# Supplementary material for: First-in-human controlled inhalation of thin graphene oxide nanosheets to study acute cardiorespiratory responses
Source: Nat Nanotechnol. 2024 Feb 16;19(5):705–14. doi: 10.1038/s41565-023-01572-3 (PMC11106005; doi:10.1038/s41565-023-01572-3)
Supplement: Supplementary file 3 — Statistical source data. [file 41565_2023_1572_MOESM3_ESM.xlsx]

## Sheet: vitals and lung funtion
ECOARM data - vtal statistics and lung function
VISIT 1 - VITALS
participant code	exposure	FEV1(0)	FVC(0)	sBP (0)	dBP (0)	HR(0)	FEV1(2)	FVC(2)	sBP (2)	dBP(2)	HR(2)	FEV1(4)	FVC(4)	sBP(4)	dBP(4)	HR(4)	FEV1(6)	FVC(6)	sBP(6)	dBP(6)	HR(6)
003	us-GO	3.06	3.98	112	64	73	3.24	4.1	111	66	75	*					3.12	4.01	111	71	68
004	air	3.61	4.54	125	78	85	3.7	4.64	108	70	100	*					3.5	4.19	109	71	76
006	s-GO	3.49	4.31	101	66	71	3.5	4.19	120	87	78	3.6	4.3	118	64	87	3.35	4.22	112	67	70
007	us-GO	4.76	5.75	124	72	52	4.74	5.69	140	80	97	4.66	5.87	132	71	62	4.65	5.9	132	69	61
008	air	3.39	3.87	105	72	74	3.22	3.83	110	74	81	3.36	4.23	104	70	84	3.38	4.09	128	82	76
010	s-GO	3.57	4.13	121	70	62	3.45	3.95	111	65	56	3.6	4.14	110	69	75	3.51	4.09	121	83	72
011	air	3.32	3.87	131	87	93	3.37	3.82	108	74	90	3.45	3.85	126	76	88	3.32	3.76	127	77	87
013	air	3.68	5.59	124	85	80	3.58	4.68	110	71	80	3.56	5.05	117	72	87	3.6	4.89	123	85	77
014	us-GO	2.48	2.66	117	83	79	2.39	2.57	124	78	66	2.39	2.57	125	84	94	2.3	2.51	119	68	76
019	s-GO	3.37	3.96	121	62	78	3.41	3.94	113	76	91	3.36	3.95	117	84	76	3.22	4.07	125	84	69
020	air	4.27	5.1	137	82	76	4.45	5.16	125	68	56	4.46	5.15	135	76	77	4.53	5.31	129	78	71
024	us-GO	3.47	4.5	134	81	106	3.39	4.42	130	78	94	3.54	4.45	128	78	94	3.39	4.42	130	78	94
025	us-GO	3.88	3.45	97	64	59	3.76	3.1	103	65	66	3.7	3.28	101	69	61	3.88	3.43	103	66	66
026	air	3.44	2.73	97	55	45	3	2.48	107	73	62	3.15	2.58	119	70	60	2.89	2.56	116	68	61
VISIT 2 - VITALS
participant code		FEV1(0)	FVC(0)	sBP (0)	dBP (0)	HR(0)	FEV1(2)	FVC(2)	sBP (2)	dBP(2)	HR(2)	FEV1(4)	FVC(4)	sBP(4)	dBP(4)	HR(4)	FEV1(6)	FVC(6)	sBP(6)	dBP(6)	HR(6)
003	s-GO	2.94	3.87	103	81	64	3.09	3.99	113	70	62	*					3.13	3.97	112	72	65
004	s-GO	3.55	4.18	110	72	75	3.58	4.39	112	65	87	*					3.52	4.44	128	75	84
006	air	3.26	4.26	120	66	88	3.24	4.2	108	65	70	3.45	4.35	104	65	78	3.38	4.3	115	66	90
007	air	6.09	7.79	147	68	69	6.32	7.7	137	68	72	6.39	7.7	125	65	73	6.46	7.84	147	76	87
008	s-GO	3.3	3.84	118	68	76	3.19	3.84	128	101	81	3.4	3.87	111	69	78	3.45	3.96	106	79	79
010	us-GO	3.44	4.11	129	69	54	3.42	4	119	66	52	3.57	4.11	112	65	57	3.4	4.06	111	67	50
011	us-GO	3.11	3.55	133	71	91	3.21	3.61	108	76	91	3.17	3.53	132	88	100	3.2	3.82	135	82	93
013	s-GO	3.66	5.22	120	81	84	3.75	5.01	122	87	95	3.64	5.07	127	81	91	3.8	5.07	114	81	85
014	air	2.34	2.55	119	80	70	2.57	2.34	119	86	67	2.62	2.43	121	83	87	2.66	2.36	115	81	75
019	air	3.98	2.99	117	74	80	2.95	3.24	147	81	75	4.01	3.41	124	70	91	4	2.99	112	76	79
020	s-GO	5.08	4.29	142	77	69	5.02	4.34	122	80	58	4.94	4.37	124	60	46	5.07	4.33	139	81	48
024	air	4.54	3.41	124	83	97	4.49	3.53	127	91	99	4.58	3.74	129	80	100	4.34	3.45	132	68	78
025	s-GO	3.83	3.4	99	66	53	3.77	3.26	109	57	56	3.81	3.35	101	62	59	3.9	3.4	106	67	55
026	us-GO	3.38	2.79	123	79	74	2.98	2.68	114	72	69	3.01	2.85	109	68	67	3.29	2.93	110	71	72
VISIT 3 - VITALS
participant code		FEV1(0)	FVC(0)	sBP (0)	dBP (0)	HR(0)	FEV1(2)	FVC(2)	sBP (2)	dBP(2)	HR(2)	FEV1(4)	FVC(4)	sBP(4)	dBP(4)	HR(4)	FEV1(6)	FVC(6)	sBP(6)	dBP(6)	HR(6)
003	air	3.75	2.84	116	72	71	4.06	3.09	116	68	71	*					3.98	3.09	111	71	73
004	us-GO	3.31	4.1	122	74	68	3.48	4.4	124	72	88	*					3.6	4.53	121	72	83
006	us-GO	3.6	4.4	104	66	75	3.63	4.36	119	73	91	3.4	4.21	104	70	99	3.48	4.28	108	65	89
007	s-GO	4.62	5.55	141	79	62	4.72	5.72	130	73	83	4.68	5.6	117	62	76	4.86	5.86	134	67	72
008	us-GO	3.31	3.77	112	73	74	3.34	3.75	99	74	78	3.39	3.85	105	73	78	3.39	3.94	111	78	64
010	air	4.19	3.58	134	73	63	4.3	3.78	111	62	54	4.36	3.76	113	63	56	3.98	3.41	123	70	48
011	s-GO	3.67	3.29	111	75	74	3.66	3.21	118	71	84	3.66	3.3	119	73	98	3.61	3.25	114	67	67
013	us-GO	5.28	3.08	114	74	73	5.19	3.77	117	78	84	4.93	3.79	117	79	84	4.99	3.8	112	74	76
014	s-GO	2.57	2.38	124	88	80	2.59	2.44	135	92	91	2.62	2.45	119	89	93	2.53	2.34	118	79	85
019	us-GO	4.06	2.99	122	80	64	3.96	2.86	119	78	77	4.03	3.24	145	87	85	4.11	2.91	122	80	68
020	us-GO	5.08	4.31	139	90	72	4.89	4.38	126	78	52	5.09	4.39	133	74	66	5.07	4.42	134	87	59
024	s-GO	4.38	3.32	118	77	90	4.39	3.41	132	87	101	4.33	3.6	129	83	102	4.32	3.52	106	51	95
025	air	3.85	3.32	98	62	57	3.74	3.3	106	83	72	3.72	3.22	98	57	72	3.77	3.21	92	63	61
026	s-GO
Number in brackets = time-point
See manuscript for units of measurement
*Subjects 1-5 received a shortened protocol, with no meaurements taken at t=4h
**subject 26 did not complete the final visit
