# Supplementary material for: First-in-human controlled inhalation of thin graphene oxide nanosheets to study acute cardiorespiratory responses
Source: Nat Nanotechnol. 2024 Feb 16;19(5):705–14. doi: 10.1038/s41565-023-01572-3 (PMC11106005; doi:10.1038/s41565-023-01572-3)
Supplement: Supplementary file 5 — Statistical source data. [file 41565_2023_1572_MOESM5_ESM.xlsx]

## Sheet: Sheet1
ECOARM - blood data
participant	visit	time	exposure		Red cell count	Mean cell volume	Mean cell Hb	Mean cell Hb conc	White cell count	Neutrophil count	Lymphocyte count	Monocyte count	Basophil count	Eosinophil count	platelet count		APTT	APTT ratio	PT	INR		Fibrinogen	TNF a	IL6	CRP
003	1	t=0	us-Go		4.62	92	31	339	6	2.75	2.72	0.33	0.06	0.13	290		25	0.8	11	0.9		3.4	1.416	2.516	2
004	1	t=0	air		4.09	96	30.4	318	5.9	3.09	2.06	0.43	0.07	0.2	253		29	1	11	1		2.6	0.288	1.144	2
006	1	t=0	s-Go		4.15	91	30.6	335	4.9	3.01	1.31	0.37	0.02	0.22	215		27	0.9	12	1		2.4	1.046	1.414	1
007	1	t=0	us-Go		4.86	86	29.2	339	4.2	2.13	1.35	0.48	0.03	0.23	209		31	1	13	1.1		2.1	0.684	0.966	<1
008	1	t=0	air		4.38	95	31.1	326	7.7	4.41	2.36	0.53	0.05	0.3	176		29	1	12	1		2.8	2.399	1.497	<1
010	1	t=0	s-Go		4.79	83	27.8	337	3.8	1.61	1.68	0.27	0.06	0.13	230		28	0.9	12	1		2.1	2.446	1.818	<1
011	1	t=0	air		5.18	79	24.9	314	4.7	2.33	1.7	0.53	0.02	0.12	212		26	0.9	11	0.9		3.4	1.299	1.421	1
013	1	t=0	air		4.9	86	28.6	333	7.5	4.67	2.19	0.53	0.02	0.08	314		28	0.9	12	1		3.6	1.121	1.887	1
014	1	t=0	us-Go		4.9	86	30	348	5.6	3.6	1.38	0.4	0.02	0.18	315		30	1	12	1		4	1.6	1.849	<1
019	1	t=0	s-Go		4.15	82	28.2	344	4.2	2.73	1.07	0.35	0.03	0.06	298		30	1	11	1		2.5	1.209	0.538	2
020	1	t=0	air		5	86	29.2	340	5.9	2.6	2.53	0.55	0.02	0.18	335		30	1	12	1		2.2	1.724	1.244	<1
024	1	t=0	us-Go		5.14	85	30	354	5.3	2.61	2.15	0.39	0.02	0.11	255		27	0.9	11	1		2.3	1.143	0.921	<1
025	1	t=0	us-Go		3.74	90	30.5	337	7.1	4.93	1.55	0.46	0.04	0.07	303		36	1.2	13	1.1		4.3	1.143	7.644	12
026	1	t=0	air		4.48	85	28.3	333	7.4	3.98	2.73	0.55	0.06	0.12	322		33	1.1	12	1		3	0.694	0.789	<1
003	1	t=2	us-Go		4.57	90	31.1	346	8.7	4.71	3.34	0.49	0.07	0.12	304		25	0.8	11	0.9		3.5	1.548	2.32	3
004	1	t=2	air		3.96	95	30.8	324	11.8	8.62	2.2	0.74	0.09	0.14	300		27	0.9	12	1		2.6	1.768	1.464	2
006	1	t=2	s-Go		4.14	91	30.7	339	9.3	7.62	1.04	0.47	0.01	0.13	2.25		25	0.8	13	1.1		2.4	0.92	1.729	<1
007	1	t=2	us-Go		4.88	84	28.9	345	7.6	5.53	1.27	0.51	0.02	0.23	220		30	1	13	1.1		2.1	0.792	1.577	1
008	1	t=2	air		4.44	94	30.9	328	10.6	7.16	2.54	0.71	0.04	0.19	203		28	0.9	13	1.1		2.7	2.329	2.295	<1
010	1	t=2	s-Go		4.75	83	27.8	336	5.6	3.99	1.21	0.3	0.06	0.07	259		28	0.9	12	1		2.2	2.086	4.25	<1
011	1	t=2	air		5.15	78	25	321	8.4	6.46	1.36	0.53	0.03	0.05	229		25	0.8	11	1		3.4	1.185	2.283	1
013	1	t=2	air		4.83	83	28.6	343	12.4	9.22	2.29	0.76	0.03	0.07	311		31	1	12	1		3.7	1.121	2.559	1
014	1	t=2	us-Go		nm	nm	nm	nm	nm	nm	nm	nm	nm	nm	nm		nm	nm	nm	nm		nm	1.635	2.006	nm
019	1	t=2	s-Go		4.13	81	28.3	350	5.8	4.1	1.29	0.33	0.02	0.05	303		28	0.9	12	1		2.4	1.154	1.612	2
020	1	t=2	air		4.57	87	28.9	332	7.1	4.97	1.57	0.44	0.01	0.11	272		28	0.9	13	1.1		2.1	1.362	2.222	<1
024	1	t=2	us-Go		5.05	84	29.7	354	8	5.07	2.3	0.57	0.02	0.06	272		26	0.9	12	1		2.4	1.319	1.618	<1
025	1	t=2	us-Go		3.59	91	30.1	332	8.5	6.14	1.69	0.56	0.03	0.06	294		34	1.1	13	1.1		4	1.196	7.806	13
026	1	t=2	air		4.7	85	28.7	340	8.9	6.26	2.05	0.52	0.05	0.04	350		29	1	12	1		3.2	0.661	0.863	<1
003	1	t=4	us-Go		*
004	1	t=4	air		*
006	1	t=4	s-Go		3.97	90	31	345	9.5	8.1	0.92	0.4	0.01	0.07	232		26	0.9	13	1.1		2.2	0.732	1.197	<1
007	1	t=4	us-Go		4.67	85	29.3	346	7.2	5.15	1.4	0.47	0.02	0.18	215		28	1	13	1.1		2	0.695	1.683	<1
008	1	t=4	air		4.04	94	30.7	326	10.5	7.69	2.1	0.5	0.04	0.13	182		27	0.9	13	1.1		2.5	1.9	1.571	<1
010	1	t=4	s-Go		4.34	82	27.6	337	4.6	3.05	1.28	0.19	0.04	0.05	246		27	0.9	12	1		1.9	1.878	1.8	<1
011	1	t=4	air		4.71	77	24.6	319	7.3	5.52	1.32	0.39	0.02	0.06	201		25	0.8	12	1		3.2	0.928	2.57	1
013	1	t=4	air		4.52	82	28.1	342	11.5	9.17	1.83	0.45	0.02	0.04	286		31	1	12	1		3.2	0.888	2.54	1
014	1	t=4	us-Go		4.41	85	29.9	354	7	4.69	1.76	0.33	0.03	0.14	290		28	0.9	12	1		3.7	1.37	1.577	<1
019	1	t=4	s-Go		3.98	82	28.1	345	8	5.96	1.43	0.49	0.03	0.06	271		22	0.7	12	1		2.3	1.08	1.155	1
020	1	t=4	air		4.56	86	28.9	338	7.9	5.87	1.59	0.4	0.01	0.06	266		28	0.9	13	1.1		2	1.147	4.068	<1
024	1	t=4	us-Go		4.96	84	29.8	355	9.6	7.21	1.84	0.52	0.02	0.04	248		25	0.8	12	1		2.4	1.283	1.4	<1
025	1	t=4	us-Go		3.67	90	30.5	338	8.2	5.72	1.96	0.38	0.06	0.05	286		36	1.2	13	1.1		3.9	0.968	7.282	13
026	1	t=4	air		4.21	83	28.7	346	8.9	5.79	2.5	0.51	0.04	0.05	300		29	1	12	1		2.6	0.638	0.968	<1
003	1	t=6	us-Go		nm	nm	nm	nm	nm	nm	nm	nm	nm	nm	nm		26	0.9	12	1		3.4	3.172	2.932	2
004	1	t=6	air		3.68	93	30.7	329	12.6	8.1	3.21	1.06	0.08	0.15	273		nm	nm	nm	nm		nm	1.72	2.52	2
006	1	t=6	s-Go		3.83	90	30.3	336	8.8	7	1.18	0.55	0.02	0.06	215		24	0.8	13	1		2	0.755	2.88	<1
007	1	t=6	us-Go		4.63	84	29.2	346	6.3	3.95	1.5	0.59	0.02	0.25	217		30	1	13	1.1		1.9	0.786	2.242	1
008	1	t=6	air		3.94	93	30.7	331	8.3	5.52	2.12	0.48	0.02	0.13	1.69		27	0.9	13	1.1		2.4	1.698	2.266	<1
010	1	t=6	s-Go		4.35	81	27.8	343	4.8	2.71	1.7	0.3	0.04	0.05	235		26	0.9	12	1		2.2	1.582	2.827	<1
011	1	t=6	air		4.8	77	25	325	7.5	5.41	1.52	0.51	0.02	0.05	203		21	0.7	12	1		3.1	1.208	4.226	1
013	1	t=6	air		nm	nm	nm	nm	nm	nm	nm	nm	nm	nm	nm		22	0.7	12	1		3	1.128	3.276	1
014	1	t=6	us-Go		4.38	84	29.7	352	6.2	3.8	1.85	0.39	0.03	0.15	292		27	0.9	12	1		3.7	0.856	2.261	<1
019	1	t=6	s-Go		4.1	80	28.3	353	7.3	5.23	1.45	0.52	0.03	0.05	264		24	0.8	12	1		2.2	1.155	4.379	2
020	1	t=6	air		4.63	85	29.2	344	7	4.22	2.22	0.42	0.02	0.08	285		29	1	12	1		2.2	1.022	2.199	<1
024	1	t=6	us-Go		4.85	83	29.7	357	7.7	4.91	2.26	0.47	0.02	0.06	243		25	0.8	12	1		2.3	0.806	2.674	<1
025	1	t=6	us-Go		3.62	89	30.4	342	8.3	5.95	1.73	0.55	0.05	0.05	296		35	1.2	13	1.1		3.9	0.916	7.458	12
026	1	t=6	air		4.12	83	28.6	347	8.8	5.01	2.95	0.67	0.05	0.09	283		30	1	12	1		2.5	0.519	1.423	<1
003	2	t=0	s-Go		nm	nm	nm	nm	nm	nm	nm	nm	nm	nm	nm		27	0.9	12	1		3.4	2.692	1.864	2
004	2	t=0	s-Go		3.9	95	30.3	317	7.3	4.15	2.03	0.76	0.07	0.24	241		28	1	12	1		2.1	1.248	1.212	3
006	2	t=0	air		3.88	91	30.7	339	5.1	3	1.37	0.34	0.03	0.31	192		28	0.9	13	1.1		1.9	0.859	2.577	<1
007	2	t=0	air		4.91	85	29.3	345	6.6	4.1	1.47	0.65	0.02	0.36	200		31	1	12	1		2.3	0.755	2.164	1
008	2	t=0	s-Go		4.24	94	31.1	331	8.1	4.51	2.76	0.62	0.04	0.2	235		30	1	12	1		3.2	2.047	2.745	<1
010	2	t=0	us-Go		4.58	82	26.9	327	4.3	1.58	2.18	0.29	0.05	0.15	222		26	0.9	12	1		1.9	1.577	1.21	<1
011	2	t=0	us-Go		4.94	78	25.1	323	4.4	2.48	1.34	0.48	0.03	0.09	232		26	0.9	11	0.9		2.9	1.266	1.22	1
013	2	t=0	s-Go		4.95	83	28.5	343	7.2	4.69	1.92	0.48	0.02	0.1	335		33	1.1	12	1		3.2	1.734	2.236	2
014	2	t=0	air		4.8	87	29.8	344	5.3	3.05	1.65	0.35	0.04	0.19	287		30	1	11	0.9		2.9	1.143	1.25	<1
019	2	t=0	air		4.39	84	28.2	337	6.7	4.74	1.41	0.48	0.03	0.06	323		30	1	13	1.1		4.2	1.753	4.257	28
020	2	t=0	s-Go		4.72	86	29	339	5.6	2.68	2.27	0.33	0.02	0.33	298		30	1	12	1		2	1.242	0.846	1
024	2	t=0	air		5.26	85	29.8	351	6.3	3.06	2.57	0.5	0.03	0.18	275		26	0.9	11	1		2.2	0.994	0.782	<1
025	2	t=0	s-Go		3.89	91	30.3	332	6.4	4.41	1.44	0.42	0.04	0.12	229		32	1.1	12	1		2.6	1.129	6.874	1
026	2	t=0	us-Go		4.64	86	28.4	332	8	4.64	2.76	0.41	0.05	0.15	330		35	1.2	11.5	1		3.6	0.82	0.868	1
003	2	t=2	s-Go		4.31	92	30.9	337	9.1	5.42	2.88	0.56	0.05	0.19	288		26	0.9	12	1		3.4	2.08	2.592	2
004	2	t=2	s-Go		4.01	93	30.7	332	10.2	6.67	2.52	0.73	0.06	0.26	283		29	1	12	1		2.3	0.356	0.188	3
006	2	t=2	air		3.92	89	30.4	342	7.9	5.76	1.33	0.57	0.02	0.19	203		27	0.9	13	1.1		1.9	0.829	1.08	<1
007	2	t=2	air		4.85	86	29.1	340	7.7	5.37	1.4	0.61	0.03	0.3	190		30	1	12	1		2.1	0.78	1.892	<1
008	2	t=2	s-Go		4.31	92	31.1	337	9.5	5.6	3.06	0.73	0.02	0.13	251		31	1	12	1		3.6	2.116	3.569	<1
010	2	t=2	us-Go		4.43	82	27.3	335	5.6	3.6	1.5	0.34	0.05	0.07	222		27	0.9	12	1		2.2	1.416	1.076	<1
011	2	t=2	us-Go		4.8	78	25	319	6.8	4.7	1.58	0.45	0.03	0.04	227		26	0.9	12	1		3	1.535	1.573	1
013	2	t=2	s-Go		4.84	83	28.7	348	11.3	8.51	2.18	0.54	0.02	0.07	369		31	1	12	1		3.4	1.753	3.953	2
014	2	t=2	air		4.55	86	29.9	350	9.2	6.31	2.17	0.49	0.04	0.17	290		30	1	11	1		2.9	1.279	1.367	<1
019	2	t=2	air		4.26	83	28.4	343	8.2	5.9	1.63	0.57	0.03	0.04	338		28	0.9	13	1.1		4.2	1.562	4.473	26
020	2	t=2	s-Go		4.57	85	28.7	337	7.1	4.66	1.79	0.37	0.02	0.26	286		28	0.9	12	1		1.8	1.273	0.907	1
024	2	t=2	air		5.16	84	30	359	7.4	4.61	2.19	0.48	0.03	0.11	282		25	0.8	12	1		2.2	1.139	0.842	<1
025	2	t=2	s-Go		3.96	92	30.8	334	6.8	4.97	1.43	0.24	0.06	0.05	248		33	1.1	12	1		2.6	1.09	8.034	1
026	2	t=2	us-Go		4.53	87	28.7	329	8.3	5.28	2.56	0.35	0.05	0.07	373		35	1.2	12	1		3.4	0.715	0.97	1
003	2	t=4	s-Go		*
004	2	t=4	s-Go		*
006	2	t=4	air		3.94	90	30.2	335	8	6.48	1.1	0.27	0.02	0.14	207		27	0.9	13	1.1		2	0.746	1.159	<1
007	2	t=4	air		4.71	86	29.1	339	8.2	5.95	1.4	0.5	0.02	0.28	187		31	1	13	1.1		2	0.668	1.617	<1
008	2	t=4	s-Go		4	93	30.8	332	8.7	5.21	2.77	0.61	0.02	0.12	215		29	1	13	1.1		3.1	1.729	2.86	<1
010	2	t=4	us-Go		4.42	82	27.1	331	5.1	3.07	1.75	0.18	0.05	0.06	222		25	0.8	12	1		1.9	1.324	1.154	<1
011	2	t=4	us-Go		4.72	77	24.8	322	6.5	4.4	1.69	0.39	0.01	0.04	232		26	0.9	12	1		3.1	1.24	1.813	1
013	2	t=4	s-Go		4.4	82	28.2	343	10.1	7.71	1.75	0.58	0.02	0.03	310		26	0.9	12	1		3.2	1.512	3.56	2
014	2	t=4	air		4.51	84	29.9	355	6.3	4.15	1.55	0.44	0.03	0.12	285		28	0.9	11	1		2.7	1.022	1.015	<1
019	2	t=4	air		4.29	82	28.4	348	8.2	6.4	1.26	0.5	0.03	0.03	360		29	1	13	1.1		4	1.412	3.853	26
020	2	t=4	s-Go		4.5	85	29.1	342	9.1	6.51	2.02	0.41	0.01	0.17	275		28	0.9	12	1		1.8	1.036	0.852	1
024	2	t=4	air		5.13	84	30	358	8.8	6.14	2.11	0.4	0.04	0.07	272		24	0.8	12	1		2.2	1.029	1.798	<1
025	2	t=4	s-Go		3.91	93	30.2	323	7.3	4.9	1.95	0.31	0.05	0.06	193		29	1	12	1		2.5	1.056	9.212	1
026	2	t=4	us-Go		4.64	87	28.4	326	9.9	6.54	2.76	0.5	0.07	0.07	336		nm	nm	nm	nm		nm	0.654	2.149	1
003	2	t=6	s-Go		4.39	91	30.5	337	8.4	4.81	2.85	0.5	0.06	0.19	285		26	0.9	12	1		3.7	1.62	10.1	2
004	2	t=6	s-Go		3.86	92	30.8	335	10.8	6.74	2.97	0.8	0.07	0.21	276		27	0.9	12	1		2.1	0.156	0	3
006	2	t=6	air		3.65	89	31.2	353	6.9	4.81	1.44	0.49	0.02	0.15	199		27	0.9	13	1.1		1.9	0.797	1.186	<1
007	2	t=6	air		4.79	84	29.2	348	6.9	4.78	1.32	0.54	0.03	0.2	174		30	1	13	1.1		2.1	0.717	1.091	<1
008	2	t=6	s-Go		4.09	93	31.1	335	8.7	5.01	2.86	0.61	0.04	0.16	220		27	0.9	12	1		3.2	2.106	2.82	<1
010	2	t=6	us-Go		4.4	81	27	333	4.8	2.78	1.66	0.27	0.04	0.09	207		26	0.9	12	1		2.1	1.64	1.245	<1
011	2	t=6	us-Go		4.72	76	25	328	6.8	4.75	1.5	0.48	0.02	0.06	240		25	0.8	12	1		3.2	0.802	1.717	nm
013	2	t=6	s-Go		4.43	82	28.2	346	9.8	6.74	2.3	0.68	0.01	0.05	333		30	1	12	1		3	1.046	4.018	2
014	2	t=6	air		4.38	84	29.7	352	6.2	3.8	1.85	0.39	0.03	0.15	292		27	0.9	12	1		3.7	0.947	2.46	<1
019	2	t=6	air		4.29	80	28.2	351	7.3	5.4	1.37	0.46	0.03	0.04	332		29	1	12	1		4	1.083	9.041	24
020	2	t=6	s-Go		4.55	84	29	345	7	4.07	2.21	0.4	0.01	0.27	286		29	1	12	1		1.9	1.274	1.055	1
024	2	t=6	air		4.92	83	30.7	371	7.7	4.98	2.23	0.39	0.02	0.08	208		nm	nm	nm	nm		nm	1.077	9.145	<1
025	2	t=6	s-Go		3.68	90	30.7	342	7.5	4.78	2.07	0.48	0.04	0.12	213		30	1	12	1		2.2	1.156	22.67	1
026	2	t=6	us-Go		4.22	85	28.4	335	9.3	6.15	2.46	0.54	0.05	0.05	308		31	1	12	1		3.4	0.521	6.981	1
003	3	t=0	air		4.23	92	31	337	6.7	3.46	2.44	0.54	0.05	0.17	276		26	0.9	12	1		3.4	1.68	1.204	2
004	3	t=0	us-Go		3.79	95	31.1	329	7.1	3.71	2.36	0.66	0.09	0.31	235		28	0.9	11	1		2.3	0.724	0.268	4
006	3	t=0	us-Go		4.12	90	31.3	347	4.7	2.8	1.21	0.38	0.01	0.31	216		26	0.9	12	1		2.3	0.967	2.095	<1
007	3	t=0	s-Go		4.79	85	29.9	350	5.2	3.23	1.23	0.45	0.03	0.35	208		31	1	13	1.1		2.4	0.783	1.325	<1
008	3	t=0	us-Go		4.11	93	30.9	333	8	4.29	2.75	0.7	0.04	0.18	230		28	0.9	12	1		2.9	2.709	2.772	<1
010	3	t=0	air		4.51	82	26.6	326	3.3	1.38	1.48	0.24	0.06	0.09	223		26	0.9	12	1		2.3	1.641	0.979	1
011	3	t=0	s-Go		4.76	79	25.2	319	3.7	2.2	0.99	0.37	0.03	0.07	218		26	0.9	11	1		3.2	0.972	1.006	2
013	3	t=0	us-Go		4.69	82	28.1	345	5.4	3.08	1.85	0.37	0.02	0.07	285		32	1.1	12	1		3.1	1.178	1.779	2
014	3	t=0	s-Go		5.02	87	29.7	342	6.3	3.99	1.7	0.32	0.03	0.21	286		30	1	11	0.9		3	1.276	1.01	<1
019	3	t=0	us-Go		4.48	85	28.8	340	5.5	3.26	1.71	0.42	0.04	0.09	333		31	1	12	1		2.2	1.441	4.586	<1
020	3	t=0	us-Go		5.13	88	29.6	338	6.2	3.5	1.99	0.46	0.01	0.21	304		30	1	12	1		2.6	1.596	1.758	1
024	3	t=0	s-Go		5.15	85	30.1	356	6.4	3.61	2.18	0.49	0.02	0.13	265		27	0.9	12	1		2.2	1.177	1.273	<1
025	3	t=0	air		3.78	91	30.2	330	6.2	3.77	1.87	0.37	0.03	0.17	270		34	1.1	12	1		3	1.398	9.164	3
003	3	t=2	air		4.29	91	30.8	337	9.3	5.26	3.21	0.64	0.06	0.17	282		25	0.8	12	1		3.2	2.08	2.292	2
004	3	t=2	us-Go		4.18	92	30.9	337	13.9	10.47	2.35	0.7	0.07	0.27	309		27	0.9	12	1		2.5	0.468	0.648	4
006	3	t=2	us-Go		3.98	89	30.7	344	9.1	7.03	1.21	0.6	0.02	0.25	214		26	0.9	13	1.1		2.2	0.972	1.558	<1
007	3	t=2	s-Go		4.9	83	29.6	356	8	5.3	1.7	0.58	0.04	0.4	226		30	1	13	1.1		2.6	0.897	1.639	<1
008	3	t=2	us-Go		4.32	93	31	335	9	5.41	2.81	0.6	0.05	0.13	260		29	0.9	13	1.1		3.3	2.403	2.443	<1
010	3	t=2	air		4.33	81	26.6	327	4.3	2.63	1.26	0.26	0.05	0.09	232		25	0.8	12	1		2.3	1.975	1.301	1
011	3	t=2	s-Go		4.9	78	25.1	321	7.5	5.66	1.28	0.51	0.02	0.04	222		26	0.9	12	1		3.3	0.9	2.317	1
013	3	t=2	us-Go		4.57	83	28.4	343	10.4	8.17	1.52	0.6	0.03	0.05	296		31	1	13	1.1		3.2	1.336	2.48	2
014	3	t=2	s-Go		5.06	86	30	348	8	5.26	2.05	0.48	0.05	0.16	341		28	0.9	11	1		3.1	0.932	1.505	<1
019	3	t=2	us-Go		4.64	85	28.2	332	9.1	7.02	1.54	0.42	0.04	0.07	387		28	0.9	12	1		2.3	1.297	1.23	<1
020	3	t=2	us-Go		5	87	29.4	336	6.8	4.54	1.65	0.49	0.02	0.14	291		27	0.9	13	1.1		2.2	1.5	2.15	1
024	3	t=2	s-Go		5.17	83	30.2	362	7.8	4.99	2.11	0.56	0.03	0.07	277		26	0.9	12	1		2.2	1.065	1.576	<1
025	3	t=2	air		3.96	91	30.6	335	7.7	5.44	1.64	0.43	0.03	0.12	281		33	1.1	12	1		3.3	1.25	8.276	3
003	3	t=4	air		*
004	3	t=4	us-Go		*
006	3	t=4	us-Go		3.94	90	31	345	8.7	7.17	1.08	0.34	0.01	0.09	211		25	0.8	12	1		2.2	0.791	0.911	<1
007	3	t=4	s-Go		4.65	85	29.5	346	7.6	5.49	1.34	0.38	0.02	0.32	205		30	1	13	1.1		2.2	0.596	1.426	<1
008	3	t=4	us-Go		3.95	93	31.1	333	8.8	5.27	2.84	0.57	0.04	0.11	236		28	0.9	13	1.1		3.2	1.719	3.208	<1
010	3	t=4	air		4.51	81	26.2	323	4.6	2.86	1.37	0.25	0.05	0.05	238		26	0.9	12	1		2.4	1.623	1.953	1
011	3	t=4	s-Go		5.03	79	25	319	7	5.18	1.47	0.32	0.02	0.02	232		26	0.9	12	1		3.4	0.989	10.222	1
013	3	t=4	us-Go		4.67	84	28.3	335	9.5	7.21	1.82	0.35	0.03	0.04	303		30	1	13	1.1		3	1.078	3.509	2
014	3	t=4	s-Go		5.05	85	29.9	352	7.7	5.66	1.6	0.31	0.05	0.1	320		29	1	11	1		3.2	0.799	1.171	<1
019	3	t=4	us-Go		4.45	86	28.5	332	8.6	6.74	1.35	0.44	0.04	0.05	358		28	0.9	12	1		2.3	1.28	1.324	<1
020	3	t=4	us-Go		5.11	87	29.4	339	8.8	6.28	1.93	0.47	0.03	0.11	304		29	1	13	1.1		2.2	1.452	3.075	1
024	3	t=4	s-Go		5.16	83	30	360	9.8	7.2	2.04	0.45	0.02	0.05	262		25	0.8	12	1		2.1	0.995	2.006	<1
025	3	t=4	air		3.77	92	30	325	9.2	6.54	1.98	0.52	0.03	0.1	284		34	1.1	12	1		3.4	1.237	8.932	3
003	3	t=6	air		4.13	90	30.5	341	8	4.49	2.86	0.46	0.05	0.13	271		26	0.9	12	1		3.1	1.464	3.316	2
004	3	t=6	us-Go		3.85	91	30.9	338	11.2	7.27	2.93	0.73	0.08	0.18	268		28	0.9	12	1		2.4	0	0	3
006	3	t=6	us-Go		3.84	89	30.7	345	8.2	6.2	1.41	0.48	0.02	0.13	222		25	0.8	12	1		2	0.859	1.753	<1
007	3	t=6	s-Go		4.78	83	29.7	357	6.9	4.44	1.47	0.53	0.03	0.43	228		31	1	12	1		2.5	0.688	2.001	<1
008	3	t=6	us-Go		4	94	31	332	8.4	4.83	2.7	0.69	0.04	0.12	223		28	0.9	13	1.1		3.1	1.835	4.12	<1
010	3	t=6	air		4.68	82	26.7	326	4.9	2.64	1.76	0.34	0.04	0.08	237		24	0.8	12	1		2.6	1.254	2.302	1
011	3	t=6	s-Go		4.86	78	25.1	323	7	5.09	1.38	0.5	0.02	0.04	209		25	0.9	12	1		3.1	0.826	5.073	1
013	3	t=6	us-Go		4.5	82	28.2	342	8.5	5.65	2.25	0.49	0.03	0.06	291		30	1	13	1.1		2.7	1.073	3.948	1
014	3	t=6	s-Go		4.83	86	30	349	6.8	4.57	1.63	0.39	0.04	0.12	303		28	0.9	12	1		3	0.746	2.588	<1
019	3	t=6	us-Go		4.56	84	28.5	339	8.4	6.38	1.47	0.46	0.04	0.04	352		29	1	12	1		2.3	1.234	2.435	<1
020	3	t=6	us-Go		4.81	85	29.5	349	6.7	4.06	2.06	0.4	0.01	0.15	299		29	1	13	1.1		2.1	0.882	9.23	1
024	3	t=6	s-Go		5.06	84	30.2	359	8	5.05	2.31	0.56	0.03	0.08	256		26	0.9	11	0.9		2.1	0.718	1.284	<1
025	3	t=6	air		3.49	91	30.7	335	9.1	6.13	2.29	0.46	0.03	0.14	223		32	1.1	13	1.1		3.1	1.037	7.446	<1
*shortened protocol - no blood sample taken at t=4
nm=no measurement, e.g. no sample/blood clotted prior to measurement
