# Supplementary material for: First-in-human controlled inhalation of thin graphene oxide nanosheets to study acute cardiorespiratory responses
Source: Nat Nanotechnol. 2024 Feb 16;19(5):705–14. doi: 10.1038/s41565-023-01572-3 (PMC11106005; doi:10.1038/s41565-023-01572-3)
Supplement: Supplementary file 6 — Statistical source data. [file 41565_2023_1572_MOESM6_ESM.xlsx]

## Sheet: sGO 0h v 6h
		Normalized abundance
		before exposure											after exposure
Accession	Description	20210324_6pm_KostarelosK_OkweloguE_EO4	20210324_6pm_KostarelosK_OkweloguE_EO21	20210324_6pm_KostarelosK_OkweloguE_EO24	20210324_6pm_KostarelosK_OkweloguE_EO43	20210324_6pm_KostarelosK_OkweloguE_EO64	20210324_6pm_KostarelosK_OkweloguE_EO73	20210324_6pm_KostarelosK_OkweloguE_EO88	20210324_6pm_KostarelosK_OkweloguE_EO94	20210324_6pm_KostarelosK_OkweloguE_EO96	20210324_6pm_KostarelosK_OkweloguE_EO107	20210324_6pm_KostarelosK_OkweloguE_EO113	20210324_6pm_KostarelosK_OkweloguE_EO10	20210324_6pm_KostarelosK_OkweloguE_EO12	20210324_6pm_KostarelosK_OkweloguE_EO16	20210324_6pm_KostarelosK_OkweloguE_EO31	20210324_6pm_KostarelosK_OkweloguE_EO34	20210324_6pm_KostarelosK_OkweloguE_EO52	20210324_6pm_KostarelosK_OkweloguE_EO66	20210324_6pm_KostarelosK_OkweloguE_EO83	20210324_6pm_KostarelosK_OkweloguE_EO97	20210324_6pm_KostarelosK_OkweloguE_EO103	20210324_6pm_KostarelosK_OkweloguE_EO105	20210324_6pm_KostarelosK_OkweloguE_EO116
A0A075B738_HUMAN	Platelet endothelial cell adhesion molecule OS=Homo sapiens GN=PECAM1 PE=1 SV=1	0.000576311	0	0.000523827	2.82573e-05	0	6.99396e-05	2.89951e-05	2.64321e-05	0	8.04932e-05	0	0.000829132	0.00046481	0.000143366	0.00125613	7.8592e-05	3.62376e-05	3.60178e-05	5.35807e-05	5.88496e-05	2.78525e-05	0.000189219	0.000165573
Q6ZNX5_HUMAN	cDNA FLJ26936 fis, clone RCT06808 OS=Homo sapiens PE=2 SV=1	0.000593611	0.000508986	0	0	0.000530734	0	0	0.00128435	0.00115904	0.00044297	0.0032276	0.000575838	0	0	0	0	0	0	0	0	0.000968906	0	0
SORCN_HUMAN	Sorcin OS=Homo sapiens GN=SRI PE=1 SV=1	0	0.00122221	0	0	0	7.22894e-05	5.70232e-05	0	0	0	0.000142804	0.000496249	0.00386312	5.16331e-05	0.000232476	0.000308335	0	0	0.000615554	3.75719e-05	0	0.0232819	0.000368899
K7ES41_HUMAN	Ras-related protein Rab-27B (Fragment) OS=Homo sapiens GN=RAB27B PE=1 SV=1	0.00231246	0.000628158	0.00317416	0.000469975	0.000403606	0	0.000708179	0.000231671	9.76967e-05	9.37042e-05	0	0.00555093	0.004387	0.000139385	0.00711977	0.000753057	0.000300098	0.000413159	0.00295214	0.00030897	0.00085053	0.000219955	0.000698863
MYH1_HUMAN;Q14905_HUMAN;Q6PJ55_HUMAN;A0A087X0T3_HUMAN;MYH7B_HUMAN;A0A1B1HY29_HUMAN;J3QLR0_HUMAN;MYH16_HUMAN;Q2XUS2_HUMAN	Myosin-1 OS=Homo sapiens GN=MYH1 PE=1 SV=3	1.4098e-05	0.000133886	3.40773e-05	0.000377471	2.17913e-05	4.38813e-05	0.000138797	0.000288082	2.10459e-05	0.000142601	9.18474e-05	0.000281879	8.11099e-05	9.66076e-05	0.000174656	0.0947198	0.000170081	7.543e-05	9.74016e-05	0.000425732	0.00191691	3.74539e-05	0.000299589
CALL5_HUMAN;Q53H37_HUMAN	Calmodulin-like protein 5 OS=Homo sapiens GN=CALML5 PE=1 SV=2	0	0.0113224	0.00441222	0	8.23699e-06	0.000372325	0.00010686	9.96955e-05	0	0.000376408	0.000246406	0.000223239	0	0	0	0.000329347	0	0	0	0.000104389	0.000390718	0	0
C5AR1_HUMAN	C5a anaphylatoxin chemotactic receptor 1 OS=Homo sapiens GN=C5AR1 PE=1 SV=2	0.00146866	0.000108849	0.000331222	0.00010399	0.00012513	0.000857081	0	0	0.000136099	0	0	0.00339917	0.00279303	0.000543148	0.00190311	0.000122	0.000211235	0	0.000328791	0.000737321	0.000225781	0.000124356	0.000106775
SYUA_HUMAN	Alpha-synuclein OS=Homo sapiens GN=SNCA PE=1 SV=1	0	0	0	0	0	0	0	0	0	0	0	0.000675281	0.00122505	0	0	0	0	0	0	0	0	0.00693885	0
A0A087WZB5_HUMAN;PARVA_HUMAN	Beta-parvin OS=Homo sapiens GN=PARVB PE=1 SV=1	0.00094331	0.000162015	0.0028946	8.40777e-05	0.000162344	0.000239183	0.000385121	0	0	8.08658e-05	0	0.00163743	0.00087256	0.000509855	0.00462791	0.000332875	0.00018155	4.7961e-05	0.00126063	3.92099e-05	0.000219745	5.18768e-05	3.81576e-05
A0A140VKA7_HUMAN	L-lactate dehydrogenase OS=Homo sapiens PE=2 SV=1	0	0	0	0	0	0	0	0	0	0	0	0	4.19413e-05	0	0	0.0377222	0	0	0	0	0	0.00209624	0
PF4V_HUMAN	Platelet factor 4 variant OS=Homo sapiens GN=PF4V1 PE=1 SV=1	0.0493025	0.0899036	0.178471	0.145656	0.0126877	0.0494677	0.12205	0.0585913	0.0166072	0.0695708	0.027553	0.114938	0.410455	0.0659161	0.243775	0.110007	0.229052	0.0366229	0.404083	0.0365277	0.0780831	0.0535908	0.0497896
B2R5H0_HUMAN	Protein S100 OS=Homo sapiens PE=2 SV=1	0.000496883	0.029272	0.00179177	0.00048936	0.000119217	0.000184022	0	2.57942e-05	0	6.36016e-05	7.99652e-05	0	0.00143224	3.21288e-05	0.000459523	0.00249193	3.62757e-05	0	0	0	0	0	2.42024e-05
A0A024R611_HUMAN	Coronin OS=Homo sapiens GN=CORO1A PE=3 SV=1	0.000472934	0.000134093	0.00211064	3.17591e-05	0	0	0	0	0	0	0	0.000646588	0.000268545	0.000121993	0.00211154	0.000200482	0	0	0.000106723	3.29075e-05	0	1.62133e-05	2.53745e-05
A0A024R056_HUMAN;GBB4_HUMAN	Guanine nucleotide binding protein (G protein), beta polypeptide 1, isoform CRA_a OS=Homo sapiens GN=GNB1 PE=2 SV=1	0.00538619	0.00223941	0.00479412	0.00151278	0.00205678	0.00173755	0.001638	0.00140389	0.00132701	0.00269419	0.0010113	0.00859886	0.00714361	0.00338268	0.0094854	0.00286939	0.000870249	0.00137864	0.00308296	0.00248275	0.0031063	0.00123151	0.00328701
ADT2_HUMAN;ADT4_HUMAN	ADP/ATP translocase 2 OS=Homo sapiens GN=SLC25A5 PE=1 SV=7	1.28558e-05	3.98389e-06	2.572e-05	1.64921e-06	1.37915e-05	1.61549e-05	9.24232e-06	1.38282e-06	6.11323e-06	7.78579e-07	1.07408e-06	2.96948e-06	1.76016e-05	8.16813e-06	8.85939e-06	0.00647781	4.35596e-06	1.08854e-05	2.33943e-05	3.37553e-05	4.04554e-06	8.67125e-06	4.52347e-06
PNPH_HUMAN	Purine nucleoside phosphorylase OS=Homo sapiens GN=PNP PE=1 SV=2	0.000147946	0.00453142	0.000868139	0.000781666	0	8.25355e-05	7.37716e-05	0.000759827	3.9157e-05	0.000109935	7.01882e-05	0.000116381	0	0.000161471	0.00107717	0	0	0	0	0.0022272	0.000535204	0.00026789	7.14087e-05
Q0VAS5_HUMAN;Q6B823_HUMAN	Histone H4 OS=Homo sapiens GN=HIST1H4H PE=2 SV=1	0.00642412	0.00234393	0.00451675	0.00423006	0.00307279	0.00189181	0.00299165	0.00539605	0.000529678	0.00154741	0.00206475	0.00598756	0.00851269	0.00935465	0.00600644	0.0156363	0.00771814	0.0014691	0.00442134	0.00192479	0.00763946	0.0023664	0.000825084
A0A024RAL1_HUMAN;A0A1B1PFX2_HUMAN;B7Z3R6_HUMAN	Chondroitin sulfate proteoglycan 2 (Versican), isoform CRA_c OS=Homo sapiens GN=CSPG2 PE=4 SV=1	0.000589287	0.000332019	0.000752717	0.000252005	0.000511473	0.000691339	0.000165832	0.000196585	0.000184338	0.000210128	0.000110796	0.00037229	0.00189708	0.00107995	0.00121805	0.000387113	0.000214242	0.000250921	0.000691232	0.000375957	0.000456231	0.000153596	0.000266549
Q6MZQ6_HUMAN	Uncharacterized protein DKFZp686G11190 OS=Homo sapiens GN=DKFZp686G11190 PE=2 SV=1	0.00101622	0.00275481	0.000744793	0.000998843	0.000323535	0.00169358	0.000255467	0.000843557	0.000893954	0.000964179	0.00582613	0.00148396	5.40033e-05	0.000284069	0.000668103	0.00489348	0.000280563	0.000196039	0.00126338	0.000474339	0.00022175	0.00104067	0.000643583
TBB1_HUMAN;TBB3_HUMAN	Tubulin beta-1 chain OS=Homo sapiens GN=TUBB1 PE=1 SV=1	0.000986791	0.00260115	0.00478213	0.000126909	0	0.000347653	0.000505591	6.48772e-06	6.68689e-05	4.07269e-05	0.000165816	0.00521502	0.00278609	0.000187805	0.00925642	0.000264009	0.000259153	0.000140662	0.00196973	8.32752e-05	0.00112	0.000224573	0.00010536
MYH3_HUMAN;Q5GJ67_HUMAN	Myosin-3 OS=Homo sapiens GN=MYH3 PE=1 SV=3	3.08622e-07	6.09193e-05	5.30015e-06	4.08137e-06	2.02607e-06	2.01104e-05	7.76205e-07	3.92386e-06	1.33179e-05	7.16112e-07	6.89754e-06	1.57496e-05	6.39142e-06	5.75731e-06	4.95255e-06	0.014817	1.70336e-05	2.42171e-06	1.17337e-05	1.89526e-05	2.78541e-06	0.00110559	4.59685e-07
A0A024R9Q1_HUMAN;A0PJG0_HUMAN;TSP2_HUMAN;A8MZG1_HUMAN;TSP3_HUMAN	Thrombospondin 1, isoform CRA_a OS=Homo sapiens GN=THBS1 PE=4 SV=1	0.000388583	0.00125218	0.00529233	0.0027935	0.000112735	0.00078921	0.00277143	0.000993435	0.000232875	0.00202	0.0014941	0.00223257	0.00679745	0.00143735	0.00393866	0.00214724	0.00260227	0.000215808	0.00594603	0.000650649	0.00141373	0.00212558	0.00378738
FCN1_HUMAN;A0A087WVE2_HUMAN	Ficolin-1 OS=Homo sapiens GN=FCN1 PE=1 SV=2	0.0205439	0.0162098	0.00480682	0.00339116	0.00411585	0.0244698	0.00459435	0.00610036	0.00874707	0.00565383	0.00574034	0.0126614	0.023282	0.0142377	0.0469537	0.00232284	0.0108985	0.00690262	0.0172444	0.0120943	0.00722244	0.00691857	0.0165426
C1R_HUMAN;F5H2D0_HUMAN;B4E1B0_HUMAN;D3DUT5_HUMAN;C1RL_HUMAN;F5H1V0_HUMAN;Q9H804_HUMAN	Complement C1r subcomponent OS=Homo sapiens GN=C1R PE=1 SV=2	0.0663647	0.0860621	0.0551597	0.0596563	0.0511443	0.119346	0.0564337	0.086422	0.0556947	0.0912611	0.0523596	0.0440645	0.10509	0.0419539	0.0865351	0.0358299	0.0613096	0.0537331	0.0734686	0.049884	0.052252	0.0299049	0.0669769
TBA4A_HUMAN	Tubulin alpha-4A chain OS=Homo sapiens GN=TUBA4A PE=1 SV=1	0.00148531	0.00362787	0.00461395	4.15309e-05	0.000229077	0.00110597	0.000955455	0	0.000652766	7.34844e-05	0.00073704	0.0041005	0.00255844	0.000119725	0.00895184	0.000553728	0.000504742	0.0004367	0.00246405	0.00159882	0.00200936	0.000676334	0.000454592
B2R4P9_HUMAN	Histone H3 OS=Homo sapiens GN=H3F3B PE=2 SV=1	0.00680919	0.00151738	0.00364917	0.0019662	0.00451052	0.00259162	0.00238998	0.00512878	0.000520708	0.00165841	0.000602361	0.00504797	0.0065829	0.00468144	0.00316937	0.00690979	0.00213693	0.00312247	0.00434868	0.0027891	0.0109577	0.00130771	0.000696432
A0A075B6I7_HUMAN	Immunoglobulin lambda variable 5-48 (non-functional) OS=Homo sapiens GN=IGLV5-48 PE=1 SV=2	0	0	0	0	0.00059064	0.0212776	0	0	0	0	0	0	0	0	0	0.000289401	0.000954314	0.000614019	0.0205376	0.00224853	0.000306853	0	0
ITA2B_HUMAN;B4DLU2_HUMAN;Q59FA8_HUMAN;B7Z8B0_HUMAN	Integrin alpha-IIb OS=Homo sapiens GN=ITGA2B PE=1 SV=3	0.00735039	0.00176504	0.0101069	0.00516883	0.00250407	0.00318785	0.0031539	0.00239085	0.00294441	0.000979326	0.00173137	0.0161506	0.0113242	0.00298638	0.0201786	0.00375676	0.00294765	0.00335802	0.00606798	0.00224122	0.0046876	0.00149534	0.00237075
B7Z7R8_HUMAN;MMRN1_HUMAN	cDNA FLJ55622, highly similar to Multimerin-1 OS=Homo sapiens PE=2 SV=1	0.000382779	0.00442829	0.00515577	0.00917902	6.01236e-05	0.000219455	0.00298307	0.000703326	5.63508e-05	0.00538733	0.000348597	0.0018006	0.0330033	0.000443499	0.00717655	0.00271018	0.0100013	0.000276467	0.0190418	0.000172134	0.00178605	0.000797321	0.0126198
A0A024R0P8_HUMAN	Transforming growth factor, beta 1 (Camurati-Engelmann disease), isoform CRA_a OS=Homo sapiens GN=TGFB1 PE=3 SV=1	6.06847e-05	0.000494116	0.0012201	0.000621346	0	0	0.000179374	0	2.80452e-07	0.000253552	0.000210189	0.000703055	0.00302774	5.08439e-05	0.00188543	0.000197912	0.0010432	0	0.00153781	2.63033e-06	6.9808e-05	5.61002e-05	0.00124479
P78482_HUMAN	APOB protein (Fragment) OS=Homo sapiens GN=APOB PE=2 SV=1	0.0272368	0.0172039	0.0618389	0.186607	0.0140043	0.00266796	0.000589176	0.0022894	0.000874536	0.00854935	0.0155117	0.190174	0.255983	0.127334	0.0688603	0.0832615	0.779958	0.00763786	0.0034599	0.000148674	0.00370874	0.0158753	0.135221
CO4A_HUMAN	Complement C4-A OS=Homo sapiens GN=C4A PE=1 SV=2	7.7542e-05	5.87216e-05	6.40555e-05	1.22494e-05	0.000163434	0.000100308	6.37917e-05	8.31769e-05	0.0012122	0.000138097	2.04413e-05	0	0	0.000162068	4.16915e-05	1.19905e-06	6.84373e-05	0.000224668	0.000160424	8.35294e-05	2.44458e-05	0.000558911	9.97559e-05
CYTA_HUMAN;C9J0E4_HUMAN	Cystatin-A OS=Homo sapiens GN=CSTA PE=1 SV=1	0.0157199	0.333538	0.0555718	0.0156144	0.0764645	0.0101449	0.0774771	0.0102818	0.0103708	0.0162137	0.00685117	0.0172788	0.0115792	0.0280255	0.0144385	0.00453477	0.00317083	0.062927	0.0181862	0.0351923	0.0273177	0.00714467	0.00683962
A0A0M4FEM1_HUMAN;B4DRQ4_HUMAN;PYGL_HUMAN;H0Y4Z6_HUMAN	Alpha-1,4 glucan phosphorylase OS=Homo sapiens GN=PYGM PE=3 SV=1	3.1092e-05	7.72119e-06	4.55694e-05	4.07322e-05	1.96162e-05	5.04715e-05	2.8697e-05	2.75166e-05	8.57323e-05	7.54635e-06	3.31915e-05	1.74729e-05	4.57037e-05	3.1172e-05	3.52524e-05	0.00932746	2.76895e-05	2.8311e-05	4.20772e-05	7.44468e-05	4.71633e-05	0.000109351	1.64351e-05
GNAI2_HUMAN;B3KP24_HUMAN;GNAI1_HUMAN;Q93020_HUMAN;GNA12_HUMAN;Q6LCB5_HUMAN	Guanine nucleotide-binding protein G(i) subunit alpha-2 OS=Homo sapiens GN=GNAI2 PE=1 SV=3	0.00615671	0.00169249	0.00577583	0.00110395	0.00267471	0.00314715	0.00129319	0.000850148	0.00106034	0.00203054	0.000495603	0.010394	0.00918997	0.00406234	0.0124478	0.00225969	0.00132409	0.000910382	0.00321984	0.00228022	0.0019266	0.000631244	0.00255832
A0A024QZ61_HUMAN	Myomesin (M-protein) 2, 165kDa, isoform CRA_c OS=Homo sapiens GN=MYOM2 PE=4 SV=1	0	0	2.28778e-06	4.05224e-06	0	0	4.27541e-06	0	8.67324e-06	0	0	0	0	0	5.0286e-06	0.00143141	7.33945e-07	8.18193e-06	6.80011e-06	4.55704e-05	1.10817e-05	0	0
HCK_HUMAN	Tyrosine-protein kinase HCK OS=Homo sapiens GN=HCK PE=1 SV=5	0.000512364	3.30497e-06	0.000314004	4.26862e-06	4.68564e-05	3.89915e-05	3.35929e-05	1.76106e-05	1.74605e-05	1.43675e-05	0	0.000773687	0.000274425	0.000128249	0.000605249	9.29516e-05	1.01517e-05	4.60722e-06	0.000107834	3.2955e-05	3.65887e-05	4.61929e-06	1.11718e-05
Q16441_HUMAN	PROS1 protein (Fragment) OS=Homo sapiens GN=PROS1 PE=4 SV=1	0.00214239	0.00124037	0.00107232	0.00211569	0.00165747	0.00352401	0.00163236	0.00203059	0.00198102	0.00149658	0.00177349	0.00186536	0.00295457	0.00216356	0.00227129	0.00122065	0.00139822	0.00156929	0.00255255	0.00234721	0.00186716	0.0143543	0.00239623
BTAF1_HUMAN	TATA-binding protein-associated factor 172 OS=Homo sapiens GN=BTAF1 PE=1 SV=2	0.000106768	0.000365387	7.0416e-05	0.000157706	0.000341023	0.000165665	0.000165674	0.000594908	0.000271624	0.000211821	0.000605668	3.57979e-05	0	3.7219e-05	0.000292181	0.0001755	0.000162555	0.000271485	7.96854e-05	0.000293246	0.00040634	0.000161338	0.000300141
B2R4M6_HUMAN	Protein S100 OS=Homo sapiens PE=2 SV=1	0.0367083	0.380431	0.167734	0.02152	0.0561176	0.0570513	0.0312918	0.0159733	0.0130362	0.0140534	0.0270106	0.0350843	0.0358017	0.0317688	0.0210796	0.0109212	0.0232015	0.0377299	0.0368726	0.0614414	0.0335456	0.0107469	0.00791944
A0A1W2PQM2_HUMAN;B7Z1K5_HUMAN;TBA3C_HUMAN;F8VQQ4_HUMAN;TBA8_HUMAN	Tubulin alpha-1C chain OS=Homo sapiens GN=TUBA1C PE=1 SV=1	0.00216115	0.00717857	0.00648359	0.000247773	0.000327417	0.00142016	0.00112197	0	0.00069017	0.000137798	0.000929476	0.00677376	0.00354573	0.000226829	0.0113071	0.000859646	0.000554701	0.000445816	0.00290733	0.00189818	0.00243812	0.000858978	0.000587403
DCD_HUMAN	Dermcidin OS=Homo sapiens GN=DCD PE=1 SV=2	0.0950172	0.0693295	0.103111	0.0518632	0.0728537	0.0456462	0.0257515	0.0179013	0.0455976	0.0424977	0.0143824	0.0921711	0.0939841	0.101	0.0755946	0.0619717	0.019851	0.0775701	0.057511	0.122331	0.081233	0.0611668	0.0139951
A0A087WTA8_HUMAN	Collagen alpha-2(I) chain OS=Homo sapiens GN=COL1A2 PE=1 SV=1	0.00131262	0.000575058	0.00055995	0.00120955	0.00206852	0.0013759	0.000812213	0.00197473	0.000138524	0.000501178	0.00100187	0.001134	0.00112986	0.0007046	0.000919976	0.000468082	0.0011759	0.000260575	0.000585059	0.000178262	0.00193167	3.7992e-05	0.00046326
A0A158RFU6_HUMAN	RAB7, member RAS oncogene family, isoform CRA_a OS=Homo sapiens GN=RAB7A PE=2 SV=1	0.000429192	0.00193622	0.00311936	0	0.000433827	0	0	0	0	0.000280112	0	0.00241961	0.0015015	0.000284597	0.00229153	0.000193707	0.000101404	0	0.000399397	0	0.000213756	0	0.000133178
A0A024R492_HUMAN	Melanophilin, isoform CRA_c OS=Homo sapiens GN=MLPH PE=4 SV=1	6.01229e-05	0	0.000947962	0.00298693	0	0	0	0	0	1.2593e-05	0	0.00140629	0.00134646	0.000161495	0.000594338	0.000972269	0	0	0	2.84598e-05	1.73842e-05	0	1.85999e-06
B4E2V5_HUMAN;F8VSL7_HUMAN;B4E310_HUMAN	cDNA FLJ52062, highly similar to Erythrocyte band 7 integral membrane protein OS=Homo sapiens PE=2 SV=1	0.0252174	0.0128358	0.0255732	0.00893357	0.0130595	0.0117972	0.00577692	0.0028413	0.00863218	0.0164247	0.00459931	0.0405294	0.0254976	0.00949	0.0555109	0.0103657	0.00960698	0.00538791	0.013868	0.00492521	0.0107743	0.0223818	0.017076
A2NYU8_HUMAN	Heavy chain Fab (Fragment) OS=Homo sapiens PE=2 SV=1	0.0866347	0.0357919	0.0298843	0.0162111	0.023395	0.0376752	0.0184831	0.00692197	0.0320776	0.0127459	0.102394	0.0627558	0.0237583	0.0109466	0.0150731	0.0221148	0.00445929	0.0147186	0.0419739	0.0328142	0.017218	0.0275833	0.0109225
IPMK_HUMAN	Inositol polyphosphate multikinase OS=Homo sapiens GN=IPMK PE=1 SV=1	0	0	0	0	0	0	0	0	0	0	0	0	0	0	0	0	0	0	1.2025e-06	0	0	0.00465586	0
A0A024RDW8_HUMAN;B4DH43_HUMAN	Collagen, type IV, alpha 2, isoform CRA_a OS=Homo sapiens GN=COL4A2 PE=3 SV=1	0.000598999	0.000109638	0.000172314	8.81743e-05	0.000147004	0.000618108	8.57997e-05	0.000146661	8.33392e-05	0.000104309	3.79093e-05	0.00056452	0.00103833	0.000669274	0.000479925	0.000198894	8.97747e-05	3.53731e-05	0.000476718	7.02891e-05	0.000292665	9.30297e-05	0.000131613
A2N7P4_HUMAN;HV103_HUMAN	Immunoglobulin mu-chain D-J4-region (Fragment) OS=Homo sapiens GN=IGHM PE=4 SV=1	0.0134235	0.010761	0.0294215	0.00600299	0.0577387	0.0386192	0.0225325	0.00119695	0.0748944	0.0209776	0.00107651	0.00900449	0.070766	0.036383	0.0300217	0.018052	0.0144424	0.0415109	0.043191	0.0434981	0.00263055	0.0356665	0.0329829
E1B4S7_HUMAN;E1B4S8_HUMAN	Apolipoprotein B (Fragment) OS=Homo sapiens GN=APOB PE=4 SV=1	0.000686531	0.00064209	0.000541695	0.000578104	0.000444094	0.000206433	0.000465172	0.000705329	0.000179011	0.000743684	0.00058995	0.000848179	0.000448173	0.000532551	0.000842423	0.000567116	0.000189634	0.0004652	0.000422	0.00107534	0.00506819	0.000419059	0.000815474
Q0ZCI6_HUMAN;A0A068LN07_HUMAN	Immunglobulin heavy chain variable region (Fragment) OS=Homo sapiens PE=4 SV=1	0.00106495	0.000670685	0	0	0.00315258	0.000963581	0.00413953	0.00352494	0.0131857	0.00090618	0.00434195	0.000416589	0.00180853	0.000436967	0.00546803	0.00061792	0.000245159	0.00326871	0.00196781	0.0110542	0.0021117	0.00441832	0.00172487
RELN_HUMAN;B4DEZ5_HUMAN	Reelin OS=Homo sapiens GN=RELN PE=1 SV=3	0.00289268	0.000632659	0.00211565	0.0014167	0.00143696	0.00126393	0.000836485	0.000716473	0.00140814	0.000784796	0.000296917	0.00251651	0.00365523	0.00200018	0.00328985	0.00125834	0.000826574	0.000866087	0.00138609	0.000806093	0.00128384	0.000845829	0.000854412
A0A1B0GU03_HUMAN	Uncharacterized protein OS=Homo sapiens PE=1 SV=1	0.000630794	0.00451967	0.00232987	0.000780055	0.00135488	0.000739235	0.000961873	0.00016105	0.00029126	0.000651038	2.81885e-05	0.000246456	0.000240037	0.00120091	0.000642244	0.000297561	0	0.00094864	0.000642286	0.00119177	0.00200243	4.13535e-05	0.000128571
PHLD_HUMAN	Phosphatidylinositol-glycan-specific phospholipase D OS=Homo sapiens GN=GPLD1 PE=1 SV=3	0.0017374	0.00115264	0.000762144	0.000899847	0.000580866	0.000512731	0.000423024	0.000833593	0.00056823	0.000405937	0.00102845	0.00224445	0.000424157	0.000328733	0.00177141	0.000627204	0.000325117	0.000580571	0.000267352	0.000303252	0.000784968	0.000515669	0.000488444
A0A1D8MAP9_HUMAN;1B07_HUMAN;1B13_HUMAN;1B14_HUMAN	MHC class I antigen OS=Homo sapiens GN=HLA-B PE=3 SV=1	0.00488314	0.000891842	0.00288069	0.000431306	0.000682205	0.000846986	0.00104524	0.000629244	0.000408551	0.00245201	0.000755045	0.00725137	0.00644674	0.00444072	0.00766444	0.00091	0.000802792	0.000441088	0.000542153	0.0010311	0.00153982	0.000410518	0.00219794
B2R657_HUMAN	Annexin OS=Homo sapiens PE=2 SV=1	0	0.000888079	0.000189918	0	8.31715e-06	1.57083e-06	0	0	7.471e-06	4.56672e-05	0.000150125	0.000386472	0.000348582	5.04838e-05	0.000440423	4.29931e-05	0	1.91102e-06	7.08379e-07	0	0.000212113	0.00185779	3.31929e-05
NR0B1_HUMAN	Nuclear receptor subfamily 0 group B member 1 OS=Homo sapiens GN=NR0B1 PE=1 SV=2	0.00144876	0.000758611	0.0014958	0.00333352	0.000105777	0.000520117	0.000550579	0.000532807	0.00113717	0.000438987	0.00109907	0.000918385	0.00212603	0.0024233	0.000448508	0.00219534	0.000151369	0.00232189	0.000722348	0.0026928	0.00169965	0.00192233	0.000620466
GAPR1_HUMAN	Golgi-associated plant pathogenesis-related protein 1 OS=Homo sapiens GN=GLIPR2 PE=1 SV=3	0.0164868	0.00435698	0.0124831	0.00745351	0.0031596	0.0193394	0.00926099	0.00429981	0.00326735	0.00460032	0.00227187	0.0199646	0.0232598	0.0103097	0.0217032	0.00555729	0.0145702	0.00199688	0.00570834	0.00745593	0.0100344	0.00370582	0.00977606
D3DTX7_HUMAN;CO1A1_HUMAN	Collagen, type I, alpha 1, isoform CRA_a OS=Homo sapiens GN=COL1A1 PE=4 SV=1	0.00615369	0.00440413	0.00594395	0.00814309	0.00667211	0.00968767	0.00341681	0.00947132	0.002926	0.00410762	0.00492446	0.0065615	0.0066007	0.00345069	0.00957177	0.00361362	0.00644535	0.00244793	0.00477189	0.00285512	0.0106764	0.00132805	0.00307487
YES_HUMAN;BLK_HUMAN;SRC_HUMAN	Tyrosine-protein kinase Yes OS=Homo sapiens GN=YES1 PE=1 SV=3	0.00051668	9.79276e-06	0.00102502	1.26481e-05	0.000202823	0.000279462	0.000166434	5.2181e-05	5.65053e-05	8.80362e-05	2.581e-05	0.00163605	0.00162685	0.000345126	0.00228125	0.000245049	3.88373e-05	6.3695e-05	0.000289233	3.79401e-05	0.000170979	1.36871e-05	6.66727e-05
URP2_HUMAN;F5H1C6_HUMAN;H0YFT5_HUMAN	Fermitin family homolog 3 OS=Homo sapiens GN=FERMT3 PE=1 SV=1	0.00427999	0.00150665	0.00656319	0.000668566	0.00194755	0.00196902	0.00263191	0.00192846	0.00341914	0.00147929	0.00236387	0.00651224	0.00537298	0.00197205	0.0102149	0.00151098	0.00100627	0.00172042	0.00507512	0.00234819	0.00335176	0.00257306	0.00193178
HV404_HUMAN;A0A075B7B6_HUMAN	Immunoglobulin heavy variable 4-4 OS=Homo sapiens GN=IGHV4-4 PE=3 SV=2	0.0131992	0.015579	0.0472915	0.000805841	0.0278088	0.0308913	0.0203566	0.00537339	0.0510865	0.0136922	0.0292595	0.0116151	0.0650994	0.130179	0.0178378	0.059872	0.00124232	0.0323822	0.0329981	0.0312824	0.0460001	0.0501177	0.0133206
Q6GMX4_HUMAN;LV140_HUMAN	IGL@ protein OS=Homo sapiens GN=IGL@ PE=2 SV=1	0.101312	0.0369765	0.135445	0.0409376	0.0955267	0.123726	0.0508703	0.0933365	0.323324	0.0529893	0.0717237	0.0568384	0.191219	1.15961	0.063872	0.113476	0.0485359	0.0709653	0.10117	0.0790982	0.100869	0.284579	0.119264
AT2A1_HUMAN;AT2A2_HUMAN;Q7Z6E5_HUMAN;H7C5W9_HUMAN;AT2A3_HUMAN;H3BVB2_HUMAN	Sarcoplasmic/endoplasmic reticulum calcium ATPase 1 OS=Homo sapiens GN=ATP2A1 PE=1 SV=1	0	0	3.79214e-05	1.52414e-06	6.89126e-05	8.69113e-05	2.18641e-05	6.4916e-06	2.17406e-05	1.98937e-05	1.23491e-06	4.60968e-07	1.01989e-05	9.03676e-05	2.38854e-05	0.0204717	0	2.03215e-05	6.21295e-05	5.93038e-05	5.59124e-05	2.09731e-05	6.79485e-06
IGD_HUMAN;Q8NF20_HUMAN	Immunoglobulin delta heavy chain OS=Homo sapiens PE=1 SV=1	0.00147656	0.0162232	0.000650772	0.00565623	0.000690715	0.000364926	0.000332355	0.0122842	0.00333688	0.000466468	0.0443726	0.00118355	0.000190472	0.000451438	0.00658911	0.0021666	0.00512251	0.000381781	0.000295572	0.0004923	0.00542353	0.00249825	0.000550488
Q9UL95_HUMAN	Myosin-reactive immunoglobulin heavy chain variable region (Fragment) OS=Homo sapiens PE=2 SV=1	0.00824136	0.001646	0.00109816	0.00119501	0.0100455	0.0143923	0.00997098	0.00928494	0.012274	0.00223469	0.0131933	0.00253452	0.000554935	0.000737898	0.00643953	0.000356814	0.000815463	0.00779227	0.013116	0.0256704	0.00880341	0.0147615	0.000730933
MYL10_HUMAN	Myosin regulatory light chain 10 OS=Homo sapiens GN=MYL10 PE=2 SV=2	0.0042704	5.19667e-05	0.00071307	0.000280493	0	0	3.30266e-05	1.30706e-05	0	0.00042239	2.72463e-05	0.00114461	0.00223071	0.000155953	0.000337195	0.439548	0	1.8159e-05	0.000831313	0	0.00047384	3.45608e-05	0.000186903
A0A109PW50_HUMAN	IBM-B3 heavy chain variable region (Fragment) OS=Homo sapiens PE=2 SV=1	0.000107974	0	0.000141612	0	0.00308228	0.0109889	0.0198747	0.0305734	0.0179508	0.000345005	0.00891321	0	0	0	0	0	0.00368299	0.00173387	0.00713062	0.0308194	0.000995354	0.00406774	0.000734116
TTYH1_HUMAN	Protein tweety homolog 1 OS=Homo sapiens GN=TTYH1 PE=2 SV=1	3.37231e-05	2.41041e-06	7.91085e-05	2.32225e-05	6.57792e-05	1.68812e-05	6.16977e-05	0.000109586	0	0.000122226	5.35977e-05	1.51272e-05	1.11657e-05	3.3908e-05	3.82199e-05	3.39096e-05	5.45986e-05	9.8738e-05	7.40669e-06	3.04932e-05	0.000151572	0.00471085	4.33604e-05
VTNC_HUMAN;J7HH10_HUMAN;B7Z553_HUMAN;H0YJW9_HUMAN	Vitronectin OS=Homo sapiens GN=VTN PE=1 SV=1	0.0257393	0.0165707	0.0142411	0.0114789	0.0191662	0.0140379	0.0125705	0.0193047	0.0172241	0.0138642	0.0131668	0.0233059	0.0248101	0.014631	0.0278812	0.0205736	0.0106464	0.0142356	0.0193815	0.012851	0.0136145	0.014049	0.0202614
A0A140GX60_HUMAN	Platelet membrane glycoprotein Ib beta OS=Homo sapiens GN=GP1BB PE=4 SV=1	0.00839845	0.00100075	0.00733233	0.00130189	0.000572578	0.00274946	0.00434297	0.00011777	0.000810382	0.000214591	0.00175118	0.0223948	0.00912616	0.00178528	0.0314104	0.000961053	0.000540283	0.000380996	0.0113487	0.000640963	0.00208512	0.00108753	0.0012371
B2R6V9_HUMAN;B4E2L8_HUMAN;A6PVK5_HUMAN	cDNA, FLJ93141, highly similar to Homo sapiens coagulation factor XIII, A1 polypeptide (F13A1), mRNA OS=Homo sapiens PE=2 SV=1	0.0141982	0.0104479	0.0123618	0.00546274	0.0104819	0.0031704	0.00411171	0.0127376	0.0108271	0.00532012	0.0117411	0.00999973	0.00634299	0.00627561	0.0130804	0.00686893	0.0034363	0.0111952	0.00781936	0.0045551	0.0056862	0.00743011	0.0058153
A0A1W6IYJ9_HUMAN	N90-VRC38.01 light chain variable region (Fragment) OS=Homo sapiens PE=2 SV=1	0.00099934	0.0045509	0.00188916	0.000862104	0.00407733	0.000285518	0.00967437	0.00385411	0.00688193	0.00279137	0.0405521	0.000302095	0.00164497	0.00119178	0.00876449	0.00209463	0.000134453	0.00293285	0.00154289	0.00868947	0.00223749	0.00500585	0.00186885
A0A0C4DFY0_HUMAN	P-selectin glycoprotein ligand 1 OS=Homo sapiens GN=SELPLG PE=1 SV=1	0.00335158	0.000399674	0.00348933	0.000427511	0.000416953	0.00167571	0.000647083	0.000425639	0.000347553	0.000496028	0.000154567	0.00331359	0.0017368	0.00387471	0.00355889	0.000839315	0.000547244	0.000268743	0.000657667	0.000957395	0.00122556	0.000427509	0.000268578
HSP72_HUMAN;HSP7C_HUMAN;Q53GZ6_HUMAN;Q53HF2_HUMAN;B4DTX2_HUMAN;E9PI65_HUMAN;E9PNE6_HUMAN;HS71A_HUMAN;Q96IS6_HUMAN;B4DVU9_HUMAN;B4E1Q1_HUMAN;E9PK54_HUMAN;E9PN89_HUMAN;HSP77_HUMAN;A8K7Q2_HUMAN	Heat shock-related 70 kDa protein 2 OS=Homo sapiens GN=HSPA2 PE=1 SV=1	0.00163952	0.00340998	0.00400512	0.000541266	0.00105081	0.000942288	0.000536033	0.000254884	0.000460182	0.00249015	0.000258888	0.00209423	0.00143113	0.00143147	0.00424424	0.00412435	0.000462036	0.000594719	0.000890996	0.000654117	0.0013923	0.000835933	0.00247613
ITB3_HUMAN;B4DTY9_HUMAN;L7UW06_HUMAN;I3L4X8_HUMAN;A7U833_HUMAN;F1C630_HUMAN;F2X0U9_HUMAN;Q1PBM2_HUMAN	Integrin beta-3 OS=Homo sapiens GN=ITGB3 PE=1 SV=2	0.0148114	0.00196144	0.0164298	0.00208132	0.00384016	0.00742915	0.00525472	0.00158122	0.00309297	0.00168938	0.00209036	0.0283298	0.0189565	0.00286688	0.033443	0.00300672	0.00493445	0.00175995	0.0119647	0.00232676	0.0057065	0.00125475	0.00445789
B4DE91_HUMAN	cDNA FLJ55534, highly similar to 4-trimethylaminobutyraldehyde dehydrogenase (EC 1.2.1.47) OS=Homo sapiens PE=2 SV=1	0	0.00150458	0.000105038	7.36705e-05	0.000158202	4.5612e-05	0.000137171	0	0	7.36771e-05	0	2.36501e-05	6.41889e-05	4.53814e-05	0.00012797	0	4.98791e-06	0.000115577	8.10713e-05	8.38048e-05	0.000147738	4.05739e-05	4.07844e-05
A0A125U0V2_HUMAN;A0A068LRW4_HUMAN	GCT-A1 heavy chain variable region (Fragment) OS=Homo sapiens PE=2 SV=1	0.0161253	0.00396142	0.0307323	0.0132992	0.00612394	0.00628185	0.012373	0.0681831	0.0217007	0.00511269	0.017922	0.0132659	0.00318569	0.00192653	0.00805709	0.0272015	0.00373595	0.00390359	0.00618605	0.0142788	0.0458342	0.0334649	0.00566944
XP32_HUMAN	Skin-specific protein 32 OS=Homo sapiens GN=XP32 PE=1 SV=1	0.000900772	0.00770349	0.000488155	0.00130565	0.00282148	0.00127463	0.00222684	0.000351074	0.000676387	0.00130067	0.000258047	0.000859671	0.000851872	0.00054802	0.00100989	0	9.34379e-05	0.00457073	0.0013628	0.00175008	0.00291672	0.00115674	0.000528779
ACTS_HUMAN;ACTA_HUMAN;ACTC_HUMAN;B3KUD3_HUMAN;B7Z6P1_HUMAN;A6NL76_HUMAN;A8K3K1_HUMAN;ACTH_HUMAN;B3KW67_HUMAN;B4DUI8_HUMAN;B7Z6I1_HUMAN;Q13707_HUMAN;B3KPP5_HUMAN;A0A173GMX4_HUMAN;Q562S2_HUMAN	Actin, alpha skeletal muscle OS=Homo sapiens GN=ACTA1 PE=1 SV=1	0.0249716	0.0265043	0.123492	0.00826711	0.00842428	0.00990524	0.0078876	0.0135647	0.010957	0.00702847	0.00636927	0.0527497	0.0317944	0.0116108	0.0930593	1.72283	0.0082273	0.00484238	0.0150937	0.0100982	0.00995394	0.0198335	0.00664433
A0A024R884_HUMAN;TENA_HUMAN;J3QSU6_HUMAN;E9PC84_HUMAN;A7MBN2_HUMAN;F5H7V9_HUMAN;D3YHM4_HUMAN;H0YGZ3_HUMAN;B4E1W8_HUMAN	Tenascin C (Hexabrachion), isoform CRA_a OS=Homo sapiens GN=TNC PE=4 SV=1	0.0159299	0.00701009	0.0102894	0.00603711	0.00715871	0.0115471	0.00306157	0.00616903	0.0053483	0.00494201	0.00514776	0.0136137	0.0119474	0.0118373	0.0230054	0.0119952	0.00353456	0.00763091	0.00880445	0.00264621	0.00976978	0.0052282	0.00622419
MYH2_HUMAN;B4DRV3_HUMAN;B4DFX9_HUMAN	Myosin-2 OS=Homo sapiens GN=MYH2 PE=1 SV=1	0.000143973	0.000520875	0.000129034	0.000261202	0.00014489	0.000223044	0.000170396	0.000163319	0.000160901	0.000167415	0.000161787	0.00026552	0.000226233	0.000156279	0.000269444	0.0752394	7.05317e-05	0.000128651	0.000225733	0.000185963	0.000260446	0.000329776	0.000200251
TBB5_HUMAN;B4DMJ5_HUMAN;TBB2A_HUMAN;A4UCT2_HUMAN	Tubulin beta chain OS=Homo sapiens GN=TUBB PE=1 SV=2	0.000876091	0.00119894	0.00236015	0.000215958	0.000284142	0.000601834	0.000289376	0	0.00237838	3.34976e-05	0.000125941	0.00274783	0.00185039	0.00038702	0.00636829	0.000316515	0.000124569	0.00019322	0.000976985	3.04709e-05	0.00047851	0.00112467	0.000168391
B4DPP0_HUMAN;A0A087WU13_HUMAN	cDNA FLJ51032, highly similar to CD9 antigen OS=Homo sapiens PE=2 SV=1	0.116523	0.0599104	0.177323	0.0381732	0.0628466	0.0438329	0.0844967	0.0316251	0.0642859	0.0544043	0.0452437	0.450542	0.190294	0.0561889	0.415347	0.0449675	0.0464958	0.0403185	0.0979342	0.0323873	0.0732773	0.0314846	0.0875359
A0A024RB87_HUMAN;E7ESV4_HUMAN;RAP1A_HUMAN;B7ZAY2_HUMAN;F5H004_HUMAN;RP1BL_HUMAN;A0A075B6Q0_HUMAN;F8WBC0_HUMAN	RAP1B, member of RAS oncogene family, isoform CRA_a OS=Homo sapiens GN=RAP1B PE=4 SV=1	0.0207262	0.00738418	0.041453	0.00226292	0.00599408	0.00650977	0.00676598	0.00134978	0.0022517	0.00399393	0.00212991	0.0571301	0.0297817	0.0057169	0.0665705	0.00764228	0.00312288	0.00179201	0.021814	0.00189256	0.00976493	0.00151961	0.00839446
LTBP1_HUMAN	Latent-transforming growth factor beta-binding protein 1 OS=Homo sapiens GN=LTBP1 PE=1 SV=4	5.69384e-07	0.000428863	4.12628e-05	2.63261e-05	0	0	6.94929e-05	3.08087e-05	1.59399e-06	0.000360111	5.83144e-05	5.10537e-07	0.000359628	5.27942e-07	1.64568e-05	1.03264e-06	0.000914012	1.24778e-05	0.0011798	1.83245e-05	4.38833e-05	1.08278e-05	0.00134245
C2C4C_HUMAN	C2 calcium-dependent domain-containing protein 4C OS=Homo sapiens GN=C2CD4C PE=1 SV=2	3.16614e-05	0	0.000200711	1.43738e-05	2.39635e-05	0	0	0.000177323	6.87663e-06	0.00873775	0.00998349	9.64632e-07	7.31481e-06	0	0	0	0	1.2926e-05	1.16514e-06	0.000107645	0.037353	0.00125953	0
A0A087WWY6_HUMAN;A0A0A0MTH3_HUMAN	Integrin-linked protein kinase (Fragment) OS=Homo sapiens GN=ILK PE=1 SV=1	0.0102778	0.00436924	0.00674572	0.00856032	0.00519084	0.00124168	0.00109502	0.00126014	0.00343505	0.000231824	0.000669728	0.00837326	0.00643957	0.0102063	0.0170138	0.0124837	0.00249878	0.0020653	0.00594328	0.00215833	0.00101839	0.000611151	0.00134522
Q5NV63_HUMAN	V1-4 protein (Fragment) OS=Homo sapiens GN=V1-4 PE=4 SV=1	1.21356	0.745223	0.118566	1.789	1.092	1.76585	0.187029	0.597034	3.25006	0.431332	0.133969	0.778739	1.7518	6.48735	1.98594	0.109616	1.91473	0.746671	1.19123	0.358111	0.505848	2.25944	0.703027
ACTB_HUMAN;B4E335_HUMAN;B4DVQ0_HUMAN;B4DW52_HUMAN;I3L1U9_HUMAN;B3KWQ3_HUMAN;A1E282_HUMAN;B8ZZJ2_HUMAN;C9JUM1_HUMAN;I3L4N8_HUMAN;V9HVZ7_HUMAN;Q96DE1_HUMAN;A4UCT3_HUMAN;POTEE_HUMAN;POTEI_HUMAN;POTEJ_HUMAN;A0AUL6_HUMAN;ACTBM_HUMAN;F8WCH0_HUMAN;K4ENJ5_HUMAN;Q562L5_HUMAN;Q562L9_HUMAN;Q9UE89_HUMAN;A0A173GMX0_HUMAN;Q562L6_HUMAN;Q562M3_HUMAN;Q562V5_HUMAN;Q562Z6_HUMAN	Actin, cytoplasmic 1 OS=Homo sapiens GN=ACTB PE=1 SV=1	0.0281288	0.0474393	0.104975	0.0086089	0.0106549	0.0107716	0.0105832	0.00572086	0.00877685	0.00878081	0.00535259	0.0578886	0.0288821	0.011724	0.101255	0.37365	0.00873906	0.0071665	0.0244695	0.00508144	0.0127292	0.0144561	0.0086719
A0A087WZ50_HUMAN	Signal peptide peptidase-like 2B OS=Homo sapiens GN=SPPL2B PE=1 SV=1	0	0	0	0	0	0	0	0	0	0	0	0	0.0183467	0	0	0	0	0	0	0	0	0	0
LDB3_HUMAN	LIM domain-binding protein 3 OS=Homo sapiens GN=LDB3 PE=1 SV=2	0	0	0	0	0	0	0	1.463e-06	0	0	5.88632e-06	0	0	0	0	0.00154649	2.04499e-05	0	1.91967e-05	0	0	0	0
APOM_HUMAN;I2D5I8_HUMAN	Apolipoprotein M OS=Homo sapiens GN=APOM PE=1 SV=2	0.164912	0.143222	0.196664	0.372478	0.155371	0.114824	0.453023	0.434559	0.0700862	0.640759	0.263612	0.315764	0.248252	0.197963	0.176123	0.181848	0.955551	0.171103	0.268321	0.233962	0.6192	0.204261	0.639037
A0A1U9X793_HUMAN	APOM OS=Homo sapiens PE=4 SV=1	0.0630722	0.0547765	0.0752161	0.142457	0.0594231	0.0439155	0.173263	0.166201	0.0268051	0.245064	0.100821	0.120767	0.0949462	0.0757127	0.0673599	0.0695495	0.365459	0.06544	0.102622	0.089481	0.236818	0.0781213	0.244406
VIME_HUMAN;A0A1B0GVG8_HUMAN	Vimentin OS=Homo sapiens GN=VIM PE=1 SV=4	0.007373	0.00248006	0.00391579	0.00144175	0.000243435	3.24261e-05	4.72167e-05	9.23735e-08	0	0	0.000177857	0.00310222	0.00595266	0.00265285	0.0023225	0.000724685	0.000150697	6.45658e-05	7.74912e-05	3.9607e-05	0	0.000123462	0.000380175
ANXA1_HUMAN;B4DL19_HUMAN	Annexin A1 OS=Homo sapiens GN=ANXA1 PE=1 SV=2	0.0017949	0.00381499	0.00107802	0.000167239	0.00013717	0.000176938	0.000216915	0.000223802	9.43364e-05	0.00014746	9.21166e-05	0.000276058	0.00119889	0.000189606	0.000867559	0.000104438	9.53314e-05	0.000442129	0.000212463	8.84965e-05	0.000403652	5.14339e-05	2.32585e-05
Q6FHM9_HUMAN	CD59 antigen, complement regulatory protein, isoform CRA_b OS=Homo sapiens GN=CD59 PE=2 SV=1	0.0168348	0.0124497	0.0210015	0.0150842	0.00885304	0.0134179	0.00723336	0.00535145	0.00311412	0.0201387	0.00298151	0.0195378	0.0241749	0.0131402	0.0600431	0.00884311	0.00653769	0.00498615	0.00610512	0.0110727	0.014492	0.00554732	0.0233053
CO4B_HUMAN;A0A0G2JL54_HUMAN;A0A140TA29_HUMAN;B4DIE5_HUMAN;B4E344_HUMAN;B4DDH0_HUMAN;Q6U2L6_HUMAN;Q6XMI6_HUMAN;Q9UM89_HUMAN;Q6U2E0_HUMAN;Q6U2H4_HUMAN;Q6U2E7_HUMAN	Complement C4-B OS=Homo sapiens GN=C4B PE=1 SV=2	0.000637091	5.24544e-05	0.000850121	0.0012103	0.00262406	0.00191685	0.00200831	0.00267612	0.00472952	0.00046344	0.00146658	0.0012378	0.0017768	0.0008288	0.00176544	0.00107697	0.00317673	0.00179221	0.00194806	0.00295665	0.000953905	0.00221664	0.00079012
SAMP_HUMAN	Serum amyloid P-component OS=Homo sapiens GN=APCS PE=1 SV=2	0.0118497	0.012092	0.00952165	0.0160203	0.0217523	0.00882579	0.0153254	0.0209096	0.0248186	0.310218	0.0479782	0.0104679	0.00852912	0.0120797	0.0133433	0.022465	0.00858848	0.0122695	0.00970654	0.0188984	0.0184496	0.0212285	0.0875485
A0A1S5UZ07_HUMAN;TLN2_HUMAN	Talin-1 OS=Homo sapiens GN=TLN1 PE=2 SV=1	0.000384751	0.000107986	0.00432474	0.00010495	1.46991e-05	0.000109895	0.000191016	2.43675e-05	4.90063e-05	1.18948e-05	3.63182e-05	0.00199223	0.000713969	6.88445e-05	0.0031268	0.00029977	2.55528e-05	1.25912e-05	0.000880874	3.13842e-05	0.000132306	0.000100516	6.28494e-05
A0N5G3_HUMAN	Rheumatoid factor G9 light chain (Fragment) OS=Homo sapiens GN=V-lambda-3 PE=2 SV=1	0.0672589	0.105457	0.00743311	0.0133235	0.0232203	0.0150718	0.0126576	0.0313947	0.0541893	0.0109708	0.0649367	0.0490186	0.0111027	0.00739482	0.0660311	0.0200591	0.00288852	0.0159524	0.0154267	0.0346066	0.02194	0.0545756	0.0129645
TGM2_HUMAN;Q6DKH2_HUMAN	Protein-glutamine gamma-glutamyltransferase 2 OS=Homo sapiens GN=TGM2 PE=1 SV=2	0	2.63377e-05	1.59895e-05	4.33815e-05	2.20778e-05	0	1.12686e-05	5.92917e-05	0.000143435	3.20302e-05	4.72673e-05	2.94379e-05	0.000259096	1.69881e-05	5.4194e-05	0.000124152	1.97188e-05	0	7.36484e-05	5.81715e-06	9.86229e-06	0.00159192	4.70826e-05
A0A024R5U5_HUMAN;A0AV88_HUMAN	ADAM metallopeptidase domain 10, isoform CRA_b OS=Homo sapiens GN=ADAM10 PE=4 SV=1	0.000765693	9.51065e-05	0.000785095	3.39967e-05	0.000146269	0.000223522	0.000326817	9.93545e-06	0.000191654	0.00015441	8.07542e-05	0.00300457	0.000902982	0.00017747	0.00221543	0.000129924	0.000145432	5.50058e-05	0.00026407	4.00239e-05	0.000187333	6.45834e-05	0.000189244
GFI1_HUMAN	Zinc finger protein Gfi-1 OS=Homo sapiens GN=GFI1 PE=1 SV=2	0	0	4.56141e-05	0	9.77501e-05	0.00613524	0	0	5.98409e-05	4.24197e-05	0.00242854	0	0	0	0	9.5584e-05	0	0	0.00462352	0	0	2.7988e-05	0.000402387
COIA1_HUMAN;H7BXV5_HUMAN	Collagen alpha-1(XVIII) chain OS=Homo sapiens GN=COL18A1 PE=1 SV=5	4.99876e-06	0.00100671	1.9624e-06	1.96961e-05	4.64781e-06	0	2.02482e-05	3.55264e-07	0	2.72494e-05	3.84136e-06	2.52473e-05	6.55234e-07	3.06688e-05	7.68626e-05	2.30008e-05	0	6.35287e-05	6.81547e-06	1.4586e-05	7.83879e-05	3.44465e-05	1.69927e-06
A0A0B4RUS7_HUMAN;A8K9M4_HUMAN;C9JZZ0_HUMAN	Apolipoprotein A-V, isoform CRA_a OS=Homo sapiens GN=APOA5 PE=3 SV=1	0.0504468	0.0151866	0.0122437	0.0129238	0.0117884	0.0875525	0.0247061	0.0040377	0.00439057	0.0169066	0.0102646	0.0324624	0.0417823	0.0265743	0.0519768	0.00848564	0.0272577	0.00986501	0.0567895	0.0141981	0.0161248	0.00476676	0.0243523
FCN2_HUMAN;Q14CE6_HUMAN	Ficolin-2 OS=Homo sapiens GN=FCN2 PE=1 SV=2	0.0540851	0.0386115	0.0165301	0.0186635	0.0342601	0.0473958	0.0207579	0.0138363	0.040765	0.0266466	0.099666	0.0386575	0.0282846	0.021696	0.0623061	0.0141576	0.0161049	0.0214604	0.0499176	0.0346912	0.0211092	0.0265696	0.0161957
LAMB1_HUMAN;E7EPA6_HUMAN;Q8TAS6_HUMAN	Laminin subunit beta-1 OS=Homo sapiens GN=LAMB1 PE=1 SV=2	0.000423426	0.00022206	0.00018365	0.000119317	0.000186678	0.000356931	0.00015213	0.00022031	0.000356626	0.000145786	9.51233e-05	0.000325926	0.000654628	0.000230231	0.000847602	7.54552e-05	8.91327e-05	0.000149029	0.000311738	0.000265442	0.000310244	0.000221889	0.000213444
OIT3_HUMAN	Oncoprotein-induced transcript 3 protein OS=Homo sapiens GN=OIT3 PE=1 SV=2	0.00164117	0.000800004	0.00358443	0.000183142	0.000170649	0.000457474	0.00134005	0.000901514	0.000344557	3.93859e-05	0.00172351	0.00323946	0.00115445	0.000792444	0.00278896	0.000884029	1.40953e-06	0.000168362	0.000713607	0.000429484	0.000487065	0.000252649	2.8214e-06
A2N2F4_HUMAN	VK3 protein (Fragment) OS=Homo sapiens GN=VK3 PE=2 SV=1	0.0110345	0.00435123	0.00493279	0.00190771	0.011098	0.0603048	0.00764358	0.0202227	0.0256067	0.00300992	0.03296	0.00753251	0.00254435	0.00162631	0.00475116	0.00409721	0.00354941	0.0079094	0.0424054	0.0137417	0.0182031	0.0227825	0.00324404
A0A068LKQ8_HUMAN	Ig heavy chain variable region (Fragment) OS=Homo sapiens PE=2 SV=1	0.00468859	0.00148159	0.00297425	0.000187986	0.0107468	0.0232276	0.00552	0.0104786	0.0329395	0.0528446	0.0152273	0.00162734	0.00141526	0.00116592	0.0032067	0.000221019	0.00162184	0.00606606	0.0188924	0.00663883	0.00504087	0.0134993	0.0695703
PCLO_HUMAN	Protein piccolo OS=Homo sapiens GN=PCLO PE=1 SV=4	7.11954e-05	9.75357e-06	2.1233e-05	2.16464e-06	0.000316621	6.5938e-06	0.00152618	3.81506e-06	8.24737e-06	0	0	0.000124324	7.00084e-05	2.11926e-05	1.52064e-05	1.24605e-05	0	6.10124e-06	2.27843e-05	3.67369e-06	0	0	0
BASP1_HUMAN	Brain acid soluble protein 1 OS=Homo sapiens GN=BASP1 PE=1 SV=2	0.00608283	0.000394825	0.00184025	0	0.000341536	0.00172438	0.000293309	0.000490902	0.00024417	0.000256783	0.000451849	0.0120749	0.00502893	0.00162409	0.00565082	0.000670034	0.00105524	0	0.000471675	0.000372714	0	0	0
SVEP1_HUMAN;A0A0A0MSD0_HUMAN;B3KV07_HUMAN;B3KQM9_HUMAN	Sushi, von Willebrand factor type A, EGF and pentraxin domain-containing protein 1 OS=Homo sapiens GN=SVEP1 PE=1 SV=3	0.00139275	0.000589123	0.00169139	0.00108154	0.000958034	0.00112925	0.000546735	0.000510687	0.00126631	0.000553968	0.000198225	0.000986684	0.00236944	0.00141235	0.00273713	0.00097442	0.000711913	0.000680912	0.000830263	0.000573876	0.000760236	0.000603509	0.000569666
A0A024R877_HUMAN	Delta-aminolevulinic acid dehydratase OS=Homo sapiens GN=ALAD PE=3 SV=1	0.000267819	0.00221507	0.000892576	0.000642003	0.000485447	0	7.10723e-05	0	9.38842e-05	0.000780249	0	0.000662771	0.000287185	8.66089e-05	0.00204116	0.000226395	0.000419499	0.000102833	4.1927e-05	0	0.000138299	0.001972	0.000111408
A0A0X9V9B3_HUMAN	MS-F1 light chain variable region (Fragment) OS=Homo sapiens PE=2 SV=1	0.281369	0.0890485	0.172379	0.0803469	0.103655	0.231304	0.157326	0.165295	0.292451	0.0998919	0.259402	0.20018	0.0951796	0.0961485	0.142093	0.173169	0.074855	0.0734692	0.222967	0.210818	0.127467	0.223811	0.120227
FBN1_HUMAN	Fibrillin-1 OS=Homo sapiens GN=FBN1 PE=1 SV=3	0.000256371	0.000292165	0.00022849	0.000258604	0.00013451	0.000463633	8.12643e-05	0.000141382	0.000124117	0.000110507	0.000191498	0.000188762	0.00064903	0.000422922	0.000454791	0.000263045	0.00018652	0.000135793	0.000249947	0.000124459	0.000172067	0.000113559	0.000146854
BPIB1_HUMAN;A2A2R0_HUMAN	BPI fold-containing family B member 1 OS=Homo sapiens GN=BPIFB1 PE=1 SV=1	0.00353576	0.00262802	0.00788552	0.00199826	0.00130901	0.00464871	0.00232566	0.0014079	0.00138001	0.00350442	0.000208729	0.00274551	0.00807232	0.00238127	0.0161543	0.00335861	0.00500341	0.000759163	0.00141821	0.00136681	0.00284177	0.000776976	0.00701561
FBX50_HUMAN	F-box only protein 50 OS=Homo sapiens GN=NCCRP1 PE=1 SV=1	0.000505809	0.0119333	0.000759271	0.000520587	0.000520625	0.00113922	0.00143191	7.67282e-05	0.00053442	0.000654063	6.5672e-05	6.64327e-05	0.00253439	0.000479559	0.000544915	3.28944e-07	0.000129426	0.00224621	0.00126287	0.000847661	0.00173902	0.000370149	0.00016311
Q0D2Q6_HUMAN	Phosphoglycerate mutase OS=Homo sapiens GN=PGAM1 PE=2 SV=1	0.000157551	0.00386049	0.00169472	0.000162034	0.000185134	0.000119715	9.39269e-05	0.000106379	7.9333e-05	0.000129385	0.000102498	0.000257643	0.00023332	0.000274658	0.000495347	0.0674729	4.46374e-05	9.36194e-05	0.000191526	0.000319765	0.000314567	0.00195043	8.23374e-05
H0YLF3_HUMAN	Beta-2-microglobulin (Fragment) OS=Homo sapiens GN=B2M PE=1 SV=1	0.0157336	0.00470211	0.0120326	0.000537103	0.00385865	0.00551941	0.00400469	0.00175546	0.00410229	0.0132649	0.0132243	0.0396569	0.0219672	0.0133121	0.0196131	0.0160806	0.00128626	0.00584368	0.00368798	0.0019746	0.00171933	0.00337718	0.0160287
APOA4_HUMAN;Q13784_HUMAN	Apolipoprotein A-IV OS=Homo sapiens GN=APOA4 PE=1 SV=3	0.0552479	0.0160891	0.111042	0.0432833	0.0555006	0.0967779	0.0315696	0.0253867	0.0267977	0.0361158	0.0225868	0.0481001	0.0841559	0.048594	0.0731238	0.0585228	0.0430842	0.0434158	0.0416762	0.0210582	0.0445957	0.0329658	0.053664
C4BPB_HUMAN;B4DDY0_HUMAN	C4b-binding protein beta chain OS=Homo sapiens GN=C4BPB PE=1 SV=1	0.66955	0.441075	0.350968	0.786112	0.290299	0.630693	0.402655	0.567656	0.497544	0.41587	0.537703	0.720637	0.968273	0.733731	0.830192	0.432792	0.33167	0.340957	0.621958	0.590963	0.354765	0.410576	0.646636
Q2HZY9_HUMAN	Coagulation factor V (Fragment) OS=Homo sapiens PE=4 SV=1	0.00433634	0.0221348	0.00196195	0.0022142	0.00352353	0.0228754	0.00515535	0.00255362	0.0218314	0.00924968	0.01125	0.00188952	0.00297721	0.0021262	0.0371421	0.00134031	0.002267	0.00293051	0.0586419	0.00538225	0.00146766	0.00401739	0.00978844
A7Y9J9_HUMAN	Mucin 5AC, oligomeric mucus/gel-forming OS=Homo sapiens GN=MUC5AC PE=4 SV=1	1.29315e-05	4.00568e-05	2.06913e-05	2.26083e-05	2.31415e-05	0.000356269	1.44407e-05	0.000189032	9.54359e-05	7.27595e-05	1.45273e-05	1.21782e-05	8.62121e-06	9.96853e-05	4.74283e-06	9.10041e-06	1.94435e-05	8.77404e-06	0.000128309	6.35861e-06	0.000357508	3.6343e-05	0.000114022
A1A508_HUMAN	PRSS3 protein OS=Homo sapiens GN=PRSS3 PE=2 SV=1	0.520921	0.446197	0.795334	1.17546	1.03585	0.501435	0.467099	0.608067	0.647542	0.57257	0.542928	0.806724	0.893951	0.624798	1.42605	0.762665	0.572226	0.721154	0.603855	0.677787	0.695397	0.50648	0.402769
B3KUB8_HUMAN;B7Z6C3_HUMAN;E7EX47_HUMAN;A0A0G3VPD9_HUMAN;A0A0A1EAI1_HUMAN;A0A0A1ED81_HUMAN;Q9BZN1_HUMAN	cDNA FLJ39539 fis, clone PUAEN2008228, highly similar to Platelet glycoprotein 4 OS=Homo sapiens PE=2 SV=1	0.00232769	0.00197184	0.00321066	0.000381701	0.00153111	0.00091534	0.00190775	0.000674808	0.00138679	0.00322292	0.000654107	0.00473858	0.00448234	0.00215281	0.0148599	0.0011246	0.000380432	0.000654174	0.00249105	0.0013671	0.00187174	0.000249034	0.00579167
S6C4S4_HUMAN;Q9Y509_HUMAN	IgG H chain OS=Homo sapiens PE=2 SV=1	0.000812708	0.0020194	0.00440468	0.00174763	0.00474784	0.00420901	0.00959404	0.00655089	0.017407	0.00182711	0.0132887	0.00146846	0.0037438	0.00231267	0.00220925	0.00445984	0	0.00340325	0.0229094	0.0161865	0.00392204	0.00983222	0.00397348
SAA2_HUMAN	Serum amyloid A-2 protein OS=Homo sapiens GN=SAA2 PE=1 SV=1	0.000414911	0.000306486	0.000191081	2.35908e-05	0.00129186	0.000552491	0.000928522	0.00027258	0.00149328	0.0208346	0.000562187	0.000261382	0.000301615	0.000219058	9.13822e-05	0.000270595	0.000430212	0.000404587	0.000345235	0.000369301	0.000982063	0.00101522	0.000663981
A0A0X9UWM4_HUMAN	IBM-A3 heavy chain variable region (Fragment) OS=Homo sapiens PE=2 SV=1	0.0125196	0.0165008	0.0385977	0.023675	0.070908	0.0764517	0.102996	0.0838132	0.0792093	0.0362799	0.076513	0.00844679	0.0250204	0.0289391	0.0309833	0.0392087	0.0105174	0.0547564	0.119312	0.145685	0.0526291	0.0436021	0.0233734
I0B0K3_HUMAN;I0B0K5_HUMAN;Q4JFL9_HUMAN	Truncated profilaggrin OS=Homo sapiens GN=FLG PE=4 SV=1	0.000617033	0.0263968	0.00143939	0.00108114	0.000372966	0.000352555	0.000649445	0.000645905	0.000387738	0.000518568	0.000551103	0.00147484	0.000708359	0.000802944	0.000991733	0.000972413	0.000363784	0.000676658	0.000435536	0.00071603	0.000110213	0.000667507	0.000480857
Q69YN3_HUMAN	Uncharacterized protein DKFZp686M1922 (Fragment) OS=Homo sapiens GN=DKFZp686M1922 PE=2 SV=2	0.00081451	0.000206058	0.000124686	0.00176743	0.0158048	0.000183103	0.00153319	0.00207654	0.000323682	0.00136167	0.000256312	0.000632197	0.000324347	0	0.000528293	0.00025275	7.00644e-05	0.00412291	9.15734e-05	0.00789548	0.0183073	0.000157786	0.00114807
D0PNI1_HUMAN;E7EX29_HUMAN;B0AZS6_HUMAN;E7ESK7_HUMAN;1433T_HUMAN;B7Z2E6_HUMAN;E5RGE1_HUMAN;1433F_HUMAN;B4DMT8_HUMAN;Q2F831_HUMAN	Epididymis luminal protein 4 OS=Homo sapiens GN=YWHAZ PE=2 SV=1	0.0156208	0.0240898	0.0688227	0.0038999	0.00289983	0.00638068	0.00543624	0.00148719	0.0028851	0.00215978	0.00283932	0.038662	0.0211954	0.00685998	0.0640993	0.0108493	0.00334506	0.00374908	0.0118207	0.00338528	0.00549055	0.00370709	0.00285991
CO8A_HUMAN;Q05CV2_HUMAN	Complement component C8 alpha chain OS=Homo sapiens GN=C8A PE=1 SV=2	0.000748665	0.000664637	0.000712377	0.00049127	0.000484583	0.00065346	0.000181884	0.00121918	0.000498983	0.00110805	0.000855974	0.000526867	0.00012752	0.000722061	0.00072608	0.00222722	0.000163822	0.000440136	0.000895243	0.00021183	0.000293803	0.000660477	0.00108457
TM163_HUMAN	Transmembrane protein 163 OS=Homo sapiens GN=TMEM163 PE=2 SV=1	0.00500482	0.00265414	0.0166783	0.00894294	0.00222266	0.00294585	0.0100136	0.0084051	0.00139073	0.0273554	0.0175619	0.00821165	0.00332204	0.00317925	0.00660858	0.00296242	0.00623568	0.00183625	0.00568406	0.000177793	0.0265508	0.0061991	0.0149736
TPIS_HUMAN;Q2QD09_HUMAN;U3KPZ0_HUMAN;U3KPS5_HUMAN	Triosephosphate isomerase OS=Homo sapiens GN=TPI1 PE=1 SV=3	5.7346e-05	0.00738318	0.000187437	0	0.000104158	2.15899e-05	0	3.50963e-05	1.69276e-05	4.6081e-05	1.85261e-05	1.1646e-05	0	0	3.51463e-05	0.0254142	1.22434e-06	1.71592e-06	5.02343e-06	8.32734e-05	4.89431e-05	3.95474e-05	0
A0A0S2Z3D5_HUMAN;J9ZVQ3_HUMAN;H0Y7L5_HUMAN;E7ERP7_HUMAN;Q6LBZ1_HUMAN;A0A0S2Z3B1_HUMAN;D9ZB55_HUMAN;Q6LA97_HUMAN;Q6ZP45_HUMAN;Q13791_HUMAN	Apolipoprotein E isoform 1 (Fragment) OS=Homo sapiens GN=APOE PE=2 SV=1	2.20899	2.28378	5.51474	9.06012	2.33115	4.01536	4.04945	3.03818	0.984552	4.94494	2.59214	3.20037	4.66906	3.52115	4.03906	3.03763	7.90617	2.74547	3.32586	3.00417	9.14125	1.79116	4.89676
HVD82_HUMAN;HV439_HUMAN;A0A068LKS1_HUMAN;A0A0F7TAT3_HUMAN;A0A068LL56_HUMAN	Immunoglobulin heavy variable 4-38-2 OS=Homo sapiens GN=IGHV4-38-2 PE=3 SV=1	0.00025026	0.000515846	0.000956179	2.16817e-05	0.079129	0.0292063	0.0162891	0.0408567	0.0594034	0.0365664	0.0305141	3.09491e-05	0	0.000282171	0.000468517	3.06179e-06	0.0422657	0.0531998	0.0675201	0.0206609	0.0275604	0.0436711	0.0705925
Q0P512_HUMAN;B4DDR6_HUMAN	Solute carrier family 2 (Facilitated glucose transporter), member 1 OS=Homo sapiens GN=SLC2A1 PE=2 SV=1	0.00249966	0.00190538	0.00231297	0.0022981	0.00385648	0.00191327	0.000596818	0.000117392	0.00136032	0.00578748	0.000601308	0.000835323	0.00236511	0.00116702	0.00663556	0.00111278	0.0026992	0.00218183	0.000838518	0.00055883	0.00555206	0.00847964	0.00183468
A2NB46_HUMAN	Cold agglutinin FS-2 L-chain (Fragment) OS=Homo sapiens PE=2 SV=1	0.0127302	0.000516822	0.00257969	0.000964178	0.00309877	0.038406	0.00257092	0.00703685	0.0270595	0.004043	0.0683759	0.00362359	0.00394422	0.00562384	0.00166678	0.00161477	0.00397215	0.00299191	0.020429	0.00859122	0.00463329	0.00327235	0.00230334
B0AZN7_HUMAN	cDNA, FLJ79477, highly similar to Protein-glutamine gamma-glutamyltransferase K(EC 2.3.2.13) OS=Homo sapiens PE=2 SV=1	8.22993e-05	0.00153182	0.000204005	0.000341546	1.05449e-05	2.91821e-05	5.04089e-05	9.90068e-06	2.39067e-05	4.99545e-05	1.75562e-05	0.000174328	0.000130536	0.000254661	0.00011428	3.98602e-05	0	0.000110334	2.55452e-05	7.92599e-05	0.000180346	3.32176e-06	5.31222e-06
B2R5G8_HUMAN	Serum amyloid A protein OS=Homo sapiens PE=2 SV=1	0.0858341	0.0528868	0.119313	0.297928	0.0621994	0.0741883	0.176098	0.144174	0.0439737	0.22842	0.0960821	0.0961246	0.0639731	0.106075	0.0584738	0.0606141	0.272691	0.075504	0.0957943	0.0158449	0.128892	0.0854861	0.138884
Q9NPK7_HUMAN	DJ34F7.1.3 (Tenascin XB (Isoform 3)) (Fragment) OS=Homo sapiens GN=dJ34F7.1 PE=4 SV=1	0.000192955	0.000442839	0.000297318	0.000373769	0.000347037	0.000658507	0.000368114	0.000380189	0.000229879	0.000276509	0.000193163	0.000224827	0.000811309	0.000292899	0.000494697	0.000151131	0.000533317	0.00047115	0.000961109	0.00032349	0.000282855	0.000378571	0.000235752
A0A024R4H6_HUMAN	Kallikrein 7 (Chymotryptic, stratum corneum), isoform CRA_b OS=Homo sapiens GN=KLK7 PE=3 SV=1	0.000183142	0.00490017	0	0	0.000823629	0	0.00353275	0	0	0.000204036	0	0.000560978	0	0.000369875	0	0	7.83693e-05	0.00184212	0.0014429	0.00035506	0	0.000314079	0.00016662
A0A0F7SYT0_HUMAN;O43234_HUMAN	IGHV2-26 protein (Fragment) OS=Homo sapiens GN=IGHV2-26 PE=4 SV=1	0.00427745	0.00406547	0.00140698	0.000491025	0.180093	0.0284909	0.0124044	0.101682	0.0522596	0.0173415	0.0218743	0.000197472	0.000675634	0.00178308	0.000234309	0.000346623	0.0524512	0.0898466	0.03235	0.0388814	0.0478054	0.0247875	0.0315532
CD53_HUMAN	Leukocyte surface antigen CD53 OS=Homo sapiens GN=CD53 PE=1 SV=1	0.0232708	0.00780733	0.0285977	0.0109501	0.0047959	0.00958033	0.00658478	0.00819323	0.00382589	0.0101495	0.00390288	0.0442804	0.0289449	0.03156	0.0356963	0.0142289	0.00549622	0.00346219	0.00490747	0.00624427	0.00748503	0.00489135	0.00852894
A0A0A1TSG4_HUMAN	CD47 OS=Homo sapiens GN=CD47 PE=2 SV=1	0.00133474	0.000438958	0.00102187	0.00037739	0.000613858	0.000265566	0.000252601	0.00017586	0.00047789	0.000453305	0.000126112	0.00204799	0.00108289	0.000508492	0.00382487	0.00069878	0.00019547	0.000211456	0.000338938	0.000151291	0.000299996	0.000722827	0.000286752
L8E827_HUMAN	Alternative protein USP6 OS=Homo sapiens GN=USP6 PE=4 SV=1	0.00549761	0.000485458	0.196102	0.000528335	0	0	0	0	0	0	8.27392e-07	0	0.000583313	0.00256618	0	0.00280956	0	0	0	0	0	0	0
K2C7_HUMAN	Keratin, type II cytoskeletal 7 OS=Homo sapiens GN=KRT7 PE=1 SV=5	0	0.00235182	0	0	0	0	0	0	0	0	0	0	0	0	0	0	4.8145e-07	0	0	0	0	0	0
AFAM_HUMAN	Afamin OS=Homo sapiens GN=AFM PE=1 SV=1	0.000142242	0.000135095	1.26557e-05	8.085e-05	0.000484526	0	7.02305e-05	0.000724716	0.00046631	0.000275724	0.000564856	0.00016973	4.29541e-05	6.98451e-05	0.000145823	0.000753431	0.000183258	0.000202017	3.34145e-05	0.000122478	0.000298935	0.000455113	0.000203342
PANX2_HUMAN	Pannexin-2 OS=Homo sapiens GN=PANX2 PE=2 SV=2	0	2.92062e-06	1.93404e-05	1.10706e-06	0	0	0	5.67292e-06	0	0.000474443	0.00075575	0	2.89652e-06	1.17771e-06	0	0	0	0	0	0	0.0075482	6.58342e-05	0
PFKAP_HUMAN	ATP-dependent 6-phosphofructokinase, platelet type OS=Homo sapiens GN=PFKP PE=1 SV=2	0	0	0.000121607	2.63662e-05	0	1.82697e-06	0	0	1.00238e-05	0	0	0	1.22189e-05	0	5.055e-05	0.00325545	0	1.79179e-06	2.91952e-05	0	0	1.2508e-05	0
HGFA_HUMAN	Hepatocyte growth factor activator OS=Homo sapiens GN=HGFAC PE=1 SV=1	0.000294913	5.58843e-05	0.000156976	0.000160665	0.000653813	0.000645524	0.000645714	0.000591807	0.00112648	0.000172901	0.0004576	0.000123699	0.000319851	0.000390579	0.00033497	0.00040542	0.000436168	0.000590414	0.000620743	0.000931755	0.000573558	0.00056159	0.000278766
Q6MZL2_HUMAN	Uncharacterized protein DKFZp686M0562 (Fragment) OS=Homo sapiens GN=DKFZp686M0562 PE=2 SV=1	0.0153326	0.0260874	0.0074088	0.00980135	0.0098025	0.0129977	0.00754046	0.00718979	0.0105899	0.0111449	0.011905	0.0169687	0.0360833	0.0259577	0.0902505	0.0101945	0.00579054	0.00361608	0.0139402	0.00832195	0.00566318	0.0163973	0.0110768
L8E853_HUMAN;B4DMS3_HUMAN;H2DLA2_HUMAN	von Willebrand factor OS=Homo sapiens GN=VWF PE=4 SV=1	0.108975	0.0819275	0.553383	0.0202654	0.0406632	0.0216973	0.0184853	0.0133775	0.0235794	0.0459919	0.0153595	0.185098	0.432854	0.120589	0.093312	0.0608531	0.0111835	0.0478476	0.0347217	0.020481	0.0227928	0.0233414	0.0658874
VWF_HUMAN	von Willebrand factor OS=Homo sapiens GN=VWF PE=1 SV=4	0.0188891	0.0142008	0.0959196	0.00351267	0.00704828	0.00376086	0.00320411	0.00231876	0.0040871	0.00797192	0.00266231	0.0320837	0.075028	0.0209021	0.0161741	0.0105479	0.00193848	0.00829359	0.00601843	0.00355004	0.00395075	0.00404585	0.0114205
ACTN1_HUMAN;B7Z565_HUMAN;B3KUX9_HUMAN;A1L0V1_HUMAN;A0A0S2Z3C0_HUMAN	Alpha-actinin-1 OS=Homo sapiens GN=ACTN1 PE=1 SV=2	1.36153e-07	0.000111197	0.00140621	0	1.5373e-05	3.36279e-07	5.9784e-06	3.76664e-06	4.85828e-08	8.88417e-06	1.90295e-06	0.000192735	8.4036e-06	9.77939e-07	0.000623878	0.00082291	4.70985e-06	3.52224e-06	4.19002e-07	5.75154e-06	0	5.50676e-06	4.68174e-06
COMP_HUMAN;B4DN75_HUMAN;Q8N2R4_HUMAN	Cartilage oligomeric matrix protein OS=Homo sapiens GN=COMP PE=1 SV=2	0.00248225	0.00169921	0.00227109	0.00223776	0.0015142	0.00277677	0.0012288	0.00246742	0.00108814	0.000677514	0.00175131	0.00182927	0.00231711	0.00227452	0.0042348	0.00163808	0.00101277	0.000993101	0.00152883	0.00158566	0.00101041	0.000511624	0.00122401
A0A068LRV5_HUMAN	Ig heavy chain variable region (Fragment) OS=Homo sapiens PE=2 SV=1	0.00069475	0.0245589	0.000567471	0.000326353	0.00609254	0.0119224	0.00276671	0.0148011	0.00744163	0.000596106	0.0016741	0.000245332	0.00402044	0.000362977	0.0465987	0.00011301	9.05944e-07	0.00817211	0.0224104	0.00271863	0.0108307	0.00332816	0.00114847
A0A0A0MRJ7_HUMAN;B4DU26_HUMAN;Q2I258_HUMAN;Q2HZZ0_HUMAN;F6MG31_HUMAN;Q1L610_HUMAN;Q2HZZ1_HUMAN;Q8TD21_HUMAN;Q8WWQ7_HUMAN	Coagulation factor V OS=Homo sapiens GN=F5 PE=1 SV=1	0.00366549	0.00211809	0.00327661	0.00522883	0.00268825	0.00426261	0.00345876	0.000800769	0.00137825	0.00279387	0.00349461	0.00680451	0.0133796	0.0051472	0.00793437	0.00400601	0.00225975	0.00130259	0.00871897	0.000561394	0.00136774	0.00279208	0.00314142
M9MML0_HUMAN	Low affinity immunoglobulin gamma Fc region receptor III-A OS=Homo sapiens GN=FCGR3A PE=4 SV=2	0.00274156	0.000686684	0.000978161	0.000128647	0.000542341	0.00106928	0.000398098	0.000339996	0.000264546	0.000224829	0.000291399	0.00520407	0.00717772	0.00227642	0.000577692	0.000713844	0.000120748	0.000620091	0.000470666	0.00098539	0.000211968	0.000259241	0.000131927
A0A1W6IYI8_HUMAN	N90-VRC38.10 heavy chain variable region (Fragment) OS=Homo sapiens PE=2 SV=1	0.0120114	0.0126339	0.0106313	0.00478511	0.0173665	0.0649206	0.0467199	0.0216846	0.0171451	0.00216397	0.0426068	0.00300614	0.0119904	0.012359	0.0233302	0.00601169	0.00815889	0.010528	0.0420567	0.0621381	0.00984385	0.0129137	0.0038501
H0Y596_HUMAN	Coagulation factor XI (Fragment) OS=Homo sapiens GN=F11 PE=1 SV=1	0.0174183	0.00634066	0.0135999	0.00816074	0.00233176	0.00855211	0.00938365	0.0234168	0.0124496	0.0108357	0.0135816	0.0229659	0.0328019	0.0456679	0.00939676	0.0169499	0.000977808	0.0045204	0.0127342	0.00937902	0.0275978	0.0154629	0.0160096
CO2A1_HUMAN	Collagen alpha-1(II) chain OS=Homo sapiens GN=COL2A1 PE=1 SV=3	0.000441134	0.000716282	0.00069702	0.00274117	0.000730004	0.00287521	0.000596141	0.00162788	0.000939394	0	0.000246604	0.000307611	0.00136468	0.000725468	0.00226622	0.000697548	0.00312037	0.000520163	0.00152607	0.000714621	7.00588e-05	0.000381358	0.000514596
MOES_HUMAN;Q6PJT4_HUMAN;EZRI_HUMAN;B7Z4C7_HUMAN;B7Z5V2_HUMAN;B7Z2S7_HUMAN;Q9UJZ7_HUMAN;Q9UJZ8_HUMAN;V9GZ54_HUMAN;E9PNV3_HUMAN	Moesin OS=Homo sapiens GN=MSN PE=1 SV=3	0.00497381	0.00221369	0.00551606	0.00114931	0.00238328	0.0032284	0.0022556	0.00154574	0.00253222	0.0026742	0.00228873	0.005811	0.00545448	0.00447758	0.0095509	0.00283805	0.00159158	0.000844986	0.00251502	0.00311418	0.0032373	0.00119909	0.00348049
B0YIW2_HUMAN	Apolipoprotein C-III OS=Homo sapiens GN=APOC3 PE=1 SV=1	7.9876	6.38961	18.1403	12.1183	2.73116	9.3488	15.2565	13.4778	2.31369	19.2727	5.71183	11.7681	7.98896	11.1164	8.64247	4.89051	31.6033	5.71498	6.58979	13.6038	26.171	6.84795	13.7324
H0Y6C0_HUMAN	WD repeat-containing protein 35 (Fragment) OS=Homo sapiens GN=WDR35 PE=1 SV=1	7.9506e-06	0.000131668	0.000121219	2.57938e-05	0.000222758	0.000215159	3.58691e-05	4.63596e-05	5.99356e-05	6.0665e-05	8.48243e-05	4.99758e-05	5.41027e-05	0.000755858	8.85199e-05	0.0308682	0	1.44508e-05	1.34006e-06	2.39096e-06	0.000163985	1.66007e-05	2.47886e-05
A0A068LL62_HUMAN;Q7Z3Y6_HUMAN	Ig heavy chain variable region (Fragment) OS=Homo sapiens PE=2 SV=1	0	0.00054919	0.00013025	0.000112837	6.10756e-06	0.00200943	0.0177286	0.000529059	0.00120726	0.000204209	3.24225e-05	0.000113612	8.87277e-05	0.000141783	0.000234864	0.000438939	0.00130114	0.000197192	0.0006585	0.0338922	0.000389029	2.42472e-05	0.00026771
CO6_HUMAN	Complement component C6 OS=Homo sapiens GN=C6 PE=1 SV=3	0.000194181	0.00043775	0.000172223	7.22655e-05	0.000991988	0.000287871	6.84136e-05	0.000382044	0.000954925	0.000438484	0.00101024	0.000188075	4.94416e-05	9.74766e-05	0.000185448	0.00138076	0.000251343	0.000820324	0.000168467	0.000148311	0.000283879	0.00054944	0.000188837
SFTPD_HUMAN	Pulmonary surfactant-associated protein D OS=Homo sapiens GN=SFTPD PE=1 SV=3	0.00515495	0.000249624	0	0	0.00282392	0	0	0.000728011	0	0.000120347	0.00338589	0.00235454	0.0258793	0.000195483	0.000125057	0.000441509	6.80851e-06	0.000982685	0	0	0.00073925	0	0.000332715
Q8IZD7_HUMAN	Anti-thyroglobulin heavy chain variable region (Fragment) OS=Homo sapiens PE=2 SV=1	0.0042737	0.00331968	0.0120425	0.00230727	0.00910617	0.0192008	0.00772796	0.00539621	0.0220794	0.00448641	0.011898	0.00433066	0.00490466	0.161227	0.00609797	0.0136834	0.000843379	0.00767103	0.0375809	0.0106075	0.0104098	0.0162226	0.00778768
E9PP11_HUMAN	Puromycin-sensitive aminopeptidase (Fragment) OS=Homo sapiens GN=NPEPPS PE=1 SV=1	0	0.00438376	0.000239143	0	6.23038e-05	0	0	0	0	0	0	0.000171355	0	0	0	0	0	0	0	0	0.000147408	0	0
PYGB_HUMAN	Glycogen phosphorylase, brain form OS=Homo sapiens GN=PYGB PE=1 SV=5	3.82442e-06	1.56455e-05	7.09173e-05	2.63172e-05	1.92082e-07	5.0571e-08	2.04028e-07	2.83331e-06	2.13184e-05	2.9884e-07	8.6359e-06	1.88161e-05	9.01032e-07	8.02962e-06	1.58679e-05	0.00279007	4.00997e-06	2.79043e-07	4.8444e-07	3.98509e-06	8.87583e-06	4.21489e-05	1.84704e-07
CUZD1_HUMAN	CUB and zona pellucida-like domain-containing protein 1 OS=Homo sapiens GN=CUZD1 PE=2 SV=1	0.000383764	0	0	2.29519e-05	0	1.19355e-05	1.14731e-05	0	0.00135037	0	0	0	1.95582e-05	0	0	0	0	0	7.71557e-06	4.23184e-05	0	0.000310955	0
A0A1W2PQX5_HUMAN	Coiled-coil domain-containing protein 187 OS=Homo sapiens GN=CCDC187 PE=1 SV=1	9.84054e-06	0.000321013	0.000435493	0.000462825	0	6.76916e-06	0	1.25824e-05	0	0.000164558	1.74914e-05	0	0.00202607	0	0.000160319	0.000117599	0.000135439	9.60032e-06	0.000101112	2.11548e-05	0.000121594	6.86837e-06	0.000232081
IGHD_HUMAN	Immunoglobulin heavy constant delta OS=Homo sapiens GN=IGHD PE=1 SV=3	0.000160854	0.00411131	0.000141392	0.000727481	4.36401e-05	1.40156e-05	4.27025e-05	0.00152629	0.000352444	3.51429e-05	0.00470541	0.000150303	1.8493e-05	4.84471e-05	0.00138521	0.000437331	0.000527464	4.75554e-05	3.51831e-05	6.77805e-05	0.000816485	0.000281746	7.1327e-05
Q7Z379_HUMAN	Uncharacterized protein DKFZp686K04218 (Fragment) OS=Homo sapiens GN=DKFZp686K04218 PE=2 SV=1	0.000382974	0.000382173	0.000356729	0.000352567	0.00339513	0.00695212	0.00107521	0.00742164	0.0124036	0.00165707	0.00241663	0.000418136	0.000136045	4.92784e-05	0.000396406	0.000307073	0.000682199	0.00149528	0.0110458	0.00539338	0.00602471	0.00406503	0.00242874
PCNT_HUMAN	Pericentrin OS=Homo sapiens GN=PCNT PE=1 SV=4	0	0	0	0	0	0	0	8.21812e-05	0	0	0	0	0	0	0	0	0	0	0	0.000964487	0.00147157	0	0
D3DQX7_HUMAN	Serum amyloid A protein OS=Homo sapiens GN=SAA1 PE=3 SV=1	0.0051645	0.00437072	0.00289494	0.00315355	0.0168661	0.011632	0.073415	0.0169135	0.0161989	0.0803219	0.0187157	0.00373856	0.00324216	0.00135968	0.00715482	0.00156804	0.0311822	0.0148059	0.0143575	0.0220648	0.017219	0.016605	0.0327861
A0A024R7I3_HUMAN;RAB10_HUMAN;RAB13_HUMAN;RAB3A_HUMAN;B7Z8M7_HUMAN;RAB12_HUMAN	RAB8A, member RAS oncogene family, isoform CRA_a OS=Homo sapiens GN=RAB8A PE=4 SV=1	0.00493515	0.00604702	0.00738101	0.00138096	0.00232982	0.00172462	0.00263726	0.000309901	0.00138875	0.00252753	0.00125049	0.0105228	0.00933595	0.00282763	0.0155662	0.00248263	0.000264541	0.000969621	0.00448834	0.00149321	0.00231658	0.00188665	0.00338945
LV39_HUMAN	Immunoglobulin lambda variable 3-9 OS=Homo sapiens GN=IGLV3-9 PE=3 SV=1	0.00246037	0.00239733	0.00298929	0.0147223	0.0191278	0.0271996	0.0122335	0.0228428	0.0274963	0.00147704	0.00520257	0.0012389	0.0408117	0.00612674	0.00301583	0.0145165	0.0308825	0.0173937	0.0192193	0.0235159	0.00736767	0.0198419	0.00607172
TPM4_HUMAN;B4DVY2_HUMAN;B4DTB1_HUMAN;K7EPB9_HUMAN	Tropomyosin alpha-4 chain OS=Homo sapiens GN=TPM4 PE=1 SV=3	0.000324459	0.00105869	0.00915736	5.52663e-05	6.31538e-05	0.000113983	0.000227045	3.69414e-05	0.000185632	4.85545e-05	0.000130997	0.00199312	0.000268935	9.4549e-05	0.00264747	0.011914	9.84758e-05	7.28626e-05	0.000137919	0.000181032	8.06133e-05	0.000360188	8.79468e-05
IC1_HUMAN;E9PGN7_HUMAN;Q5UGI6_HUMAN;H9KV48_HUMAN;A0A0S2Z333_HUMAN;H0YCA1_HUMAN	Plasma protease C1 inhibitor OS=Homo sapiens GN=SERPING1 PE=1 SV=2	0.0155272	0.0272168	0.00596953	0.0104965	0.048246	0.00939412	0.0143485	0.100351	0.0530372	0.0345471	0.0832091	0.0125762	0.0102477	0.00952653	0.0101751	0.0227383	0.0113942	0.0383225	0.0249902	0.0214299	0.0353322	0.060066	0.0307259
MP2K7_HUMAN	Dual specificity mitogen-activated protein kinase kinase 7 OS=Homo sapiens GN=MAP2K7 PE=1 SV=2	0.0162145	0.00834589	0.00462851	0.0199912	0.0214088	0.00742571	0.00627509	0.0123282	0.0172486	0.0100126	0.0142091	0.00838739	0.0138005	0.0141027	0.0121995	0.0266918	0.00616303	0.0180989	0.020273	0.0102921	0.0166599	0.0154825	0.00605767
B4DII6_HUMAN	Phospholipid-transporting ATPase OS=Homo sapiens PE=2 SV=1	0	0	0	0	0	0.000451852	0	0	0	0	0	5.86388e-06	0	0	0	0	0	0	0.000923346	0	9.60944e-06	0	0
A0A125U0V4_HUMAN	GCT-A2 heavy chain variable region (Fragment) OS=Homo sapiens PE=2 SV=1	0.00878414	0.000341115	0.0019678	0.00101049	0.00507456	0.00969744	0.000861907	0.0072925	0.000846548	0.00140144	0.012895	0.0121768	0.00104047	0.000940038	0.000846294	0.000529135	4.38848e-05	0.00312302	0.00954308	0.00176664	0.0134953	0.00262007	0.00155176
A0A0X9T7T4_HUMAN	MS-D3 heavy chain variable region (Fragment) OS=Homo sapiens PE=2 SV=1	0.00238829	0.00264885	0.000950184	0.00136022	0.0101042	0.0158502	0.0117339	0.0111531	0.0133801	0.00304107	0.0121882	0.00223206	0.00135984	0.000824437	0.00458957	0.000770077	0.000337358	0.00451557	0.0161242	0.0185477	0.0242315	0.0153664	0.00461048
F4MHM8_HUMAN;KDM6A_HUMAN	Ubiquitously transcribed tetratricopeptide repeat protein Y-linked transcript variant 244 OS=Homo sapiens GN=UTY PE=2 SV=1	0.0119266	0.0127975	0.0046056	0.0174686	0.000665527	0.00105861	0.000695746	0.00251467	0.000988986	0.00201906	0.00412248	0.00675012	0.00799801	0.0137204	0.0182578	0.0137614	0.000414734	0.00221523	0.000848596	0.000868115	0.00176615	0.134396	0.00168596
H0YA93_HUMAN	NEDD4-binding protein 2 (Fragment) OS=Homo sapiens GN=N4BP2 PE=1 SV=1	2.70012e-05	0	4.15926e-05	0.000281002	0	5.75224e-05	7.27681e-06	3.19936e-05	1.97868e-05	0.00112167	0.00130701	5.26784e-05	0.000182016	0.000126933	7.93642e-05	3.86956e-05	3.51174e-05	2.05819e-05	1.60112e-05	0	0.000568094	0.00206767	6.57983e-05
SLIT1_HUMAN	Slit homolog 1 protein OS=Homo sapiens GN=SLIT1 PE=2 SV=4	0.00110609	0.00148139	0.000648012	0.00204886	0.00091278	6.25978e-05	0.000843557	0.000877959	0.000217775	0.00156609	0.000881413	0.00238615	0.000716861	0.0011915	0.00260131	0.000426083	6.24541e-05	0.00198008	0.000329748	0.000836982	0.00117938	0.00544492	0.00138547
NID1_HUMAN;B4DM05_HUMAN	Nidogen-1 OS=Homo sapiens GN=NID1 PE=1 SV=3	0.00104995	0.000737861	0.000604337	0.00020259	0.000664738	0.00123691	0.000465942	0.000588698	0.00106301	0.000233501	0.000141792	0.000596278	0.00179656	0.000690625	0.00203709	0.000220924	0.000223108	0.000436569	0.00103628	0.000821533	0.00065758	0.000354088	0.000574805
A0A0G2JRQ6_HUMAN	Uncharacterized protein (Fragment) OS=Homo sapiens PE=1 SV=4	0.00781583	0.0266254	0.0098631	0.0284315	0.00644876	0.05785	0.00216422	0.0246819	0.0144695	0.0119223	0.00678587	0.00484096	0.00427738	0.00530537	0.0254067	0.0208648	0.00643251	0.00427066	0.0526004	0.00200907	0.0202259	0.0149354	0.0130188
FMAS1_HUMAN	Putative uncharacterized protein FRMD6-AS1 OS=Homo sapiens GN=FRMD6-AS1 PE=5 SV=1	0.126007	0.0427982	0.326662	0.357859	0.000276512	0.00566925	0.00176876	0.00195779	0.00221889	0.000197189	0.00295905	0.129811	0.413572	0.157742	0.152571	0.303714	0.00105222	0.000745008	0.00214555	0.00125381	0.0310515	0.00159943	0.00527963
S10A8_HUMAN	Protein S100-A8 OS=Homo sapiens GN=S100A8 PE=1 SV=1	0.00973776	0.275123	0.0590912	0.0178203	0.0150576	0.00751712	0.00886043	0.00373047	0.000970212	0.00749256	0.00262946	0.0208516	0.0139317	0.015471	0.00833466	0.0032387	0.00696174	0.012454	0.00800024	0.00644589	0.00713948	0.00345313	0.00278951
S10A7_HUMAN;S1A7A_HUMAN	Protein S100-A7 OS=Homo sapiens GN=S100A7 PE=1 SV=4	0.00564091	0.0483145	0.0580678	0.00712346	0.0247918	0.00955031	0.146497	0.00443614	0.00502754	0.00465268	0.00409952	0.00679493	0.00674634	0.019056	0.00887044	0.00466607	0.00577176	0.0258959	0.00754961	0.0618314	0.00760618	0.00796166	0.00345406
A0A087X2B5_HUMAN	Basigin (Fragment) OS=Homo sapiens GN=BSG PE=1 SV=1	0.00388083	0.00132988	0.00312377	0.00266289	0.000144682	0.0167147	0.00576316	0.00141982	0.00718516	0.00548942	0.0049996	0.00494453	0.0109033	0.0012531	0.00617745	0.00188016	0.00265	0.000118414	0.0087994	0.00745537	0	0.00500914	0.011242
A0A0X9V9D6_HUMAN	IBM-B2 light chain variable region (Fragment) OS=Homo sapiens PE=2 SV=1	0.0173055	0.00818775	0.0162786	0.000567285	0.0214278	0.0379654	0.0208337	0.0193151	0.13385	0.00524807	0.0487615	0.00855485	0.0684374	0.0373219	0.0231813	0.012689	0.00382616	0.0163062	0.0225537	0.0508823	0.0133186	0.0948323	0.0172178
K2C6A_HUMAN;A8K2I0_HUMAN;B4DRU6_HUMAN;B4DWU6_HUMAN;A0A0S2Z427_HUMAN	Keratin, type II cytoskeletal 6A OS=Homo sapiens GN=KRT6A PE=1 SV=3	0.0066563	0.683438	0.0263461	0.0163741	0.0098834	0.00726189	0.0101251	0.00182916	0.00290267	0.0036843	0.00609038	0.00848426	0.0134452	0.00779533	0.0307766	0.00343696	0.00557631	0.00618455	0.00831911	0.0100238	0.00867647	0.00583463	0.00206786
RIT2_HUMAN	GTP-binding protein Rit2 OS=Homo sapiens GN=RIT2 PE=1 SV=1	0.00150149	0.0265978	0.0068253	0.00997239	0.0012864	0.000654171	0.000391325	0.000302566	0.00102482	0.00150189	3.01757e-05	0.00249268	0.0045273	0.00348462	0.00830044	0.00164455	3.97758e-06	0.00114577	0.000912108	0.00108423	0.00549659	0.000515084	5.83657e-07
F151A_HUMAN	Protein FAM151A OS=Homo sapiens GN=FAM151A PE=2 SV=2	0.00164523	0.00012061	0	0	0.00047561	0.000112277	0	0.000149803	2.89731e-05	3.67946e-05	0.00036249	0.00122991	5.62249e-05	0.000301807	0.000897733	0	0	2.11824e-05	0	0	0.000239995	0	5.68066e-05
A0A068LKQ2_HUMAN;HV432_HUMAN	Ig heavy chain variable region (Fragment) OS=Homo sapiens PE=2 SV=1	0.0375206	0.0415606	0.0551939	0.0205859	0.00635394	0.017359	0.0165921	0.00832424	0.0411762	0.012536	0.0188971	0.0390412	0.068033	0.051701	0.0572873	0.0563575	0.00676242	0.00714782	0.0155754	0.0215414	0.0121281	0.0612942	0.0137506
Q5NV74_HUMAN	V2-14 protein (Fragment) OS=Homo sapiens GN=V2-14 PE=4 SV=1	0.00219365	0.0145448	0.00237294	0	0	0	0	0	0.0110822	0	0.0106417	0	0	0.00153037	0.0100085	0	0.000587362	0	0	0	0	0.0166253	0
LDHB_HUMAN	L-lactate dehydrogenase B chain OS=Homo sapiens GN=LDHB PE=1 SV=2	0.00128723	0.000354031	0.0283519	0.000226244	0.000655065	0.00082572	0.000118154	0.000110372	0.00076055	0.000367781	0.000159722	0.00366768	0.00123339	0.000195964	0.0108495	0.000744192	0.000427304	0.000257049	0.00191105	0.000150075	0.000205199	0.00236586	0.000451778
A0A0R7FJH5_HUMAN	Coagulation factor XII OS=Homo sapiens GN=F12 PE=3 SV=1	0	0.000172999	0	5.35741e-05	0.000348346	0	0	0.000225654	0	0.00022943	0.000990674	0.000176002	0	0	0.000196075	0.00108427	4.72174e-05	0	0	0	0	8.39055e-05	0
A0N8J1_HUMAN	V(k)3 sequence of NG9 gene from fetal liver DNA (Fragment) OS=Homo sapiens PE=4 SV=1	0.0968943	0.0272355	0.0770355	0.0446667	0.122615	0.0835628	0.0501539	0.0362338	0.239848	0.0238294	0.182259	0.049896	0.0498644	0.091926	0.0583048	0.057123	0.0511532	0.0935887	0.0552339	0.0697129	0.0211015	0.211959	0.0206079
K7ER74_HUMAN;APOC2_HUMAN;Q6P163_HUMAN;V9GYJ8_HUMAN	APOC4-APOC2 readthrough (NMD candidate) OS=Homo sapiens GN=APOC4-APOC2 PE=1 SV=1	0.333735	0.187891	0.433661	0.974034	0.369681	0.343198	0.777324	1.6831	0.138059	1.19304	0.256618	0.416996	0.213318	0.577537	0.361047	0.286132	1.55474	0.405749	0.347629	0.798701	3.05654	0.357791	1.28552
1C06_HUMAN;1A01_HUMAN;1B73_HUMAN;1C04_HUMAN;A0A0U5LWB3_HUMAN;1A33_HUMAN;1C01_HUMAN;HLAF_HUMAN	HLA class I histocompatibility antigen, Cw-6 alpha chain OS=Homo sapiens GN=HLA-C PE=1 SV=2	0.0101489	0.00412064	0.00861991	0.00112056	0.00306534	0.00164836	0.00371581	0.00153464	0.001234	0.00508585	0.000935897	0.0158147	0.0138246	0.00744304	0.0167633	0.00284925	0.00124844	0.00164667	0.00207019	0.00306008	0.00261949	0.00027745	0.00683956
HV108_HUMAN	Immunoglobulin heavy variable 1-8 OS=Homo sapiens GN=IGHV1-8 PE=3 SV=1	0	0	0	0	0.0023189	0.00649002	0	0.00226703	0.0290466	0.00108418	0	0	0	0	0	0	0.00112192	0	0.00798994	0.00359636	0	0	0.000612092
A0A0B4J259_HUMAN;LYSC_HUMAN	Lysozyme OS=Homo sapiens GN=LYZ PE=1 SV=1	0.00788308	0.00114789	0.0108729	0.00690446	0.0123934	0.00435879	0.00360044	0.0083937	0.00140545	0.0064884	0.000309685	0.00344281	0.00787401	0.00550884	0.00632842	0.00496855	0.00224852	0.00695555	0.00555293	0.00851697	0.0302274	0.00141494	0.00174249
A0A024R9T5_HUMAN	HCG20693, isoform CRA_a OS=Homo sapiens GN=hCG_20693 PE=3 SV=1	0.0102889	0.00315146	0.0108713	0.00206084	0.00425512	0.00200468	0.00212779	0.00126887	0.00171726	0.00409946	0.0010303	0.0184136	0.0139203	0.00405075	0.0258622	0.00405572	0.0024195	0.00154049	0.00446565	0.00236308	0.00424243	0.000160099	0.00370431
A0A024CIM4_HUMAN;F8WEX7_HUMAN;H0Y885_HUMAN	Carboxylic ester hydrolase OS=Homo sapiens PE=3 SV=1	0.00730651	0.00313428	0.0027803	0.00418098	0.00429003	0.00191475	0.000910032	0.00567997	0.00329408	0.00271766	0.00619123	0.0045569	0.00363381	0.00298968	0.00269496	0.00356953	0.00208723	0.00352002	0.00195853	0.0018556	0.00385902	0.00305492	0.00345851
A0A109PW33_HUMAN	MS-C1 light chain variable region (Fragment) OS=Homo sapiens PE=2 SV=1	0.0105589	0.00524735	0.00837595	0.0043048	0.028661	0.00198855	0.000942455	0.0159724	0.0126937	0.00581988	0.0037277	0.00637878	0.00298468	0.00166081	0.00547111	0.0105231	0.00182236	0.0173825	0.00129708	0.00365452	0.00954428	0.0102135	0.00693625
HV102_HUMAN;A0A0F7T6Q1_HUMAN;Q9UL94_HUMAN;A0A0F7T983_HUMAN	Immunoglobulin heavy variable 1-2 OS=Homo sapiens GN=IGHV1-2 PE=1 SV=2	0.0695357	0.0134444	0.00908053	0.0262777	0.0283898	0.0514215	0.042678	0.067675	0.0924405	0.00352403	0.102947	0.0429725	0.0102668	0.0088476	0.0350511	0.00903314	0.0166132	0.0206678	0.0516644	0.0769601	0.0473867	0.101909	0.00494683
V9HW68_HUMAN;Q6N089_HUMAN;Q6N096_HUMAN;HV307_HUMAN;Q0ZCH4_HUMAN;Q0ZCI8_HUMAN;Q0ZCJ2_HUMAN;A0A0F7TD49_HUMAN;A0A075B7F0_HUMAN;HV309_HUMAN;A0A068LRX1_HUMAN;A2NWX4_HUMAN;HV313_HUMAN	Epididymis luminal protein 214 OS=Homo sapiens GN=HEL-214 PE=2 SV=1	0.20749	0.0963918	0.189628	0.390224	0.589259	0.16619	0.163534	0.173285	0.250836	0.098788	0.134854	0.127851	0.102917	0.175197	0.193476	0.15733	0.142688	0.422502	0.186103	0.213299	0.151259	0.190798	0.133785
HPTR_HUMAN;A0A0A0MRD9_HUMAN;Q14552_HUMAN	Haptoglobin-related protein OS=Homo sapiens GN=HPR PE=2 SV=2	1.26625	2.33982	0.814365	0.876065	3.0888	1.20446	1.3959	2.29979	1.14593	1.77457	1.96069	0.867091	0.726765	0.401925	2.11849	1.20553	1.30196	2.90313	1.27647	2.08635	1.66528	1.28792	2.29859
OVGP1_HUMAN;B4DHP1_HUMAN;B4DQD7_HUMAN	Oviduct-specific glycoprotein OS=Homo sapiens GN=OVGP1 PE=2 SV=1	2.34806e-05	0.00010219	1.78619e-05	9.61276e-05	2.12726e-05	2.38363e-05	3.28951e-05	3.45649e-05	2.20232e-05	0.00792297	4.77526e-05	3.49516e-05	0.000226362	0.000116955	0.000118038	4.28812e-05	8.96039e-05	9.61451e-06	7.88696e-06	0.000107293	0.000121409	8.40821e-05	0.0102469
Q0ZCF9_HUMAN;Q0ZCG0_HUMAN	Immunglobulin heavy chain variable region (Fragment) OS=Homo sapiens PE=4 SV=1	0.107134	0.0499752	0.100838	0.224421	0.285255	0.0857157	0.086488	0.0947452	0.131839	0.0509982	0.0729734	0.0680001	0.0529601	0.0935455	0.0816554	0.0843286	0.0799433	0.21508	0.10298	0.110568	0.0868316	0.105538	0.0698666
K7EQ86_HUMAN	KIAA0100, isoform CRA_a OS=Homo sapiens GN=KIAA0100 PE=1 SV=1	0.00874426	0.0114445	0.0214181	0.033031	0.00262234	0.00499637	0.00285337	0.00706196	0.00254532	0.00637213	0.00521452	0.0186086	0.0193243	0.010682	0.0188497	0.0283524	0.00383244	0.0053195	0.00296299	0.00570025	0.0114667	0.00489713	0.00345279
SLUR2_HUMAN	Secreted Ly-6/uPAR domain-containing protein 2 OS=Homo sapiens GN=SLURP2 PE=1 SV=1	0	0.0682835	0	0	0	0	0	0.00112212	0.000102705	0	0	0	0	0	0	0.00017088	0	0	0	4.89028e-06	0.000627904	0	0
MYL1_HUMAN;MYL3_HUMAN;MYL6_HUMAN;MYL4_HUMAN	Myosin light chain 1/3, skeletal muscle isoform OS=Homo sapiens GN=MYL1 PE=2 SV=3	0.000500351	0.00230297	8.3486e-05	0.000479617	0.000819953	0.000982223	0.00026651	0.00117251	0.000910966	0.000993318	0.00206418	0.000285525	0.00129271	0.00110962	0.000194132	1.13266	5.11789e-05	0.00057005	0.000260799	0.00117802	0.00122553	0.0035283	0.00176435
IGLC7_HUMAN	Immunoglobulin lambda constant 7 OS=Homo sapiens GN=IGLC7 PE=1 SV=3	0.00397403	6.61244e-05	0.000110578	5.52638e-05	0.000117378	0.00139752	0.00727926	0.00089577	0.00270475	0.00117611	0.000912986	0.000615575	0.00179004	4.35801e-05	0.000218696	0.000285169	0	8.13468e-05	0.00214592	0.00243248	0.00470289	0.00208427	0.00124577
ITB1_HUMAN;C9JPK5_HUMAN	Integrin beta-1 OS=Homo sapiens GN=ITGB1 PE=1 SV=2	0.00143296	0.000516523	0.00112496	0.000137771	0.00130668	0.00121605	0.000967799	0.000633068	0.000909455	0.000621651	0.000522064	0.0027592	0.00153514	0.000536739	0.00513292	0.000179346	0.000505076	0.000635122	0.00111838	0.000499364	0.00131222	0.000492542	0.000903951
SPB3_HUMAN;Q5K634_HUMAN;Q5K684_HUMAN;SPB4_HUMAN;C9JZ65_HUMAN	Serpin B3 OS=Homo sapiens GN=SERPINB3 PE=1 SV=2	0.00143123	0.0143557	0.0101704	0.00347492	0.00394842	0.00177138	0.00509753	0.000323169	0.00132447	0.00229076	5.93305e-05	0.000694357	0.00074505	0.00244989	0.00150003	0.000573911	0.00106329	0.00300501	0.00158797	0.00610552	0.00287642	0.000926856	0.000692878
A0A1B1CYC5_HUMAN;A0A1B1CYC8_HUMAN	Vitamin D binding protein (Fragment) OS=Homo sapiens GN=Gc PE=4 SV=1	0.00136596	0.00832061	0.00497936	0	0.00776541	0.00117647	0	0.0114129	0	0.00330028	0.0132112	0.0031061	0.00232879	0	0.0342558	0.112708	0.000556106	0.000944898	0.00072732	0.000251176	0.00614018	0.000171508	0.000600031
D3DP16_HUMAN;C9JU00_HUMAN;C9JPQ9_HUMAN	Fibrinogen gamma chain, isoform CRA_a OS=Homo sapiens GN=FGG PE=4 SV=1	0.273759	0.211038	0.214806	0.243561	0.174502	0.0736592	0.183683	0.234817	0.224748	0.203981	0.309014	0.262649	0.275319	0.213458	0.193967	0.466804	0.107745	0.315471	0.257087	0.180932	0.123548	0.249859	0.219018
Q6PIL8_HUMAN;Q6PJF2_HUMAN;IGKC_HUMAN;Q569I7_HUMAN	IGK@ protein OS=Homo sapiens GN=IGK@ PE=1 SV=1	0.0334306	0.0305524	0.0832354	0.0178183	0.0425814	0.0570837	0.032445	0.0763065	0.0773697	0.0160135	0.0398813	0.0224281	0.0196919	0.027194	0.0438737	0.0726756	0.0154797	0.028172	0.0443501	0.060037	0.060146	0.0559058	0.0249862
Q6IPQ0_HUMAN	IGL@ protein OS=Homo sapiens GN=IGL@ PE=2 SV=1	0.00272849	0.00116337	0.0173829	0.00212395	0.0126713	0.0110889	0.0101212	0.000990545	0.0013376	0.00605745	0.264387	0.00254679	0.00355084	0.00100576	0.0017915	0.0161349	0.00064815	0.0105413	0.0177997	0.0129164	0.00323116	0.00185249	0.0131046
A0A1U9X7H2_HUMAN;A0A0G2JH38_HUMAN;H7C5H1_HUMAN	CFB OS=Homo sapiens PE=3 SV=1	0.000746413	0.000722327	0.00057388	0.000556276	0.000966568	0.000142768	0.000246928	0.00302144	0.000982963	0.000862944	0.00251234	0.000683954	0.000433117	0.000419555	0.000396903	0.00519904	0.00080618	0.000546878	8.6102e-05	0.000268946	0.00118136	0.00157499	0.0003039
A0A023UN48_HUMAN	RHAG OS=Homo sapiens GN=RHAG PE=2 SV=1	0.000102633	0.000450952	0.000332055	0.000249109	0.00102755	0.000160744	0	0	0.000222725	0.00122916	7.8308e-05	0.000251864	0.000105794	0.0001408	0.00120918	0.000524108	9.332e-05	0.000149084	0.000238697	0	4.66307e-05	0.00392481	0.000378204
Q65ZC9_HUMAN;HV330_HUMAN;HV333_HUMAN;Q0ZCH5_HUMAN;A2J1N3_HUMAN;A2NYV1_HUMAN;A0A068LL52_HUMAN	Single-chain Fv (Fragment) OS=Homo sapiens GN=scFv PE=2 SV=1	0.00141096	0.000681328	0.00103801	0	0.0149106	0.0185676	0.0190966	0.0203163	0.113729	0.00257987	0.00319285	0.000319623	0.000846222	0.00228079	0.00139021	0.00105412	0.00249564	0.0125999	0.0759446	0.0156942	0.00216351	0.0435371	0.0291984
A0A024R7A9_HUMAN;K7EKF6_HUMAN;ANGL2_HUMAN	Angiopoietin-like 6, isoform CRA_a OS=Homo sapiens GN=ANGPTL6 PE=4 SV=1	0.00932111	0.0118495	0.00534454	0.00548225	0.00386959	0.00545222	0.00482822	0.00319209	0.00465182	0.00201379	0.00236884	0.0099806	0.0181591	0.00695494	0.0263707	0.00514549	0.00253154	0.00226666	0.00495529	0.00398404	0.00280263	0.00274024	0.00508273
PIP_HUMAN	Prolactin-inducible protein OS=Homo sapiens GN=PIP PE=1 SV=1	0.00199149	0.000459228	0.000675328	0.000150917	0.0219523	0.00418329	0.00766706	0.00282815	0.00301873	0.00392107	0.000804631	0.000953856	0.000898393	0.00234	0.00242196	0.00024417	0.00349287	0.0170915	0.0102394	0.0204283	0.0111056	0.000967813	0.00130293
LAMA2_HUMAN;A0A087WX80_HUMAN;Q59H37_HUMAN	Laminin subunit alpha-2 OS=Homo sapiens GN=LAMA2 PE=1 SV=4	0.000527783	0.000276816	0.000184302	0.000119913	0.000163002	0.000639904	0.000133389	0.000312475	0.000408426	0.00011844	9.89924e-05	0.000288449	0.000589562	0.0003073	0.000863176	8.937e-05	0.000124418	0.000165638	0.000262875	0.000251884	0.000247367	0.000253753	0.000243379
1433E_HUMAN;B7ZA86_HUMAN	14-3-3 protein epsilon OS=Homo sapiens GN=YWHAE PE=1 SV=1	0.00147624	0.00550455	0.00744333	0.000815452	0.000552671	0.000972799	0.000710545	0.000155588	0.000532232	0.00127517	0.000213952	0.00451876	0.00246518	0.0008156	0.00712138	0.00251644	0.000164859	0.00106069	0.00131162	0.000303385	0.00210102	0.00096824	0.000453756
XPP2_HUMAN	Xaa-Pro aminopeptidase 2 OS=Homo sapiens GN=XPNPEP2 PE=1 SV=3	0.000577633	0.000835134	0	0	0.000164232	3.1478e-05	2.98244e-05	1.91238e-05	1.47758e-05	1.64691e-05	9.25598e-05	0.000169124	3.693e-05	0.000100681	0.00284304	2.81778e-06	0	7.10114e-05	6.26436e-05	2.95309e-05	5.42156e-05	0.000174111	2.93944e-05
Q9UL89_HUMAN;HV169_HUMAN;A2J1M3_HUMAN;HV69D_HUMAN	Myosin-reactive immunoglobulin heavy chain variable region (Fragment) OS=Homo sapiens PE=2 SV=1	0.15758	0.135888	0.0521609	0.0262326	0.228806	0.0654816	0.0263764	0.0329166	0.071514	0.0321306	0.0426323	0.086652	0.0519077	0.00880422	0.168304	0.0683255	0.0321641	0.177	0.0767151	0.0419547	0.00783639	0.0203521	0.121791
A0A0A7C6V2_HUMAN;A0A0X7YYM4_HUMAN	MHC class I antigen (Fragment) OS=Homo sapiens GN=HLA-A PE=3 SV=1	0.000346957	0.000681195	0.000791013	0.000383799	0.000519058	0.000208782	0.001767	0.000112748	0.000502841	0.000856233	0.00034597	0.000937529	0.00414743	0.00182261	0.00746825	0.000151582	0.000186483	0.000194296	0.000151712	0.00142403	0.000166768	0.000257629	0.00103148
A0A1B0GVI3_HUMAN	Keratin, type I cytoskeletal 10 (Fragment) OS=Homo sapiens GN=KRT10 PE=1 SV=1	0.000155842	0.0067437	0.00368471	0.000168925	0.000538589	0.000116636	0.000263755	7.35507e-05	0.000251906	0.000232205	0.00044519	0.000748349	0.000213793	0.000135415	0.000347302	0.00039264	0.000309189	0.000222738	8.5201e-05	0.000424325	0.000473876	0.000874044	8.35366e-05
A0A024RC55_HUMAN	Milk fat globule-EGF factor 8 protein, isoform CRA_a OS=Homo sapiens GN=MFGE8 PE=4 SV=1	0.00438017	0.0026996	0.00452198	0.00143365	0.00152469	1.27686e-06	0.000142122	0.000573979	0.00063195	0.00299373	0	0.00312446	0.0034561	0.00143054	0.00773404	0.00109623	0.00131581	0.00057087	0	0.000564385	0.00336779	0.000499732	0.00193882
A0A024QZN4_HUMAN;B3KXA2_HUMAN;B4DKC9_HUMAN;B4DTM7_HUMAN	Vinculin, isoform CRA_c OS=Homo sapiens GN=VCL PE=4 SV=1	0.000613309	0.00123991	0.0076674	0.000626946	0.000229963	0.000503841	0.000463335	8.00866e-05	0.000149306	0.000419177	0.00022744	0.00256029	0.00104893	0.000390575	0.00445891	0.000380344	0.000270569	0.000138106	0.00108514	0.000276327	0.000543705	0.000731861	0.000319202
HV64D_HUMAN	Immunoglobulin heavy variable 3-64D OS=Homo sapiens GN=IGHV3-64D PE=3 SV=1	0.0435103	0.0581374	0.113647	0.0426863	0.134814	0.115937	0.148491	0.127392	0.288059	0.0758277	0.116029	0.0323429	0.0739663	0.05041	0.150145	0.109371	0.0255043	0.0889078	0.168959	0.219273	0.081958	0.117413	0.103371
A0A0X9T7V9_HUMAN	GCT-A4 light chain variable region (Fragment) OS=Homo sapiens PE=2 SV=1	0.00809185	0.00429934	0.0118771	0.00158703	0.00414784	0.00178006	0.00256377	0.00418638	0.0130212	0.00483839	0.00566573	0.00883851	0.00388196	0.00435786	0.00285817	0.0156792	3.61837e-05	0.00287223	0.0019433	0.00383902	0.0109826	0.0142284	0.0032496
MYH4_HUMAN;A0A191TDH2_HUMAN	Myosin-4 OS=Homo sapiens GN=MYH4 PE=2 SV=2	4.97773e-05	0.00067183	9.60787e-05	8.22644e-05	9.15984e-05	8.06782e-05	0.000126167	0.000110199	0.00042832	1.3183e-05	3.55297e-05	7.1226e-05	4.72118e-05	5.69416e-05	3.62641e-05	0.161506	2.42126e-05	8.76261e-05	0.000162335	0.000170729	0.000118552	0.000174425	7.94038e-05
A0A087X1J7_HUMAN	Glutathione peroxidase OS=Homo sapiens GN=GPX3 PE=1 SV=1	0.000739544	0.000119245	9.25661e-05	0	0.00141163	0.000129073	0.00100198	0.00112721	0.00361981	0.00016274	0.00150493	0.000250103	0.000114748	0.000458739	0	0.000382756	0	0.000422556	0.000899125	0.000577858	0.000291204	0.00219741	0.000523968
DSG1_HUMAN	Desmoglein-1 OS=Homo sapiens GN=DSG1 PE=1 SV=2	0.00156777	0.0388535	0.00383899	0.0028698	0.0042834	0.00176431	0.00339823	0.00069538	0.00106078	0.00197094	0.000539181	0.00197138	0.00195353	0.00237865	0.00485366	0.000655449	0.000928343	0.00390704	0.00203015	0.00340555	0.00410301	0.00102317	0.000624795
FA11_HUMAN;D6RB32_HUMAN;Q9UEG0_HUMAN	Coagulation factor XI OS=Homo sapiens GN=F11 PE=1 SV=1	0.000743228	0.000631638	0.000265282	0.000197779	8.46094e-05	0.000277619	0.0010076	9.02299e-05	1.8953e-05	0.000758234	0.00085671	0.0049593	0.00750737	0.00267037	0.00101651	0.000189805	3.83805e-05	5.83047e-06	0.00259899	0.000423805	0.000205083	0.00096875	3.45821e-05
A0A1Z1VXF2_HUMAN;C1PHC3_HUMAN;C1PHC4_HUMAN	CD44 protein (Fragment) OS=Homo sapiens GN=CD44 PE=4 SV=1	0.000881941	0.000163484	0.000104462	3.48833e-05	0.00180795	0.00101379	0.000501261	0.00147449	0.00179643	0.00107552	0.00103986	0.000279358	0.000385635	0.000564554	0.00060279	0.000243241	0.000339402	0.00103953	0.000986645	0.0016439	0.00188157	0.00116824	0.00120622
Q6ZW64_HUMAN;Q6N092_HUMAN;Q96DK0_HUMAN	cDNA FLJ41552 fis, clone COLON2004478, highly similar to Protein Tro alpha1 H,myeloma OS=Homo sapiens PE=2 SV=1	1.09226	2.05758	2.04084	0.465134	0.615241	0.427605	0.62612	1.47976	1.49454	0.58702	1.16999	0.719554	0.651581	0.607385	1.78603	2.14832	0.478329	0.584862	0.300001	0.989602	0.901803	1.4553	0.783315
KV401_HUMAN	Immunoglobulin kappa variable 4-1 OS=Homo sapiens GN=IGKV4-1 PE=1 SV=1	0.773165	0.450131	1.44211	0.836791	1.43648	0.983	0.889277	1.03501	2.30419	0.487144	1.34191	0.812654	2.2054	2.29208	1.18997	1.24757	0.313557	1.39607	1.30052	1.10238	0.702517	1.90101	0.604817
A2KBC1_HUMAN	Anti-(ED-B) scFV (Fragment) OS=Homo sapiens PE=2 SV=2	0.00128676	0.000685952	9.12736e-05	0.000409238	0.00503501	0.0138137	0.0107079	0.0115795	0.0242998	0.00148403	0.0177238	0.00024091	0.00109434	0.000825653	9.05245e-05	8.21239e-05	0.00485558	0.00405677	0.0104876	0.0162557	0.00547361	0.0139882	0.00558489
Q8NEJ1_HUMAN	Uncharacterized protein OS=Homo sapiens PE=2 SV=1	0.021209	0.00457399	0.00348396	0.0130432	0.00284067	0.0306698	0.00649699	0.0178599	0.0417173	0.00331169	0.00826969	0.0134714	0.0149275	0.00131016	0.00651259	0.00336902	0.0130947	0.00261324	0.00982178	0.0189803	0.007077	0.0198925	0.00643707
TCO1_HUMAN	Transcobalamin-1 OS=Homo sapiens GN=TCN1 PE=1 SV=2	0.0119312	0.00678087	0.00679962	0.0118477	0.00677443	0.00337898	0.00257065	0.00782298	0.00896237	0.00558532	0.0072354	0.008083	0.0119781	0.0134756	0.00972643	0.0131206	0.00505173	0.00574273	0.00705054	0.00343078	0.00500537	0.0103704	0.00427538
1433B_HUMAN;1433G_HUMAN	14-3-3 protein beta/alpha OS=Homo sapiens GN=YWHAB PE=1 SV=3	0.000467132	0.0005222	0.00102034	4.74606e-05	0.000216617	0.000210807	0.000159299	6.85535e-05	0.000126074	0.000154672	3.22307e-05	0.000777424	0.000341227	0.000155085	0.00135311	0.000603115	6.98485e-05	9.89913e-05	0.000374744	0.000111762	0.000184408	6.74413e-05	8.74543e-05
Q8NCL6_HUMAN	cDNA FLJ90170 fis, clone MAMMA1000370, highly similar to Ig alpha-1 chain C region OS=Homo sapiens PE=2 SV=1	0.0778484	0.149596	0.148396	0.0338047	0.0447196	0.0311088	0.0454858	0.108244	0.109023	0.042712	0.0851249	0.0512325	0.0468907	0.044227	0.129845	0.156185	0.034846	0.0426133	0.0218403	0.0722862	0.0670555	0.106177	0.0571008
Q96K68_HUMAN;IGHA1_HUMAN;Q8WY24_HUMAN	cDNA FLJ14473 fis, clone MAMMA1001080, highly similar to Homo sapiens SNC73 protein (SNC73) mRNA OS=Homo sapiens PE=2 SV=1	0.235498	0.452541	0.448912	0.102262	0.135281	0.0941067	0.137599	0.327449	0.329803	0.129207	0.25751	0.154983	0.141848	0.13379	0.392793	0.472473	0.105412	0.128909	0.0660689	0.218672	0.202849	0.321195	0.172735
J3KPG9_HUMAN	Cysteine sulfinic acid decarboxylase (Fragment) OS=Homo sapiens GN=CSAD PE=1 SV=1	0.000215603	0.000173432	6.66936e-05	0.000659096	0.000273022	0.00223469	0.000354406	0.000816752	0.00408425	0.000101466	0.000423319	0.000150463	0.000963584	0.000878271	0.000681461	5.81402e-05	0.000950206	0.000319621	0.00173907	0.000804171	0.000466786	0.00252671	0.0002202
H3BTE6_HUMAN;H3BPV8_HUMAN;Q4VB96_HUMAN	Erythrocyte membrane protein band 4.2 (Fragment) OS=Homo sapiens GN=EPB42 PE=1 SV=1	0.000723789	0.00101611	0.000894074	0.000916972	0.00114573	0.000766922	8.90407e-05	8.26837e-05	0.000752944	0.0015227	0.000794515	0.000504439	0.000268118	7.60952e-05	0.00246997	0.000920145	0.00103738	0.000150921	0.000371912	4.92451e-05	0.000302822	0.00484288	0.000724216
A0A0X9V981_HUMAN;A0A0X9T7P6_HUMAN	MS-A2 light chain variable region (Fragment) OS=Homo sapiens PE=2 SV=1	0.010598	0.00838943	0.0099627	0.00150966	0.0210023	0.410557	0.0313137	0.0207534	0.0302853	0.0119468	0.038112	0.0056208	0.00326108	0.00782105	0.0134241	0.00442331	0.00872803	0.0199592	0.37492	0.0441239	0.00826641	0.0289835	0.00807369
COL11_HUMAN	Collectin-11 OS=Homo sapiens GN=COLEC11 PE=1 SV=1	0.0308143	0.043583	0.0118659	0.00938078	0.034447	0.0359618	0.0160654	0.0234047	0.0341587	0.0168808	0.0168931	0.0274702	0.062267	0.0241225	0.111123	0.0113561	0.0145721	0.0207011	0.0213845	0.0154471	0.0200298	0.0253267	0.0235749
MENT_HUMAN	Protein MENT OS=Homo sapiens GN=MENT PE=2 SV=1	0.00372575	0.00290915	0.00323356	0.00141375	0.00183332	0.000912428	0.0014682	0.00184956	0.000147366	0.00138125	0.000757027	0.004664	0.00190202	0.00180816	0.00316621	0.00231082	0.00230037	0.00163447	0.00048395	0.000151543	0.0035107	7.715e-05	0.000204083
A0A0X9V9C4_HUMAN	GCT-A8 heavy chain variable region (Fragment) OS=Homo sapiens PE=2 SV=1	0.407409	0.237077	0.521804	0.638411	0.229403	0.56357	0.460737	0.502964	0.416442	0.153425	0.397445	0.278931	0.648728	0.93797	0.3471	0.543806	0.393439	0.222233	0.327106	1.07974	0.531644	0.360832	0.203302
ACTN2_HUMAN;B7Z2N5_HUMAN;B7Z4K1_HUMAN;B7Z4V1_HUMAN;ACTN3_HUMAN;B7Z4P8_HUMAN;B4DRP5_HUMAN;B4E337_HUMAN;B4DSX0_HUMAN;G3V380_HUMAN;K7EJH8_HUMAN;Q4JCP9_HUMAN	Alpha-actinin-2 OS=Homo sapiens GN=ACTN2 PE=1 SV=1	0.00018515	0.000127833	0.000134041	0.00014769	2.42858e-05	0.000181318	8.16126e-05	4.50524e-05	0.000117088	2.0362e-05	4.87644e-05	0.000102652	0.000186106	0.000339593	9.4697e-05	0.0139403	2.42855e-05	9.47988e-05	2.86773e-05	5.5968e-05	5.9257e-05	0.000111525	1.51414e-05
F2Z2G4_HUMAN	WAP four-disulfide core domain protein 3 OS=Homo sapiens GN=WFDC3 PE=4 SV=1	0.00167523	0.000397338	0.000644719	0.000639957	0.00925379	0.000738862	0	0.00621382	0.00401104	0.0571005	0.0995443	0.000439169	0	0	0.00119009	0.0198521	0.000414387	0.00309017	0.00048195	0.00110663	0.0644241	0.0964967	0.00102025
A0A1W6IYK8_HUMAN	N90-VRC38.12 heavy chain variable region (Fragment) OS=Homo sapiens PE=2 SV=1	0.000137968	0.00138172	0.00461693	0.000682943	0.00264149	0.00497488	0.0560789	0.00359922	0.00768965	0.00887876	0.00240951	6.73966e-09	0.00288169	0.000760263	0.00401074	0.00492881	0.000165306	0.00354275	0.00218779	0.101532	0.00275563	0.0125258	0.020001
Q6DHW4_HUMAN	Uncharacterized protein OS=Homo sapiens PE=2 SV=1	0.0198376	0.0103747	0.0186199	0.00392	0.000690827	0.0202111	0.00868327	0.0146158	0.0135909	0.00246279	0.00578724	0.0127576	0.00770888	0.00333529	0.0103763	0.011281	0.00916186	0.00147672	0.00283305	0.0191309	0.00374932	0.00822646	0.0033629
HPT_HUMAN;A0A0C4DGL8_HUMAN;J3QLC9_HUMAN;A0A087WU08_HUMAN;Q6PEJ8_HUMAN;H3BS21_HUMAN;B3KP77_HUMAN;A0A0U4EXB4_HUMAN;J3KTC3_HUMAN;A0A0U4DJF7_HUMAN;A0A0U4DKQ8_HUMAN	Haptoglobin OS=Homo sapiens GN=HP PE=1 SV=1	2.90543	5.40152	1.94039	2.23844	8.62652	2.10709	1.87876	4.53538	0.887414	2.9398	2.71605	1.93583	1.817	0.627159	5.08232	3.05101	1.74153	6.72768	2.3432	3.79507	3.15221	0.961393	3.75824
KMT2C_HUMAN	Histone-lysine N-methyltransferase 2C OS=Homo sapiens GN=KMT2C PE=1 SV=3	0.000226889	1.11759e-05	7.02305e-05	4.58786e-05	2.48273e-05	3.84773e-06	1.91415e-05	3.23252e-05	3.3374e-05	0.00046669	6.36532e-06	9.04621e-05	9.6527e-06	0.000254712	4.58008e-05	2.45621e-05	0	1.88828e-05	7.80821e-06	3.6413e-05	0.000116538	1.37342e-05	0.000516527
ITA6_HUMAN;H7BZ97_HUMAN;C9JXX7_HUMAN	Integrin alpha-6 OS=Homo sapiens GN=ITGA6 PE=1 SV=5	0.000815707	0.000127395	0.00112859	5.00918e-05	0.000222572	0.000453126	0.000341923	2.2472e-05	0.000192708	7.44122e-05	0.000137285	0.00226534	0.0012313	0.000147293	0.00273902	0.000105824	0.000136802	7.69952e-05	0.000274074	5.97109e-05	0.000493287	2.88603e-05	0.000165297
A1YR11_HUMAN	Adenomatosis polyposis coli (Fragment) OS=Homo sapiens GN=APC PE=4 SV=1	0	0.000114566	0	0	0.000213357	0.000878369	0.000678214	0.00085936	0.00102135	0.00907202	0.0170435	0	0	0	0	0	0.00139512	0.00149026	0.00103267	0.000472232	0.00324136	0.0142084	0.000504978
Q8TCD0_HUMAN;A0A109PS54_HUMAN	Uncharacterized protein OS=Homo sapiens PE=1 SV=1	0.0355653	0.0317067	0.251933	0.0311372	0.4546	0.258199	0.131082	0.099857	0.232396	0.049157	0.12335	0.0216192	0.141868	0.0664952	0.0885454	0.0941466	0.0476454	0.233861	0.158168	0.214616	0.0492174	0.142377	0.0539123
A0A0X9USM3_HUMAN;A0A0B4J2B5_HUMAN;A0A1W6IYJ3_HUMAN	GCT-A4 heavy chain variable region (Fragment) OS=Homo sapiens PE=2 SV=1	0.089249	0.0502059	0.0622222	0.0321099	0.424535	0.0976242	0.0974795	0.0822352	0.177811	0.0547311	0.0803072	0.0495224	0.0413308	0.0779752	0.164695	0.0603478	0.020375	0.233869	0.107351	0.130274	0.0492554	0.112926	0.0702215
A0A024RAM2_HUMAN	Glutaredoxin (Thioltransferase), isoform CRA_c OS=Homo sapiens GN=GLRX PE=4 SV=1	0.00601231	0.023854	0.0201927	0.0042303	0.000933156	0.00240994	0.00047338	0.00111647	0.000204656	0.00180992	0	0.00107556	0.00119589	0.000953191	0.00610713	0.000384944	0.00128976	1.66037e-05	0.00016965	0.0037418	0.0389038	0	0.000817506
Q0KKI6_HUMAN	Immunoblobulin light chain (Fragment) OS=Homo sapiens PE=1 SV=1	0.0585562	0.0522066	0.412969	0.052396	0.743805	0.414171	0.218676	0.159548	0.377545	0.0818709	0.201422	0.035526	0.232585	0.109097	0.145646	0.15448	0.079007	0.383122	0.253881	0.355602	0.0797416	0.237139	0.0899192
Q5NV65_HUMAN	V1-5 protein (Fragment) OS=Homo sapiens GN=V1-5 PE=4 SV=1	0.103344	0.0254746	0.273798	0.00942708	0.0949631	0.423727	0.175951	0.0829773	0.0780381	0.0357342	0.591128	0.0657701	0.128811	0.061625	0.0474539	0.163992	0.0223731	0.0639951	0.227724	0.238297	0.0312573	0.0928407	0.0525463
AMBP_HUMAN;B7Z8R6_HUMAN	Protein AMBP OS=Homo sapiens GN=AMBP PE=1 SV=1	0.0176937	0.0252645	0.0167459	0.0155246	0.0333543	0.0166971	0.0127641	0.0310822	0.0267494	0.0165013	0.0321011	0.0209352	0.0230695	0.0179305	0.0327403	0.0252977	0.0182274	0.0208362	0.0200309	0.0146364	0.0166433	0.0177951	0.0165658
A0A1W6IYI9_HUMAN;A0A1W6IYJ5_HUMAN	N90-VRC38.04 heavy chain variable region (Fragment) OS=Homo sapiens PE=2 SV=1	0.0144158	0.00981159	0.0249283	0.00575908	0.0249481	0.0195434	0.0583414	0.0289092	0.0412057	0.0130193	0.0391152	0.0120822	0.0114949	0.014477	0.0200287	0.0267026	0.000968133	0.0198846	0.0251754	0.0939137	0.0275182	0.0311795	0.0192812
A2IPI5_HUMAN	HRV Fab 026-VL (Fragment) OS=Homo sapiens PE=2 SV=1	0.00210702	0.00045165	4.65097e-05	7.95477e-06	0.0208322	0.0265132	0.0105085	0.029323	0.0698997	0.016286	0.0287607	0.000767873	0.0637392	0.000393312	0.00372441	9.90975e-05	0.012433	0.0142722	0.0145968	0.0212694	0.0163194	0.0286316	0.0237764
AHNK2_HUMAN	Protein AHNAK2 OS=Homo sapiens GN=AHNAK2 PE=1 SV=2	0	5.16276e-06	2.01533e-05	5.31122e-05	0	0	0	1.47716e-06	0	1.62787e-06	2.5903e-06	1.49503e-05	0.000534545	1.58237e-05	6.34825e-06	2.48985e-05	5.89989e-06	0	0	0	0	4.13048e-06	0
HEG1_HUMAN;H7C4M4_HUMAN;H7C4K2_HUMAN	Protein HEG homolog 1 OS=Homo sapiens GN=HEG1 PE=1 SV=3	0.00178741	0.00163618	0.00121322	0.000583253	0.000866637	0.000916615	0.000495197	0.00129456	0.000867794	0.00137401	0.000810208	0.00112561	0.00163284	0.00171952	0.00444436	0.00118587	0.000492912	0.000582194	0.000430631	0.000829961	0.00170464	0.000866604	0.00141113
CFAH_HUMAN;A0A024R962_HUMAN;A8K5T0_HUMAN;A0A024R984_HUMAN;A0A0D9SG88_HUMAN;Q5TFM2_HUMAN;Q14006_HUMAN;FHR1_HUMAN;FHR3_HUMAN;W5U1X0_HUMAN;B1AKG0_HUMAN;U5TZG9_HUMAN	Complement factor H OS=Homo sapiens GN=CFH PE=1 SV=4	0.0805716	0.0737174	0.022659	0.0304253	0.0680529	0.00802201	0.029043	0.0768685	0.0625047	0.0451879	0.0836439	0.0531092	0.0203966	0.0278464	0.0283275	0.0598128	0.0376351	0.052873	0.0269616	0.0351394	0.0343181	0.0636723	0.0538755
KCRM_HUMAN	Creatine kinase M-type OS=Homo sapiens GN=CKM PE=1 SV=2	3.6179e-05	0	3.64653e-05	9.35266e-05	0	7.9097e-06	8.21625e-06	5.77762e-05	4.39078e-05	4.38178e-05	7.33462e-05	2.6737e-05	1.29047e-05	0	1.63685e-05	0.0214444	0	4.25994e-05	2.73528e-05	6.24245e-05	0.00017372	0.000136387	1.82513e-05
A0A0C4DH35_HUMAN	Immunoglobulin heavy variable 3-35 (non-functional) (Fragment) OS=Homo sapiens GN=IGHV3-35 PE=1 SV=1	0.0127976	0.00972656	0.00536761	0.00368566	0.00533461	0.00409994	0.0176941	0.00557579	0.0272159	0.00582039	0.012687	0.00727585	0.0122329	0.00174851	0.0178421	0.00474271	0.00753321	0.00331384	0.00516556	0.0318379	0.00130945	0.0146452	0.0101092
B4DRZ9_HUMAN	cDNA FLJ50187 OS=Homo sapiens PE=2 SV=1	0.00363213	0.00041087	0.000222689	0.000299515	0.000544634	0.0322993	0.000670545	0.00175404	0.00250699	0.000379209	0.000369677	0.00161111	0.000782444	0.00052076	0.0019662	0.000566709	4.65658e-07	0.000463802	0.0248637	0.00169712	0.000768887	0.00136996	0.000600307
CBPN_HUMAN;B1AP58_HUMAN	Carboxypeptidase N catalytic chain OS=Homo sapiens GN=CPN1 PE=1 SV=1	0.0117763	0.0125106	0.0126016	0.00799999	0.0127705	0.00515518	0.00521762	0.0123838	0.0119737	0.00759974	0.0111164	0.0143872	0.00861006	0.00564625	0.0125831	0.00947827	0.00480417	0.0110065	0.0114664	0.0102653	0.00540055	0.00884112	0.0110819
A0A075B7B8_HUMAN	Immunoglobulin heavy variable 3/OR16-12 (non-functional) (Fragment) OS=Homo sapiens GN=IGHV3OR16-12 PE=1 SV=1	0.00488936	0.00316432	0.00978159	0.00470367	0.00377053	0.0220947	0.00526238	0.00751676	0.0108595	0.0107675	0.00842083	0.0013181	0.0122621	0.00192077	0.00899482	0.00643038	0.00051751	0.00265533	0.02927	0.0111036	0.0151609	0.00909304	0.0147297
HV741_HUMAN	Immunoglobulin heavy variable 7-4-1 OS=Homo sapiens GN=IGHV7-4-1 PE=3 SV=1	0	0	0	0	0.0177848	0.000248729	0	0	0	0.000605005	0.000315258	0	0	0	0	0	0.0113696	0.0107284	0	0	0.000387786	0.000754725	0.00980251
A0A1W6IYK2_HUMAN	N90-VRC38.06 light chain variable region (Fragment) OS=Homo sapiens PE=2 SV=1	0.0137482	0.00865246	0.0255946	0.00703011	0.0425144	0.0189092	0.0139752	0.0359225	0.0322746	0.0152322	0.0569612	0.00988358	0.0278391	0.0160128	0.0157333	0.0234942	0.00424862	0.0229836	0.0255792	0.021615	0.031422	0.0253414	0.0181735
A2J1N5_HUMAN;A0A109PVK5_HUMAN	Rheumatoid factor RF-ET6 (Fragment) OS=Homo sapiens PE=2 SV=1	0.012193	0.00890169	0.00784129	0.00738241	0.000576621	0.00225662	0.0042215	0.00781288	0.00634352	0.00155863	0.00474011	0.00578677	0.020678	0.0147531	0.00683018	0.0162449	0.00164525	0.00428555	0.00128859	0.00693381	0.0061042	0.00688746	0.00110263
PON1_HUMAN;B4DX19_HUMAN;PON3_HUMAN;B4E2I0_HUMAN;Q96P90_HUMAN;Q96P91_HUMAN	Serum paraoxonase/arylesterase 1 OS=Homo sapiens GN=PON1 PE=1 SV=3	0.0889297	0.0887585	0.0459061	0.074949	0.106087	0.0379224	0.136851	0.0940709	0.0463542	0.0661756	0.113622	0.158969	0.0528956	0.039644	0.0868924	0.0594234	0.0602682	0.0652042	0.0719889	0.0544411	0.153769	0.0689426	0.0464309
A0A125U0V1_HUMAN	MS-F1 heavy chain variable region (Fragment) OS=Homo sapiens PE=2 SV=1	0.00973455	0.0112005	0.0083451	0.0104162	0.033606	0.0049435	0.005302	0.0124197	0.0159845	0.00324121	0.0171098	0.00681468	0.0101887	0.00847914	0.0170217	0.0135336	0.0047262	0.0236485	0.00690171	0.00971535	0.0066523	0.312453	0.00394869
GSDMA_HUMAN	Gasdermin-A OS=Homo sapiens GN=GSDMA PE=1 SV=4	0.000121766	0.00072863	9.68525e-05	7.13791e-05	0.00028735	0.00017146	0.000651254	0	0.00016523	9.72568e-05	0	0.000141621	5.18741e-05	0.000304426	5.97321e-05	2.26722e-05	0	0.000330221	0.000509585	0.000775062	0.00102612	0.000121057	4.00869e-05
ELNE_HUMAN	Neutrophil elastase OS=Homo sapiens GN=ELANE PE=1 SV=1	0.00132156	0.000495193	0.00177094	0.000861443	0.00584152	0.00180375	0.0017501	0.00363784	0.000233998	0.00115657	0.000169248	0.0012931	0.00141715	0.00216692	0.000825952	0.00128717	3.54036e-05	0.00130478	0.00274906	0.00141133	0.00466903	0.000132902	0.000407336
Q0ZCH9_HUMAN	Immunglobulin heavy chain variable region (Fragment) OS=Homo sapiens PE=4 SV=1	0.154003	0.116742	0.106298	0.0617766	0.75732	0.157711	0.245857	0.169197	0.398563	0.124286	0.194169	0.102331	0.0645727	0.202497	0.239991	0.125702	0.0297142	0.414359	0.241818	0.302171	0.118075	0.296505	0.158909
HBB_HUMAN;C8C504_HUMAN;B3VL05_HUMAN;B3VL31_HUMAN;A0A1B4WRL5_HUMAN;B5ANL9_HUMAN;E9NGZ5_HUMAN;Q8IUL9_HUMAN;Q9UK54_HUMAN;Q3LR79_HUMAN;Q3Y9I8_HUMAN;B2M1S6_HUMAN;Q14484_HUMAN;Q4TZM4_HUMAN;A1YZ08_HUMAN;A9YUX2_HUMAN;Q9UBV6_HUMAN;B3VL12_HUMAN;B2M1S7_HUMAN;A0A0J9YWK4_HUMAN;B2M0Y1_HUMAN;Q3L3Q5_HUMAN;Q6VFQ6_HUMAN;A0A140KFU0_HUMAN;B3VL28_HUMAN;HBE_HUMAN;O95412_HUMAN;Q5XTR9_HUMAN;Q6J1Z8_HUMAN	Hemoglobin subunit beta OS=Homo sapiens GN=HBB PE=1 SV=2	0.508547	0.892606	0.524966	0.200573	0.84797	0.636942	0.284653	0.156471	0.24683	2.07403	0.931628	0.680878	0.639608	0.161845	1.02005	0.433818	0.859592	1.86748	0.575997	0.046788	0.321624	2.32887	3.07106
Q8NF17_HUMAN;IGHG3_HUMAN;Q6N030_HUMAN;Q86TT2_HUMAN	FLJ00385 protein (Fragment) OS=Homo sapiens GN=FLJ00385 PE=1 SV=1	0.0694299	0.21528	0.0540019	0.0532644	0.0556594	0.0184027	0.0476946	0.137043	0.0740385	0.0136429	0.0577023	0.0552354	0.0512084	0.057816	0.0594474	0.144369	0.0598772	0.0615505	0.0327116	0.0456057	0.00921264	0.0392385	0.0536231
S6AWE6_HUMAN;S6BGF9_HUMAN;S6B286_HUMAN;S6C4R7_HUMAN	IgG L chain OS=Homo sapiens PE=2 SV=1	0.0282451	0.00660056	0.0188743	0.0123564	0.012307	0.0350265	0.0217713	0.0192593	0.0441332	0.0112057	0.0201464	0.0159066	0.0217154	0.0569664	0.0105307	0.0160903	0.0106652	0.0132799	0.0251125	0.0411236	0.0158366	0.0354811	0.0196668
K2C1_HUMAN;H6VRF9_HUMAN;H6VRG3_HUMAN;F8VP67_HUMAN;Q969I0_HUMAN	Keratin, type II cytoskeletal 1 OS=Homo sapiens GN=KRT1 PE=1 SV=6	0.140794	0.728687	0.0900496	0.0380568	0.461372	0.261997	0.322137	0.0600993	0.149681	0.131695	0.0333413	0.139143	0.128031	0.16728	0.351918	0.0225393	0.107851	0.617225	0.288131	0.369583	0.351459	0.126711	0.0932742
Q86TT1_HUMAN	Full-length cDNA clone CS0DD006YL02 of Neuroblastoma of Homo sapiens (human) OS=Homo sapiens PE=2 SV=1	0.000394434	4.94416e-05	0.000224703	0	0.00368183	0.00789232	0.00206543	0.00268536	0.00308437	0.0105219	0.0378616	0.000214188	0.00022618	0.000563122	0.00105241	5.88087e-05	0.00115509	0.00410755	0.00397033	0.00329908	0.00941121	0.0118237	0.00188698
Q5EFE6_HUMAN	Anti-RhD monoclonal T125 kappa light chain OS=Homo sapiens PE=2 SV=1	0	0	0	0	0.00157732	0.00231602	0	0.00299821	0.0276025	0	0.00165306	4.87119e-05	0	0	4.02852e-06	0	0.000438878	0.000768697	0.00583838	0	0.000981702	0.0262161	0.000539318
Q53H91_HUMAN	Phospholipid transfer protein isoform a variant (Fragment) OS=Homo sapiens PE=2 SV=1	0.00626498	0.00528269	0.00321874	0.00824965	0.000629143	0.000272683	0.000610493	0.00145437	0.00112766	0.00315586	0.00171157	0.00839761	0.00972651	0.00835575	0.0058737	0.00601451	0.000131495	0.000762952	0.0014411	0.000997221	0.00222586	0.00174465	0.00172359
K2C1B_HUMAN;F8VS61_HUMAN;Q147W7_HUMAN	Keratin, type II cytoskeletal 1b OS=Homo sapiens GN=KRT77 PE=1 SV=3	0.00641105	0.00899833	0.00843485	0.00953476	0.00370051	0.00493268	0.00882852	0.00186247	0.00199705	0.00463008	0.00120522	0.00604444	0.00438809	0.00657461	0.00380651	0.002647	0.000687911	0.00540613	0.00371815	0.00700679	0.0119811	0.00287466	0.00204986
Q1HP67_HUMAN;A0A087WWY0_HUMAN;Q8N696_HUMAN;Q9UIR7_HUMAN;Q9UIR5_HUMAN;Q9UIR6_HUMAN	Lipoprotein, Lp(A) OS=Homo sapiens GN=LPA PE=3 SV=1	0.245004	0.0720648	0.0300535	0.0412917	0.102601	0.256079	0.0971321	0.0251335	0.014515	0.436547	0.0890668	0.237115	0.203381	0.0573025	0.157358	0.0380351	0.0249626	0.138835	0.198776	0.0904057	0.0546553	0.0229714	0.486882
A0A0S2Z3Y1_HUMAN;B3KP88_HUMAN;B4DWA8_HUMAN;B4DI70_HUMAN;K7EP36_HUMAN;K7EKQ5_HUMAN;K7EJD3_HUMAN;K7EJY8_HUMAN	Lectin galactoside-binding soluble 3 binding protein isoform 1 (Fragment) OS=Homo sapiens GN=LGALS3BP PE=2 SV=1	2.27182	2.00105	0.80613	0.903798	0.424102	0.928976	0.344635	0.343268	0.335962	0.541284	0.475195	1.65773	1.36043	1.71555	4.64008	0.640998	0.435168	0.348272	0.557703	0.561834	0.394592	0.243679	0.970149
EF1A1_HUMAN;A8K9C4_HUMAN;EF1A2_HUMAN;A0A087WV01_HUMAN;A0A087WVQ9_HUMAN;B4DV42_HUMAN;Q53G89_HUMAN;A9X7H1_HUMAN;Q59GP5_HUMAN;A6PW80_HUMAN;B4E2C5_HUMAN;Q2F837_HUMAN;Q6NS35_HUMAN	Elongation factor 1-alpha 1 OS=Homo sapiens GN=EEF1A1 PE=1 SV=1	0.0010654	0.0297438	0.00285545	0.00250795	0.000825421	0.000874651	0.00125304	0.0011205	0.000725177	0.000982037	0.000870639	0.00085425	0.00247571	0.00140609	0.00205577	0.00264966	0.000904858	0.000777843	0.00109828	0.00205266	0.000607747	0.00116111	0.00158754
S6BAR0_HUMAN	IgG L chain OS=Homo sapiens PE=2 SV=1	0.0345352	0.0149351	0.0207097	0.0155963	0.0244708	0.0661858	0.17892	0.0318835	0.0690141	0.018755	0.0361945	0.0177641	0.0204922	0.022076	0.0282848	0.0170106	0.00903663	0.0167301	0.0514109	0.27569	0.0277789	0.0502224	0.0324756
IGE_HUMAN	Immunoglobulin epsilon heavy chain OS=Homo sapiens PE=1 SV=1	0.0165655	0.0186992	0.039248	0.0154399	0.00561059	0.0204018	0.0105648	0.0121881	0.0110398	0.00501557	0.0207403	0.0129911	0.021545	0.0128261	0.0202185	0.039264	0.00601482	0.00546707	0.00936593	0.0115053	0.0101686	0.0178118	0.00588697
A2NB45_HUMAN;KV228_HUMAN;KV240_HUMAN	Cold agglutinin FS-1 L-chain (Fragment) OS=Homo sapiens PE=2 SV=1	2.24816	1.03215	2.47491	0.965268	3.69151	2.56303	1.58874	2.14172	3.213	1.26536	2.46435	1.42403	1.96692	1.61876	2.2347	2.17308	0.979275	2.11338	2.59226	2.60259	1.60545	2.40192	1.45352
TPM1_HUMAN;C9IZA2_HUMAN;H0YKJ4_HUMAN	Tropomyosin alpha-1 chain OS=Homo sapiens GN=TPM1 PE=1 SV=2	0.00067291	0.00474948	0.0139681	0.000245494	0.000482477	0.000433723	0.00163301	0.000957735	0.00154988	0.000753485	0.000257795	0.0033109	0.000892756	9.37416e-05	0.00632961	0.0804909	0.000442573	0.000322984	0.00165976	0.0017038	0.000464549	0.00203754	0.000587364
ADIPO_HUMAN	Adiponectin OS=Homo sapiens GN=ADIPOQ PE=1 SV=1	0.0247376	0.0566225	0.0132944	0.0168561	0.0488935	0.0318972	0.0166726	0.0539973	0.172593	0.00960681	0.014147	0.0182059	0.0362331	0.0436444	0.0442448	0.0268625	0.0119613	0.0315419	0.0652991	0.0301933	0.0257403	0.127986	0.0174768
PTPRB_HUMAN	Receptor-type tyrosine-protein phosphatase beta OS=Homo sapiens GN=PTPRB PE=1 SV=3	0.000283519	0.000130216	0.000219199	7.59602e-05	7.41084e-05	6.22221e-05	7.92294e-05	8.09312e-05	6.67428e-05	0.000165147	5.91457e-05	0.000173237	0.000336831	0.000124698	0.000576575	0.000142681	2.41976e-05	6.77424e-05	6.9928e-05	9.888e-05	7.53689e-05	4.4704e-05	0.000240326
C0JYZ2_HUMAN	Titin OS=Homo sapiens GN=TTN PE=4 SV=1	4.56058e-07	2.32656e-07	2.15508e-08	1.52301e-07	2.89916e-09	2.99352e-07	1.19053e-06	1.45831e-05	7.06333e-06	0	3.22107e-07	4.70884e-07	4.42189e-07	1.40658e-07	6.44623e-09	0.000117438	0	5.89819e-08	1.37747e-07	1.1652e-05	6.00163e-07	1.35806e-05	2.90089e-07
CO3_HUMAN;B4E216_HUMAN;M0QYC8_HUMAN;B4DR57_HUMAN;M0QXZ3_HUMAN;M0R0Q9_HUMAN;M0R1Q1_HUMAN;MET18_HUMAN	Complement C3 OS=Homo sapiens GN=C3 PE=1 SV=2	0.0321538	0.0583673	0.00992984	0.0252308	0.0510154	0.00289033	0.0150093	0.0760648	0.0550222	0.0444874	0.0834794	0.0262131	0.00745057	0.0179526	0.0185476	0.046934	0.0206356	0.0359431	0.013215	0.0271889	0.0415566	0.0514258	0.0419043
A0A0S2Z4K3_HUMAN;G5E9F8_HUMAN;B4E1L6_HUMAN;Q8IXC3_HUMAN;H7BXT0_HUMAN;Q1W147_HUMAN;Q1W148_HUMAN;Q06F34_HUMAN;Q8IVH1_HUMAN;Q8IXD3_HUMAN	Protein S isoform 1 (Fragment) OS=Homo sapiens GN=PROS1 PE=2 SV=1	0.534376	0.288751	0.23054	0.433492	0.486297	0.946834	0.506462	0.631447	0.533897	0.452057	0.51107	0.411795	0.616604	0.477201	0.532555	0.259818	0.39206	0.483862	0.727186	0.660474	0.503693	0.482405	0.715069
A0A087WVJ0_HUMAN	Mucin-1 (Fragment) OS=Homo sapiens GN=MUC1 PE=1 SV=1	0.00278699	0.00365064	0.00893353	0.00272834	0.00222882	0.00414157	0.00232024	0.00223626	0.00819359	0.00162667	0.000155217	0.00318074	0.00346566	0.00453095	0.0107584	0.00383933	0.000200517	0.00142229	0.00175791	0.000730282	0.00156827	0.000194556	0.0169129
SRCRL_HUMAN;M0QZ17_HUMAN	Soluble scavenger receptor cysteine-rich domain-containing protein SSC5D OS=Homo sapiens GN=SSC5D PE=1 SV=3	0.03873	0.00580761	0.0161679	0.0109567	0.0107702	0.0227462	0.0142521	0.00478736	0.0109171	0.00798443	0.00656833	0.0291187	0.0178376	0.0161313	0.0160352	0.0116593	0.00863978	0.00661239	0.0128576	0.0134482	0.0116284	0.00780911	0.00919539
A0A024RD39_HUMAN;B4DG88_HUMAN;B4DLM5_HUMAN	Platelet-activating factor acetylhydrolase OS=Homo sapiens GN=PLA2G7 PE=4 SV=1	0.00904671	0.00809485	0.0054736	0.00629455	0.0164367	0.00904471	0.0106869	0.0181164	0.00547042	0.0143031	0.00873058	0.00832362	0.00627371	0.0030278	0.00978504	0.00376661	0.0100771	0.0130363	0.0123708	0.0101004	0.018128	0.00506055	0.0174136
Q7Z2U7_HUMAN	Uncharacterized protein OS=Homo sapiens PE=2 SV=1	0.0153332	0.0185302	0.0441243	0.0401873	0.00563109	0.0443524	0.016737	0.0201055	0.0193144	0.00620737	0.00697463	0.00818998	0.0205401	0.0208785	0.0251744	0.0210352	0.0650064	0.00583126	0.00622826	0.0402425	0.00557713	0.0112494	0.00797346
D3JV41_HUMAN	C-X-C motif chemokine (Fragment) OS=Homo sapiens PE=3 SV=1	0.00112825	7.25975e-05	0.00934105	0	0.00159863	0.00163665	0.00256896	0.000647189	0.000199142	0.00162551	0.000340301	0.0058306	0.000413146	0.000350893	0.0231906	0	0.00136365	0.00111002	0.0129477	0	0.000664839	0	0.00570117
A0A0X9TD47_HUMAN	MS-D1 light chain variable region (Fragment) OS=Homo sapiens PE=2 SV=1	0.00233488	0.00255575	0.00567309	0.00221512	0.0136207	0.0136389	0.00441638	0.0107763	0.0216434	0.00777375	0.0102128	0.00184019	0.00153747	0.00282731	0.00131381	0.00742911	0.0126693	0.0113504	0.0113979	0.00801578	0.00455279	0.0142951	0.0155347
A2J1M5_HUMAN	Rheumatoid factor RF-IP4 (Fragment) OS=Homo sapiens PE=2 SV=1	0.0301595	0.0173434	0.019993	0.0084869	0.0621459	0.0316011	0.071268	0.015312	0.108707	0.0165753	0.0553862	0.0141991	0.0431515	0.0128235	0.0542989	0.0168757	0.00380744	0.0486183	0.0339955	0.106872	0.011306	0.0592826	0.0305581
A0A087WWU8_HUMAN;Q5HYB6_HUMAN;TPM3_HUMAN;Q5VU61_HUMAN;Q8NAH0_HUMAN;B4DQ80_HUMAN;Q5VU62_HUMAN;A0A024R4K5_HUMAN	Tropomyosin alpha-3 chain OS=Homo sapiens GN=TPM3 PE=1 SV=1	0.000241684	0.002779	0.0066897	0.000320378	7.37981e-05	0.000680638	0.000183274	7.3056e-05	0.000180134	8.42061e-05	0.000899448	0.00205598	0.000539816	0	0.00317178	0.019446	0.000308917	6.97792e-05	0.000483701	0.000190143	0.000200974	0.000685471	1.78363e-05
A0A024R225_HUMAN	Tight junction protein 2 (Zona occludens 2), isoform CRA_c OS=Homo sapiens GN=TJP2 PE=3 SV=1	0.00184297	0.00307836	0.00108788	0.00219238	7.76322e-05	0.000639259	0.00253254	0.00142473	0	0.00190571	0.00100361	0.00390773	0.00170155	0.00136757	0.00284701	0.00162786	0.00342453	0.000124366	0.000180562	5.83742e-05	8.18876e-05	0.0002814	0.00232214
Q7Z3Y5_HUMAN;KV230_HUMAN	Rearranged VKA17 V gene segment (Fragment) OS=Homo sapiens GN=VKA17 PE=4 SV=1	0.0421208	0.0384217	0.309526	0.0399763	2.78015	0.583401	0.206435	0.259038	0.560457	0.0804998	0.265242	0.0266335	0.17575	0.0800829	0.10902	0.115012	0.158289	1.21081	0.316545	0.332624	0.146313	0.264038	0.101605
LMNA_HUMAN	Prelamin-A/C OS=Homo sapiens GN=LMNA PE=1 SV=1	2.22912e-05	0.00222496	0.000138215	7.61311e-05	0	8.3097e-08	1.56972e-05	0	0	0	0	4.59057e-05	0	0	2.33514e-09	4.44139e-05	6.55946e-06	0	0	0	2.64322e-05	1.40704e-06	1.41497e-05
A0A087WVH3_HUMAN	Patched domain-containing protein 3 OS=Homo sapiens GN=PTCHD3 PE=4 SV=1	0.00147614	0.0260345	0.00623319	0.00789139	0.00145238	0.000845958	0.00354922	0.00114925	0.000835799	0.000180242	0.00135539	0.00605615	0.00363405	0.00483977	0.00417568	0.00247122	5.6533e-05	0.00490636	0.00184038	0.0027448	0.000642054	0.00021762	0.000937467
Q569J7_HUMAN	CDADC1 protein (Fragment) OS=Homo sapiens GN=CDADC1 PE=2 SV=1	0.0016174	0.0221332	0.00382536	0.00712148	0.00421524	0.00283327	0.00320031	0.00129153	0.00153384	0.0011498	0.00027797	0.00785443	0.00466282	0.0032583	0.00264668	0.00224335	0.00065853	0.00497042	0.00204818	0.00191095	0.00130899	0.000646994	0.000933239
K1C17_HUMAN;F5GWP8_HUMAN;Q14666_HUMAN;K7EPJ9_HUMAN;B4E2P9_HUMAN;K7ESE1_HUMAN;B4DJM5_HUMAN	Keratin, type I cytoskeletal 17 OS=Homo sapiens GN=KRT17 PE=1 SV=2	0.0103884	0.603164	0.0314834	0.0253212	0.00528378	0.00438598	0.0078978	0.00224328	0.00294135	0.00313032	0.00511763	0.0160966	0.021437	0.0114371	0.0413752	0.00650587	0.00323561	0.00688638	0.00408936	0.00591632	0.0136143	0.00415668	0.00185881
Q6MZX9_HUMAN;A0A0G2JMB2_HUMAN;IGHA2_HUMAN;Q6N041_HUMAN;A2IPH7_HUMAN	Uncharacterized protein DKFZp686M08189 OS=Homo sapiens GN=DKFZp686M08189 PE=2 SV=1	0.00562603	0.00330264	0.00568761	0.00302944	0.0153855	0.0152749	0.0123811	0.00796404	0.0211484	0.00658424	0.0122197	0.0034228	0.00598698	0.00744123	0.00696398	0.00508034	0.00265849	0.0123134	0.0179795	0.0187783	0.00474924	0.0104029	0.00982476
G5E9Y8_HUMAN	Uncharacterized protein C4orf22 OS=Homo sapiens GN=C4orf22 PE=1 SV=1	0.0011622	0.000691605	0.00134765	0.00300704	0.000166202	0.000308642	0.000528739	0.00071	0.000174285	0.0136067	0.00910863	0.00100519	0.00075868	0.000173235	0.00035091	0.000793466	0.000438642	0.000405593	0.00047935	0.000308048	0.0390559	0.00490124	0.00031816
ATRN_HUMAN	Attractin OS=Homo sapiens GN=ATRN PE=1 SV=2	0.00106228	0.000841375	0.000322447	0.0010744	0.000304858	2.45473e-05	0.000151676	0.0013555	0.000832427	0.000586061	0.0010579	0.00107132	0.000440888	0.000529895	0.000295041	0.00125027	0.000371187	0.000514405	0.00024972	0.000316693	0.00134328	0.000802804	0.000533604
TYPH_HUMAN;A0A1W2PP80_HUMAN	Thymidine phosphorylase OS=Homo sapiens GN=TYMP PE=1 SV=2	1.71047e-05	0.00477605	0.000526941	0.000137443	4.55853e-05	4.28256e-05	3.86997e-05	2.9178e-05	0.000100994	0	9.35604e-05	0.000182313	3.78458e-05	3.6019e-05	0.000335194	3.03844e-05	3.52703e-05	7.91047e-05	4.61829e-05	0.000268168	9.54877e-05	0.000121229	1.80061e-05
A0A1W6IYJ1_HUMAN;Q0ZCI5_HUMAN	N90-VRC38.09 heavy chain variable region (Fragment) OS=Homo sapiens PE=2 SV=1	0.0352402	0.0263828	0.0553353	0.00805838	0.0887965	0.0533192	0.0595408	0.0716377	0.0528826	0.0180597	0.0751396	0.0232136	0.0282949	0.0305173	0.0585607	0.0458182	0.013368	0.0684775	0.0501966	0.104903	0.0451254	0.0245475	0.0248742
B4DNH2_HUMAN	cDNA FLJ58596, highly similar to Eukaryotic initiation factor 4A-I (EC 3.6.1.-) OS=Homo sapiens PE=2 SV=1	5.81639e-05	0.00509902	0.00224403	0.000252827	0	0	0	0	0	7.0304e-05	0	0.000229875	0.000290663	0.000101327	0.000649225	0.00168063	0	8.36364e-05	0	0	0.000137353	0	0
ALDOA_HUMAN;H3BPS8_HUMAN;H3BUH7_HUMAN;A0A0M4FNU3_HUMAN;H3BMQ8_HUMAN;ALDOB_HUMAN;H3BR68_HUMAN	Fructose-bisphosphate aldolase A OS=Homo sapiens GN=ALDOA PE=1 SV=2	0.00042868	0.00230614	0.0108876	0.000145631	3.66689e-05	0.000254786	0.000181078	0.000170156	0.000131493	0.000284738	0.000226341	0.00194132	0.000701504	9.99176e-05	0.0034178	0.13157	0.000208769	2.05266e-05	0.000301382	0.00011929	0.000237809	0.00153403	2.46643e-05
Q4W4Y1_HUMAN;B4DHD2_HUMAN	Dopamine receptor interacting protein 4 OS=Homo sapiens GN=DRIP4 PE=2 SV=1	0.000677399	0.000594445	0.000536571	3.61358e-05	0.00015586	0.000246252	0.000197816	0.00021251	5.73578e-05	0.000403735	7.27064e-05	0.000562917	0.00070985	0.000399302	0.00173126	0.000122778	0.000100113	3.04341e-05	8.18417e-05	0.000226064	0.000316153	0.00012182	0.00048645
PCYOX_HUMAN;B7Z8A2_HUMAN;B7Z3Y2_HUMAN;F8W8W4_HUMAN;C9K055_HUMAN;C9JM55_HUMAN;Q53ST0_HUMAN;C9JGT6_HUMAN	Prenylcysteine oxidase 1 OS=Homo sapiens GN=PCYOX1 PE=1 SV=3	0.0415942	0.0283623	0.0267337	0.0393719	0.0199373	0.0092157	0.0472672	0.0396201	0.0162155	0.0500673	0.0205243	0.0509816	0.0162203	0.0191075	0.0359665	0.015232	0.0219258	0.0194429	0.0151884	0.0312054	0.0531416	0.0130501	0.0503428
FHR4_HUMAN	Complement factor H-related protein 4 OS=Homo sapiens GN=CFHR4 PE=1 SV=3	0.000189344	0.00111731	0.000346682	0.000255708	0.00340171	0	0.00115919	0.00211027	0.000181004	0.00187852	0.000367409	0.000357206	3.62479e-05	0.0001888	0.000485998	0.000607527	0.000844397	0.00238057	8.21109e-05	0.00110258	0.00131412	6.41517e-05	0.00206732
CAMP_HUMAN	Cathelicidin antimicrobial peptide OS=Homo sapiens GN=CAMP PE=1 SV=1	0.109898	0.032874	0.126381	0.128063	0.012329	0.0592446	0.0416754	0.0265386	0.00363606	0.0373622	0.0302756	0.148798	0.0736008	0.0451398	0.0552949	0.0853061	0.0583395	0.0141249	0.0295554	0.0443419	0.111619	0.00731155	0.0261147
A0A075B6W8_HUMAN	T-cell receptor alpha joining 17 (Fragment) OS=Homo sapiens GN=TRAJ17 PE=4 SV=1	0.00366009	0.00281091	0.0140746	0.00162756	0.00114135	0.00726392	0.00430884	0.00334471	0.0159719	0.16183	0.00859333	0.000466143	0.0040065	0.000546142	0.00748831	0.0126816	0.000794673	0.00121747	0.00242306	0.00834132	0.0170756	0.0132553	0.309111
A0A024RC61_HUMAN;B4DV63_HUMAN;B4DP01_HUMAN;H0YLZ8_HUMAN;H0YMC1_HUMAN	Aminopeptidase OS=Homo sapiens GN=ANPEP PE=3 SV=1	0.00477491	0.000693867	0.000518002	4.37582e-05	0.00195584	0.000234999	4.71781e-05	0.000327239	0.000504711	6.10872e-05	0.000388461	0.00234676	6.30692e-05	0.000419151	0.00350273	8.26793e-05	3.03373e-05	0.000658639	0.000109971	0.000115096	0.000345645	0.000278742	0.000286734
G1FM90_HUMAN	Anti-Influenza A hemagglutinin heavy chain variable region (Fragment) OS=Homo sapiens PE=2 SV=1	0.000777413	0.000783682	0.0020457	0	0.0149405	0.00523326	0.0107022	0.00906415	0.00609198	0.00295428	0.0273494	0.00031831	0.000521059	0.00283763	0.000514065	0	0.000248281	0.00495366	0.00512904	0.0176836	0.0279354	0.0101422	0.00117196
A2NW98_HUMAN	Rheumatoid factor light chain variable region (Fragment) OS=Homo sapiens PE=2 SV=1	0.00241857	0.015854	0.0112588	0.00233953	0.0598523	0.013922	0.0350817	0.0178343	0.0459175	0.00378519	0.0190998	0.0005552	0.00159781	0.0353354	0.00712982	0.00364803	0.00432459	0.041208	0.0167249	0.0523353	0.0417337	0.0304773	0.00927178
G3P_HUMAN;Q2TSD0_HUMAN;E7EUT5_HUMAN;Q0QET7_HUMAN;A4UCT1_HUMAN;Q5ZEY3_HUMAN;B4DRV9_HUMAN;G3PT_HUMAN;Q16768_HUMAN	Glyceraldehyde-3-phosphate dehydrogenase OS=Homo sapiens GN=GAPDH PE=1 SV=3	0.0111056	0.143396	0.0460911	0.00893206	0.00975518	0.00942151	0.0112376	0.00336788	0.0032323	0.0068495	0.0017076	0.0187621	0.0126129	0.0109653	0.0250098	0.0648438	0.00388787	0.0117406	0.00926569	0.0100214	0.0147429	0.00832264	0.00313636
A2MYE1_HUMAN;KV117_HUMAN;A0A0X9UWJ6_HUMAN	A30 (Fragment) OS=Homo sapiens PE=4 SV=1	0.169286	0.0781198	0.17108	0.0700019	0.155974	0.255793	0.0684116	0.0846071	0.297367	0.135214	0.208552	0.0905297	0.102642	0.15521	0.175481	0.181422	0.0645788	0.126272	0.217348	0.0925795	0.062694	0.273945	0.121669
A0A0G2JSC0_HUMAN;LV545_HUMAN	Immunoglobulin lambda variable 5-45 (Fragment) OS=Homo sapiens GN=IGLV5-45 PE=1 SV=1	0.0136947	0.00900155	0.0159539	0.0046568	0.0690161	0.172219	0.0386866	0.0623348	0.0837248	0.015682	0.0434467	0.00978288	0.00919988	0.0135498	0.0154803	0.0127029	0.0124648	0.054568	0.105524	0.075129	0.0365776	0.0387872	0.0346102
A0A0H5AY34_HUMAN	L-selectin OS=Homo sapiens GN=SELL PE=2 SV=1	0.0102322	0.0034052	0.00700077	0.00640426	0.00103267	0.00355024	0.00809784	0.00422131	0.00237078	0.00254549	0.00316183	0.0123642	0.00789192	0.00542215	0.00737917	0.00611394	0.00122496	0.00158021	0.00316509	0.00934145	0.00810216	0.00202164	0.00267681
A8K2H9_HUMAN;A1A4E9_HUMAN;B4DL17_HUMAN;A4FUA1_HUMAN;K7EQH6_HUMAN;K1C40_HUMAN	cDNA FLJ78503, highly similar to Homo sapiens keratin 13 (KRT13), transcript variant 1, mRNA OS=Homo sapiens PE=2 SV=1	4.93886e-05	0.00420732	0.000396672	0	1.5317e-05	0.000442268	0.000308079	9.23479e-05	4.09875e-05	1.86852e-05	1.82551e-05	9.89408e-05	0.00198486	0.000162724	0.00162874	0.000254246	0	0.000542561	0.0015154	3.628e-05	1.73795e-05	0	0
FA8_HUMAN;A0A127R638_HUMAN;A0A2G4_HUMAN;E3VWA5_HUMAN	Coagulation factor VIII OS=Homo sapiens GN=F8 PE=1 SV=1	0.00014716	9.25256e-05	0.00148405	0.000106921	1.57565e-05	2.90716e-05	7.7554e-05	7.17298e-05	1.88352e-05	8.69818e-05	3.76948e-05	0.000259481	0.00152141	0.000135466	0.000199822	0.000111668	0.000152695	1.58119e-05	2.29481e-05	0.000116849	2.46867e-05	1.45076e-05	0.000123583
FABP5_HUMAN;FB5L3_HUMAN	Fatty acid-binding protein, epidermal OS=Homo sapiens GN=FABP5 PE=1 SV=3	0.00132507	0.263518	0.0157017	0.00337695	0.00591873	0.000908141	0.00132088	0.000320604	0.00113787	0.00175172	0.000274834	0.00103438	0.00124963	0.00302143	0.00721388	0.00120085	0.00309088	0.00453097	0.00114941	0.00452468	0.00236785	0.000671542	0.000737862
A2NYU7_HUMAN	Heavy chain Fab (Fragment) OS=Homo sapiens PE=2 SV=1	0.0275369	0.019058	0.023824	0.0123993	0.0118607	0.0375116	0.0551557	0.026701	0.0494121	0.0176683	0.0458039	0.0231406	0.0132327	0.0191415	0.0151815	0.0338957	0.00257117	0.0134998	0.061969	0.0695969	0.0389486	0.0667835	0.0201653
K1C16_HUMAN;K7ENW6_HUMAN;B4DWU0_HUMAN;B4E2J5_HUMAN;C9JTG5_HUMAN;K1C12_HUMAN;K1C18_HUMAN;K1C26_HUMAN;K7ENV3_HUMAN;KT222_HUMAN	Keratin, type I cytoskeletal 16 OS=Homo sapiens GN=KRT16 PE=1 SV=4	0.0202419	4.75811	0.110273	0.0516965	0.0578715	0.0346719	0.0663043	0.0115448	0.0175219	0.0148226	0.0382914	0.0531822	0.0571957	0.0292785	0.229298	0.0154851	0.0340853	0.0484661	0.0478821	0.0669534	0.0469703	0.0324725	0.0134465
HRG_HUMAN;Q68DR3_HUMAN	Histidine-rich glycoprotein OS=Homo sapiens GN=HRG PE=1 SV=1	0.00295159	0.00158068	0.00385462	0.00149933	0.00355214	0.00184115	0.00110703	0.00292439	0.0014336	0.00141044	0.00213763	0.00144934	0.00260916	0.00198022	0.00136159	0.0128111	0.000751716	0.00267868	0.00230444	0.00108526	0.00123612	0.00101823	0.00188326
A0A193CHS1_HUMAN;LV319_HUMAN;A2N2W9_HUMAN	10E8 light chain variable region (Fragment) OS=Homo sapiens PE=2 SV=1	0.057861	0.0142189	0.0366381	0.0286935	0.0363514	0.0803306	0.0574551	0.0610448	0.0405654	0.00895633	0.0841058	0.035611	0.0590366	0.0365415	0.0122143	0.0814832	0.0116151	0.0308681	0.0684031	0.0932084	0.0344222	0.0263266	0.0166691
KV229_HUMAN;KVD29_HUMAN;KVD26_HUMAN	Immunoglobulin kappa variable 2-29 OS=Homo sapiens GN=IGKV2-29 PE=3 SV=2	0.219672	0.107335	0.238295	0.102026	0.499333	1.1233	0.567228	0.239779	0.384187	0.256908	0.319965	0.132341	0.20293	0.214687	0.201639	0.226775	0.0634543	0.304402	0.83459	1.08462	0.205794	0.324759	0.32774
CPN2_HUMAN	Carboxypeptidase N subunit 2 OS=Homo sapiens GN=CPN2 PE=1 SV=3	0.0187469	0.0154265	0.00574243	0.00686402	0.00869656	0.0040241	0.00427708	0.0156675	0.0098362	0.00822448	0.0145138	0.0138389	0.00831426	0.00607112	0.013663	0.0111683	0.0033088	0.00960954	0.00802656	0.00595489	0.0077931	0.0102313	0.00945196
H7BZV8_HUMAN	General transcription factor 3C polypeptide 3 (Fragment) OS=Homo sapiens GN=GTF3C3 PE=1 SV=1	0	0.00209642	0.0111085	8.98625e-05	0	4.93449e-05	3.68821e-05	0	0.000157629	0	0	0	0	0.000207919	0	0.00564948	0	0	6.9619e-05	4.63841e-05	1.65495e-05	0.000321408	0
A0A024R944_HUMAN;Q8TCE1_HUMAN;Q9UE54_HUMAN;Q8IZZ8_HUMAN;Q8IZZ9_HUMAN	Serpin peptidase inhibitor, clade C (Antithrombin), member 1, isoform CRA_a OS=Homo sapiens GN=SERPINC1 PE=3 SV=1	0.00294499	0.00226855	0.00227884	0.00366103	0.0036099	0.00147357	0.000619444	0.00436281	0.00432908	0.00233265	0.003493	0.0022793	0.00330181	0.00219897	0.00295273	0.0178298	0.00195369	0.00155642	0.00139783	0.00163978	0.00445579	0.00461961	0.00186648
A0A087X232_HUMAN;B3KNX0_HUMAN;F8WCZ6_HUMAN;H0Y5D1_HUMAN;B5MCV4_HUMAN;F5H7T4_HUMAN	Complement C1s subcomponent OS=Homo sapiens GN=C1S PE=1 SV=1	0.00669321	0.0115909	0.00530878	0.00664457	0.0139381	0.00380344	0.0103607	0.0154965	0.00879986	0.00884517	0.0213996	0.00940276	0.0110069	0.00901188	0.0107079	0.0124121	0.00547291	0.00788038	0.0122833	0.00828586	0.0139764	0.0104862	0.00866768
PROF1_HUMAN	Profilin-1 OS=Homo sapiens GN=PFN1 PE=1 SV=2	0.00102366	0.000368223	0.00367211	0	0	0.000445944	0.000214696	0	0	0.000130666	0	0.0027912	0.00206137	0	0.00862201	0.00044345	0	0	0.00324152	0	0.000170461	0.000256368	0
SPTA1_HUMAN;D3DVD8_HUMAN;V9GY79_HUMAN	Spectrin alpha chain, erythrocytic 1 OS=Homo sapiens GN=SPTA1 PE=1 SV=5	0.00198185	0.000420278	0.000460207	0.00041159	0.000493582	0.000604605	4.81298e-05	3.45845e-05	0.000204175	0.000702512	3.78572e-05	0.00131757	0.000165126	5.16969e-05	0.00132035	0.000202379	0.000601015	7.81605e-05	0.000121829	3.09873e-06	7.95234e-05	0.00207568	0.000578545
K2C6B_HUMAN	Keratin, type II cytoskeletal 6B OS=Homo sapiens GN=KRT6B PE=1 SV=5	0.00189369	0.617214	0.0125542	0.00556692	0.00509067	0.0038458	0.00603511	0.000756911	0.000937642	0.000947331	0.00308204	0.00638574	0.00727064	0.00436909	0.0220705	0.00224868	0.0019527	0.00397151	0.00349225	0.00667577	0.00183367	0.0015491	0.00113185
F5GY80_HUMAN	Complement component C8 beta chain OS=Homo sapiens GN=C8B PE=1 SV=1	0.00166848	0.00173576	0.00132384	0.0019562	0.000808613	0.00075708	0.000404121	0.00204804	0.000952775	0.00200738	0.00179929	0.00154219	0.000668558	0.00164917	0.00125596	0.00497876	0.00158405	0.000617136	0.000891544	0.000343142	0.000797138	0.00116349	0.00158481
A0A024QZZ7_HUMAN;L0R4T3_HUMAN	Histone H2B OS=Homo sapiens GN=HIST1H2BD PE=3 SV=1	0.00573299	0.00251384	0.00469642	0.00470007	0.00313514	0.0015408	0.00186012	0.00800003	0.000551066	0.000857222	8.42257e-05	0.00639102	0.00788225	0.00539977	0.00382539	0.0180933	0.00166446	0.000212493	0.00415741	0.00129635	0.00491344	0.000752671	0
Q5NV90_HUMAN;A0A1L2BU40_HUMAN;LV325_HUMAN;LV316_HUMAN	V2-17 protein (Fragment) OS=Homo sapiens GN=V2-17 PE=1 SV=1	0.0677331	0.0919243	0.137544	0.366116	0.0500633	0.0405908	0.0956265	0.132939	0.176947	0.0303979	0.0669033	0.05498	0.366316	0.167575	0.100527	0.182969	0.053526	0.067102	0.0677634	0.121465	0.055785	0.0715413	0.124927
B7Z507_HUMAN	cDNA FLJ51036, highly similar to Matrix metalloproteinase-9 (EC3.4.24.35) OS=Homo sapiens PE=2 SV=1	0.000506502	0.00015019	0.00170097	0.000277095	0.000173975	2.36132e-05	5.22673e-05	0.000146447	0.000167135	4.24343e-05	4.19228e-06	0.0076721	0.0040076	0.000280024	0.00069583	0.0012487	2.66567e-05	0.000191339	4.46351e-05	6.75072e-05	0.000431026	0	0.000358373
A0A0X9UWK7_HUMAN;A0A0F7T8B3_HUMAN;A0A068LKQ0_HUMAN;A0A0F7T891_HUMAN;A0A1L2BU39_HUMAN	MS-D4 heavy chain variable region (Fragment) OS=Homo sapiens PE=2 SV=1	0.743511	0.425252	0.854967	0.910806	0.58693	1.34226	0.83484	1.16257	1.2446	0.314405	0.944698	0.486568	1.13248	1.85387	0.638538	0.860195	0.677026	0.534945	0.910806	1.47177	1.09715	1.01138	0.426028
A0A182DWH7_HUMAN;A0A182DWH8_HUMAN	Selenoprotein P (Fragment) OS=Homo sapiens GN=SELENOP PE=1 SV=1	0.0059818	0.00351375	0.00235807	0.00140759	0.00173213	0.00368166	0.00272292	0.00223074	0.0016674	0.00106865	0.00379795	0.00820161	0.00421588	0.00578549	0.0046755	0.00362822	0.000400382	0.00261962	0.00362061	0.00156891	0.00340328	0.00241119	0.000864884
O43245_HUMAN	Protein p65 OS=Homo sapiens GN=p65 PE=2 SV=2	0	0	0	0	0	0	0	0	0	0.000369142	0.000176287	0	0	0	0	0	0	0	0	0	0.000288023	0.00107722	3.88397e-05
B4E394_HUMAN	cDNA FLJ51483, highly similar to Multiple inositol polyphosphate phosphatase 1 (EC 3.1.3.62) OS=Homo sapiens PE=2 SV=1	0.0621295	0.0293774	0.032955	0.100205	0.00911205	0.0309149	0.0135326	0.0207778	0.0162885	0.0182059	0.0195105	0.0662139	0.10461	0.0526869	0.0302453	0.0493479	0.00561411	0.0196354	0.0183663	0.0307577	0.0316396	0.0136869	0.017575
A0A0F7TC28_HUMAN	IGHV4-4 protein (Fragment) OS=Homo sapiens GN=IGHV4-4 PE=4 SV=1	0.00501468	0.00698198	0.00899963	0.000171722	0.0102449	0.00737917	0.00802197	0.00199434	0.0193589	0.00435906	0.00281408	0.00236943	0.0249852	0.00747905	0.0075715	0.0166551	8.87778e-05	0.0132208	0.0109672	0.0141947	0.00123469	0.0147111	0.00451208
K2C78_HUMAN;B4DQ49_HUMAN	Keratin, type II cytoskeletal 78 OS=Homo sapiens GN=KRT78 PE=1 SV=2	0.00236296	0.0372282	0.0044917	0.00585027	0.00368441	0.00287515	0.00469988	0.00089072	0.00222366	0.00293303	0.00345462	0.00353975	0.00337636	0.00394796	0.00598175	0.00134611	0.000561919	0.00699664	0.00527839	0.00475658	0.00628923	0.00531492	0.00146966
HEP2_HUMAN;Q8IVC0_HUMAN	Heparin cofactor 2 OS=Homo sapiens GN=SERPIND1 PE=1 SV=3	0.00732431	0.00430253	0.002207	0.0030691	0.00368848	0.00161009	0.00150551	0.00400923	0.00330836	0.0019106	0.00415788	0.00425474	0.00625951	0.00196777	0.00622169	0.00755413	0.00219732	0.00279161	0.00214171	0.00215648	0.00357721	0.00251613	0.00212956
A0A024R1N1_HUMAN;A0A0U4BW16_HUMAN;Q6ZNL4_HUMAN;Q86XU5_HUMAN;B4E3S1_HUMAN;MYH10_HUMAN;MYH11_HUMAN;A1L2Z2_HUMAN;Q99529_HUMAN	Myosin, heavy polypeptide 9, non-muscle, isoform CRA_a OS=Homo sapiens GN=MYH9 PE=3 SV=1	0.000189032	0.00107902	0.000641265	8.83304e-05	4.61092e-05	3.07479e-05	0.000103409	0.00015701	6.27679e-05	3.66683e-05	3.40971e-05	0.000727706	0.000692135	0.000118331	0.000396253	0.00017846	6.90319e-05	8.17287e-05	0.000191313	5.49137e-05	5.94316e-05	1.67827e-05	7.10006e-05
Q6GMX6_HUMAN;HV428_HUMAN;A0A120HG39_HUMAN;A2NYU6_HUMAN	IGH@ protein OS=Homo sapiens GN=IGH@ PE=1 SV=1	0.0597898	0.0238854	0.110511	0.0400955	0.0147229	0.0775889	0.0608152	0.0757412	0.197852	0.0118965	0.0666699	0.0429736	0.0627552	0.0289757	0.0368992	0.0982653	0.0117446	0.016381	0.0729161	0.0972819	0.0699819	0.144339	0.0145814
A0A1C9J6T1_HUMAN	B cell receptor heavy chain variable region (Fragment) OS=Homo sapiens PE=4 SV=1	0.115041	0.0550247	0.0704323	0.0947578	0.0310145	0.0914057	0.0492006	0.0398971	0.0641077	0.331865	0.109008	0.0672147	0.770318	0.0534798	0.106169	0.0263991	0.268947	0.0364583	0.0345815	0.0374019	0.0426229	0.155743	0.334144
A0A096LPE2_HUMAN;SAA4_HUMAN;A0A0D5ZZZ2_HUMAN	SAA2-SAA4 readthrough OS=Homo sapiens GN=SAA2-SAA4 PE=4 SV=1	0.611609	0.375453	0.873541	2.04095	0.396195	0.384066	0.875978	0.734687	0.195763	1.01286	0.631194	0.724773	0.452093	0.858783	0.400272	0.450394	1.83158	0.50016	0.458504	0.118229	0.931028	0.394271	0.894951
A0A125QYY9_HUMAN;A0A120HF66_HUMAN	IBM-B2 heavy chain variable region (Fragment) OS=Homo sapiens PE=2 SV=1	0.564093	0.366755	0.56353	0.31797	0.668862	0.898349	0.251215	0.405718	1.02346	0.227464	0.521495	0.392191	0.357536	0.710467	0.684522	0.459246	0.256824	0.505484	0.650009	0.407703	0.289485	0.691687	0.292879
K22E_HUMAN;H0YID6_HUMAN;GAR1_HUMAN;H0YHD9_HUMAN	Keratin, type II cytoskeletal 2 epidermal OS=Homo sapiens GN=KRT2 PE=1 SV=2	0.300061	0.745198	0.468542	0.79797	0.476994	0.315409	0.577602	0.149355	0.209838	0.342133	0.0980329	0.489322	0.398294	0.476998	0.351202	0.249496	0.112827	0.817442	0.412128	0.552266	0.763745	0.28636	0.198242
A0A024R6I9_HUMAN	Serpin peptidase inhibitor, clade A (Alpha-1 antiproteinase, antitrypsin), member 4, isoform CRA_a OS=Homo sapiens GN=SERPINA4 PE=2 SV=1	0.00112011	0.000870797	0.000831142	0.00348831	0.0020302	0.000372104	0.000491722	0.00256916	0.00213027	0.00136074	0.00203124	0.000960317	0.00106443	0.000977747	0.00127392	0.00163423	0.00164803	0.000865254	0.000863629	0.000542166	0.0024402	0.00217665	0.00095772
POF1B_HUMAN	Protein POF1B OS=Homo sapiens GN=POF1B PE=1 SV=3	0.000104937	0.0131473	0.000455655	0.000843868	0.000102269	0.00036045	0.000181722	2.81752e-06	7.25009e-06	3.74433e-05	4.50683e-05	0.000253904	0.000136752	0.000127536	0.000282841	0.000140468	1.89907e-06	0.000235221	0.000236523	0.000236137	0.000225795	1.83603e-05	2.94471e-05
KVD30_HUMAN	Immunoglobulin kappa variable 2D-30 OS=Homo sapiens GN=IGKV2D-30 PE=3 SV=1	0.000720257	0.000579559	0.00107207	0.000964237	0.556759	0.0692783	0.0123867	0.0358303	0.0718616	0.00589864	0.0304001	0.00076533	0.00133504	0.00088526	0.001076	0.00134879	0.0250473	0.231744	0.0336785	0.0188695	0.0226315	0.0241734	0.00990373
KV116_HUMAN	Immunoglobulin kappa variable 1-16 OS=Homo sapiens GN=IGKV1-16 PE=1 SV=2	0.0103467	0.00243122	0.0083114	0.00165467	0.105194	0.0288287	0.0395933	0.0366651	0.141328	0.0230616	0.0315673	0.00353448	0.00388985	0.0101764	0.00591882	0.00715907	0.0259026	0.0682465	0.0577568	0.0401734	0.0107659	0.0637554	0.0209453
A2MYD2_HUMAN;B1N7B9_HUMAN	V1-19 protein (Fragment) OS=Homo sapiens GN=V1-19 PE=4 SV=1	2.82173	1.37775	2.90657	1.99467	0.832334	2.72592	1.68641	1.46482	1.51711	1.11	3.55352	2.12695	2.45443	2.76574	2.01124	2.35955	1.08115	0.84642	1.06033	1.87817	1.25423	2.27278	1.76364
A0A0F7T8I6_HUMAN	IGHV4-31 protein (Fragment) OS=Homo sapiens GN=IGHV4-31 PE=4 SV=1	0.0248114	0.00184508	0.00598943	0.054233	0.00335476	0.00496676	0.00265019	0.00260676	0.0199335	0.000383143	0.00196138	0.0131754	0.00764495	0.0008548	0.00233616	0.00530914	0.038667	0.00305837	0.00224815	0.0110084	0.000717548	0.0063132	0.000799441
Q5NV91_HUMAN;LV327_HUMAN	V2-19 protein (Fragment) OS=Homo sapiens GN=V2-19 PE=4 SV=1	0.0144671	0.019072	0.0277667	0.0761065	0.00745167	0.0133662	0.00969543	0.0178622	0.0486707	0.00573804	0.0138239	0.0112474	0.0762919	0.0340404	0.0209489	0.0369648	0.0204924	0.00792666	0.0172774	0.0174348	0.0105764	0.020184	0.00983525
A1AT_HUMAN;Q13747_HUMAN;Q9P173_HUMAN;G3V2B9_HUMAN;B2D098_HUMAN;Q2L9S7_HUMAN;A6YP93_HUMAN;C5J0G2_HUMAN;A0A0S2Z465_HUMAN;A0A1L7B5J3_HUMAN;A7L8C5_HUMAN;A0A0B4J278_HUMAN;G3V544_HUMAN;A1ATR_HUMAN	Alpha-1-antitrypsin OS=Homo sapiens GN=SERPINA1 PE=1 SV=3	0.0880005	0.108484	0.0544951	0.0334091	0.131263	0.0281109	0.0417144	0.109973	0.183715	0.0839846	0.120115	0.0907514	0.0761581	0.0782018	0.103564	0.220995	0.0218982	0.0883305	0.0498147	0.0564502	0.0997359	0.223642	0.0704405
Q5NV79_HUMAN;LV460_HUMAN	V5-4 protein (Fragment) OS=Homo sapiens GN=V5-4 PE=4 SV=1	0.000949425	0.115973	0.116757	0.11507	0.000940956	0.308395	0.148667	0.0323138	0.273331	0.0663669	0.0227655	0.00148395	0.00519256	0.00308232	0.267954	0.0818262	0.0659669	0.00101001	0.128606	0.369785	0.0386911	0.123176	0.126117
LRP1_HUMAN;H0YJI8_HUMAN;Q59FG2_HUMAN	Prolow-density lipoprotein receptor-related protein 1 OS=Homo sapiens GN=LRP1 PE=1 SV=2	0.000229521	0.000889736	0.000246943	0.000315988	7.9181e-05	0.000167675	0.000110399	0.000139571	0.000109055	0.000134001	0.000139856	0.000194321	0.000266686	0.000244288	0.000612563	0.000172983	7.28816e-05	5.20956e-05	0.000214069	0.000147822	0.000122939	8.56516e-05	0.000221151
CO6A3_HUMAN;B7ZW00_HUMAN;B4E0A4_HUMAN;Q59F25_HUMAN;Q63HQ4_HUMAN;Q8N4Z1_HUMAN;C9JNG9_HUMAN;Q6MZG6_HUMAN;I3L392_HUMAN	Collagen alpha-3(VI) chain OS=Homo sapiens GN=COL6A3 PE=1 SV=5	0.00452309	0.00135131	0.00245161	0.00135382	0.00110758	0.00254578	0.00103164	0.00140815	0.00126067	0.00145273	0.000866297	0.00311329	0.00372221	0.0014998	0.00411021	0.00100797	0.00190102	0.00117252	0.00103094	0.00139835	0.00148264	0.000732231	0.00182144
CATA_HUMAN;B4DWK8_HUMAN;Q8TAK2_HUMAN	Catalase OS=Homo sapiens GN=CAT PE=1 SV=3	0.00150638	0.00410709	0.00196239	0.00160162	0.00318285	0.00301089	0.00155043	0.00022929	0.00181377	0.0029693	0.000452286	0.00134878	0.00082186	0.00088662	0.00432735	0.000925582	0.0020924	0.00168205	0.00162116	0.0014937	0.00197234	0.00843199	0.00165039
F13B_HUMAN	Coagulation factor XIII B chain OS=Homo sapiens GN=F13B PE=1 SV=3	0.00852344	0.00593553	0.00195623	0.00304368	0.00535859	0.00101258	0.00118712	0.00644496	0.00496317	0.00203493	0.00554196	0.00442134	0.00203563	0.00245016	0.0048693	0.00391692	0.00263529	0.00546013	0.00359549	0.00184393	0.00221493	0.00361934	0.00296524
A2NYQ9_HUMAN	Anti-folate binding protein (Fragment) OS=Homo sapiens GN=HuVH8B VH PE=2 SV=1	0.0148891	0.0117046	0.0102017	0.00471324	0.0236464	0.0143162	7.91989e-05	0.00221239	0.00692017	0.0021963	0.0148758	0.00915813	0.00511122	0.0201406	0.0188834	0.00703215	0.00469911	0.0232535	0.00360199	0.00155899	0.00541663	0.0165182	0.000712071
HV372_HUMAN	Immunoglobulin heavy variable 3-72 OS=Homo sapiens GN=IGHV3-72 PE=3 SV=1	0.0829765	0.0522579	0.108121	0.0959226	0.105067	0.107057	0.117977	0.0963685	0.477933	0.0700293	0.100412	0.067398	0.0786721	0.137836	0.146389	0.108779	0.022611	0.0821823	0.155398	0.160686	0.0665673	0.248121	0.0918271
FCERG_HUMAN	High affinity immunoglobulin epsilon receptor subunit gamma OS=Homo sapiens GN=FCER1G PE=1 SV=1	0.0108683	0.0107021	0.010061	0.00108325	0.00304334	0.00351023	0.00753816	0.00167654	0.0019348	0.00203889	0.00076582	0.0275087	0.0139858	0.00327762	0.0206232	0.0011966	0.00145183	0.00227515	0.00326692	0.00169946	0.00410059	0.00116041	0.00305799
H3BR70_HUMAN	Pyruvate kinase OS=Homo sapiens GN=PKM PE=1 SV=1	0.00341752	0.0329792	0.00762818	0.0038998	0.00127154	0.00129985	0.00129644	0.00106138	0.00116793	0.000814255	0.000544212	0.00456686	0.0042649	0.00494367	0.0127508	0.0225675	0.000866889	0.00151606	0.00155921	0.000915831	0.000780148	0.00117369	0.00110439
A0A1L2BU38_HUMAN	Anti-staphylococcal enterotoxin E heavy chain variable region (Fragment) OS=Homo sapiens PE=2 SV=1	0.0569846	0.00508458	0.0276195	0.00629362	0.0210343	0.0106036	0.0138636	0.00812266	0.0305297	0.00648965	0.0209148	0.0440753	0.0171134	0.0100362	0.0147781	0.0240046	0.00319334	0.0166769	0.0116379	0.0188684	0.00338055	0.0181588	0.0122992
A2NZ55_HUMAN	Variable immnoglobulin anti-estradiol heavy chain (Fragment) OS=Homo sapiens PE=2 SV=1	0.00466292	0.000971467	0.00460548	0.000442841	0.00585629	0.00425369	0.00501511	0.00399417	0.0180859	0.00785064	0.0449871	0.00231398	0.00226267	0.00121288	0.00382893	0.00402616	0.000653635	0.0062049	0.00374109	0.0102947	0.0318747	0.016798	0.00287413
Q9HCC1_HUMAN	Single chain Fv (Fragment) OS=Homo sapiens PE=1 SV=1	0.135519	0.0451659	0.0964944	0.0264946	0.102021	0.0170677	0.0184154	0.000295952	0.0946948	0.055528	0.029421	0.0847602	0.221044	0.0697032	0.0677572	0.0871601	0.0117733	0.0801163	0.0186478	0.0489787	0.000336454	0.0593391	0.0742381
Q15430_HUMAN	Coagulation factor V (Fragment) OS=Homo sapiens GN=F5 PE=2 SV=1	0.000842865	0.0022678	0.00127629	0.00193091	0.00297545	0.0111638	0.0007078	0.000211352	0.000340625	0.00240791	0.0026667	0.00191194	0.00420337	0.00195632	0.00896637	0.00164484	0.00153767	0.00105822	0.0130249	0.000264142	0.000321333	0.000401547	0.0026619
B4DKV4_HUMAN	cDNA FLJ60647, highly similar to Keratin, type II cytoskeletal 6B OS=Homo sapiens PE=2 SV=1	0.00121267	0.323862	0.00646132	0.00321191	0.00160689	0.00157994	0.00189548	0.000218284	0.000391571	0.000662054	0.00197392	0.00279209	0.00293271	0.00194269	0.0102029	0.00174499	0.00102902	0.00157888	0.00111254	0.00296261	0.001193	0.000928054	0.000539241
A0A0X9T0H6_HUMAN	GCT-A5 heavy chain variable region (Fragment) OS=Homo sapiens PE=2 SV=1	0.0519574	0.0280955	0.0714907	0.0616005	0.0312485	0.0725174	0.0525741	0.065472	0.062788	0.0146092	0.0472394	0.0342378	0.0822585	0.125369	0.0420644	0.0714876	0.0264244	0.0329077	0.0373867	0.087392	0.063614	0.0552795	0.0211723
H0YAC1_HUMAN	Plasma kallikrein (Fragment) OS=Homo sapiens GN=KLKB1 PE=1 SV=1	0.00026481	0	2.67372e-05	7.65177e-05	0.000374528	1.58116e-05	5.59364e-05	0.00102417	0.000138116	0.000328923	0.00263516	0.00043096	1.03712e-06	0.000104104	0.000105075	0.000239797	6.94256e-05	0.000335963	0.000483758	3.86983e-05	9.97668e-05	0.000143756	0.000193869
A2N0S7_HUMAN	VH6DJ protein (Fragment) OS=Homo sapiens GN=VH6DJ PE=2 SV=1	0	0.000241448	0.00066673	0	0	0	0.000351194	0	0.00322102	0.000442112	0	0	0	0.00552851	0	0.000572071	0	0	0.000133262	0.00186066	0	0.00324926	0.000339812
A2J1N8_HUMAN	Rheumatoid factor RF-ET11 (Fragment) OS=Homo sapiens PE=2 SV=1	0.0663596	0.0671247	0.14919	0.0687562	0.0224856	0.0920882	0.0411298	0.0964364	0.0515395	0.0487154	0.0789241	0.0558556	0.165872	0.0616675	0.134411	0.0986815	0.021611	0.0296865	0.054679	0.0482319	0.0469599	0.0776936	0.0434664
A0A1L2BU33_HUMAN	Anti-staphylococcal enterotoxin D heavy chain variable region (Fragment) OS=Homo sapiens PE=2 SV=1	0.0391733	0.066609	0.0337559	0.0192936	0.0716573	0.0719737	0.0696905	0.0362477	0.134583	0.0185289	0.056172	0.0275313	0.0379438	0.0268109	0.0928382	0.0369418	0.0110718	0.0532929	0.0807135	0.124297	0.0268288	0.103112	0.034931
A2NKM7_HUMAN	NANUC-2 heavy chain (Fragment) OS=Homo sapiens PE=2 SV=1	0.0096314	0.0170398	0.024408	0.00543327	0.0590688	0.0185604	0.0212666	0.0294015	0.061113	0.0224534	0.0649005	0.00596487	0.0112234	0.0207178	0.035358	0.0244039	0.00334102	0.0504395	0.0373553	0.0435757	0.0302816	0.0291283	0.0329938
MBL2_HUMAN	Mannose-binding protein C OS=Homo sapiens GN=MBL2 PE=1 SV=2	0.0103411	0.126405	0.0357075	0.0713783	0.0222885	0.0142256	0.0178674	0.0210238	0.00462233	0.0511511	0.00435588	0.0123593	0.103377	0.011435	0.17611	0.0222234	0.0348782	0.0191464	0.00390005	0.0322774	0.0266098	0.00443103	0.0854413
A0A024R972_HUMAN;Q6NVY8_HUMAN	Laminin, gamma 1 (Formerly LAMB2), isoform CRA_a OS=Homo sapiens GN=LAMC1 PE=4 SV=1	0.00194936	0.00137689	0.0007127	0.000382579	0.000415646	0.0013263	0.000364577	0.000498746	0.000593372	0.000547706	0.000271763	0.00107316	0.00253181	0.000792989	0.00287194	9.63679e-05	8.57321e-05	0.00030727	0.000549849	0.00062627	0.000760549	0.000476363	0.000565877
APMAP_HUMAN	Adipocyte plasma membrane-associated protein OS=Homo sapiens GN=APMAP PE=1 SV=2	0.000317008	0.00114994	0.00247002	0.00230696	0.00107705	0.000779055	0.00293603	0.0041965	0.00131558	0.00318722	0.00133574	0.000251788	0.0008709	0.00119289	0.00229236	0.00112486	0.00164812	0.00115126	0.000921456	0.00174242	0.00445162	0.00200424	0.00299148
CCD40_HUMAN	Coiled-coil domain-containing protein 40 OS=Homo sapiens GN=CCDC40 PE=2 SV=2	0.00231726	0.0026676	0.00508358	0.0146707	0.00202916	0.0020932	0.00370782	0.0032173	0.00135657	0.00104335	0.000468478	0.00630851	0.00238981	0.00440668	0.00593357	0.0038001	0.00806606	0.00257692	0.00239065	0.00230039	0.00146156	0.000208124	0.00303644
HBD_HUMAN;D1MGQ0_HUMAN;B2M1S8_HUMAN;E9PEW8_HUMAN;Q14485_HUMAN;C9JRG0_HUMAN	Hemoglobin subunit delta OS=Homo sapiens GN=HBD PE=1 SV=2	0.00591844	0.014127	0.00764283	0.00234993	0.0174678	0.009035	0.00383604	0.00143579	0.00211284	0.0371455	0.0136342	0.00922272	0.00796133	0.00172687	0.0195112	0.00727021	0.0147552	0.0321039	0.00937166	0.000160732	0.00249137	0.0378992	0.0600702
A0A140VJR3_HUMAN;PGK1_HUMAN	Phosphoglycerate kinase OS=Homo sapiens PE=2 SV=1	0.000170827	0.0116925	0.00153718	0.000951242	0.000269631	0.000307035	0.000346571	0.00024638	0.000149647	0.0001149	0.000312941	0.00034047	0.000501204	0.000236847	0.00104226	0.0135215	7.80259e-05	0.000148513	0.000320359	0.000276005	0.000409789	0.0002498	0.000102148
A0A087WYS6_HUMAN	Proteasome endopeptidase complex OS=Homo sapiens GN=PSMA8 PE=1 SV=1	0.00159856	0.0120188	0.00412691	0.00271129	0.00199726	0.00137075	0.00404409	0.00174157	0.00216043	0.00256064	0.00145911	0.00177017	0.00128426	0.00145562	0.00373994	0.00183317	0.00174135	0.00365254	0.00371918	0.00404821	0.00431516	0.00311461	0.00115491
A0A024RAG6_HUMAN;Q9H2L7_HUMAN	Complement component 1, q subcomponent, A chain, isoform CRA_a OS=Homo sapiens GN=C1QA PE=4 SV=1	0.699816	0.41479	0.376083	0.572749	0.48878	0.537207	0.619171	0.832645	0.318315	0.403806	0.941286	0.605	0.734141	0.517816	0.585903	0.726045	0.544583	0.632277	0.909481	0.299578	0.338281	0.485258	0.196525
Q9UL70_HUMAN	Myosin-reactive immunoglobulin light chain variable region (Fragment) OS=Homo sapiens PE=2 SV=1	0.0247671	0.0138977	0.0172172	0.0228379	0.0128725	0.0246738	0.0146486	0.0177677	0.0334258	0.021311	0.0200514	0.012185	0.0375613	0.0231523	0.0260801	0.0315063	0.00363303	0.0243241	0.0141198	0.0272695	0.0263153	0.0320188	0.0233792
Q6P5S8_HUMAN	IGK@ protein OS=Homo sapiens GN=IGK@ PE=1 SV=1	0.00228369	0.00534282	0.00325893	0.00212788	0.0246989	0.0238909	0.0299906	0.0398636	0.0793402	0.0176514	0.0427491	0.00175785	0.00193468	0.00291222	0.00486105	0.00239114	0.0251108	0.01808	0.0346266	0.0398304	0.043605	0.0602625	0.0347314
K1C9_HUMAN;K7EQQ3_HUMAN	Keratin, type I cytoskeletal 9 OS=Homo sapiens GN=KRT9 PE=1 SV=3	0.549639	5.15624	0.777563	1.22477	0.507041	0.350222	0.578051	0.100062	0.283087	0.385559	0.0713586	0.671386	0.677029	0.697049	1.49179	0.289754	0.27573	1.05227	0.442257	0.683326	0.686921	0.243365	0.189124
A0A109PP82_HUMAN	MS-C2 light chain variable region (Fragment) OS=Homo sapiens PE=2 SV=1	0.00337535	0.0122992	0.00483311	0.00415802	0.00615049	0.0013741	0.00639826	0.00744751	0.0166394	0.00470674	0.0784809	0.000908245	0.0174088	0.00326328	0.00923934	0.022845	0.0006975	0.00845078	0.00694096	0.00598605	0.00220338	0.0621028	0.00721308
B4E1D8_HUMAN;B4E1E1_HUMAN;A6PVY5_HUMAN;F2Z2V7_HUMAN	cDNA FLJ51597, highly similar to C4b-binding protein alpha chain OS=Homo sapiens PE=2 SV=1	1.86731	1.23911	0.873029	1.9355	2.36675	2.69314	2.41538	2.41776	2.6449	2.52858	2.62607	2.10795	2.84803	2.54466	2.23459	1.16148	0.71276	2.08486	3.96592	2.4368	1.86997	2.40891	3.36504
PLMN_HUMAN;Q68DS2_HUMAN;A0A0F7G8J1_HUMAN	Plasminogen OS=Homo sapiens GN=PLG PE=1 SV=2	0.0029931	0.0022841	0.000853882	0.00115696	0.00719169	0.00131124	0.00126175	0.0089632	0.00677401	0.00514036	0.00828232	0.00418633	0.000866953	0.00137247	0.00203993	0.00644528	0.00276279	0.00305403	0.00185262	0.00219993	0.0051406	0.00686239	0.00262225
A0A0S2Z4K6_HUMAN;H0Y8L3_HUMAN;H0Y8M8_HUMAN;H0Y9D7_HUMAN	Transforming growth factor beta-induced 68kDa isoform 2 (Fragment) OS=Homo sapiens GN=TGFBI PE=2 SV=1	0.00143993	0.000538436	0.000453007	0.000981963	0.000762075	0.00198849	0.000444778	0.00146883	0.000837472	0.000573361	0.000943315	0.000869469	0.00228944	0.00054998	0.00124866	0.000603345	0.000847055	0.000634825	0.00132285	0.000747961	0.00118232	0.000618071	0.000729035
A2N0T9_HUMAN;A2N0T6_HUMAN	VH6DJ protein (Fragment) OS=Homo sapiens GN=VH6DJ PE=2 SV=1	0.0105279	0.00527049	0.00461505	0.00762351	0.010465	0.014132	0.0120994	0.0147773	0.00872897	0.00267799	0.0136162	0.00646009	0.00959709	0.00722441	0.00979439	0.00671372	0.00517179	0.00816063	0.0157818	0.0219504	0.0184522	0.00666843	0.00504249
KV224_HUMAN	Immunoglobulin kappa variable 2-24 OS=Homo sapiens GN=IGKV2-24 PE=3 SV=1	0.313268	0.184557	0.272161	0.221848	0.744822	1.02423	1.06882	0.90761	2.1221	0.303639	1.09398	0.177019	0.541633	0.430568	0.369479	0.222183	0.479882	0.572968	0.900191	1.93819	0.490029	1.22974	0.353475
LV208_HUMAN	Immunoglobulin lambda variable 2-8 OS=Homo sapiens GN=IGLV2-8 PE=1 SV=2	0.90944	0.504088	0.788189	0.337136	1.0842	2.05631	0.652623	0.617831	1.25144	0.232136	0.497941	0.557273	1.12471	1.23105	1.02855	0.616807	0.287435	1.05277	1.0275	1.42016	0.33695	0.721907	0.422281
B4DEF7_HUMAN;GRP78_HUMAN	cDNA FLJ60062, highly similar to 78 kDa glucose-regulated protein OS=Homo sapiens PE=2 SV=1	0.00100356	0.00353536	0.00224741	0.000578979	0.00163191	0.00143104	0.00080339	0.00140978	0.000663032	0.00133903	0.00106242	0.00136144	0.00117771	0.00100885	0.00135394	0.00129295	0.00112719	0.00126551	0.00199869	0.00124733	0.00105134	0.00118581	0.000606145
CO6A2_HUMAN;Q9BUM6_HUMAN;Q6FHW5_HUMAN;C9JH44_HUMAN;H7C0M5_HUMAN	Collagen alpha-2(VI) chain OS=Homo sapiens GN=COL6A2 PE=1 SV=4	0.0108837	0.00385546	0.00687788	0.00483936	0.00467567	0.00574104	0.0030511	0.00345097	0.00318352	0.00325569	0.00228923	0.00638141	0.0118109	0.00477252	0.00950075	0.00363514	0.00278617	0.0029346	0.00257196	0.00310423	0.00320492	0.00202169	0.00389723
Q8TC04_HUMAN;B2RBC7_HUMAN	Keratin 23 (Histone deacetylase inducible) OS=Homo sapiens GN=KRT23 PE=2 SV=1	0.0483272	2.3739	0.120177	0.260753	0.02849	0.0309081	0.0856973	0.0274677	0.013615	0.106364	0.0328598	0.152263	0.124082	0.171711	0.112347	0.0587809	0.0146893	0.0766855	0.0380543	0.0260391	0.0707214	0.0596501	0.0507304
TGM3_HUMAN;B4DQ50_HUMAN;B4DRV8_HUMAN	Protein-glutamine gamma-glutamyltransferase E OS=Homo sapiens GN=TGM3 PE=1 SV=4	0.00173284	0.0188603	0.00303771	0.00278693	0.00267415	0.00133039	0.00278296	0.000351252	0.000703103	0.0014576	0.000306028	0.00165298	0.00152315	0.00279886	0.001878	0.000618893	0.000488486	0.0037452	0.00189048	0.00277576	0.00353073	0.0008123	0.000566648
H0YBE2_HUMAN	Carbonic anhydrase 1 (Fragment) OS=Homo sapiens GN=CA1 PE=1 SV=1	0.000667425	4.447e-05	0.00103603	0.000141681	0.00148522	0	0	7.16627e-05	0.000698621	0.000380465	0	0.000348392	0.000179387	0.000813446	0.00105345	0.000663382	7.14933e-05	0.000381676	0	0	0	0.00270364	0.000337585
A0A024R9J3_HUMAN	Collectin sub-family member 10 (C-type lectin), isoform CRA_a OS=Homo sapiens GN=COLEC10 PE=4 SV=1	0.0210039	0.0323025	0.01269	0.0131931	0.0215557	0.0203391	0.0125163	0.0172568	0.0279233	0.0115907	0.0131118	0.0211719	0.0433123	0.0158394	0.0775895	0.01105	0.00728942	0.0130121	0.0185535	0.0135988	0.0169019	0.0179818	0.0156247
LDHA_HUMAN;F5GXY2_HUMAN;F5GXH2_HUMAN	L-lactate dehydrogenase A chain OS=Homo sapiens GN=LDHA PE=1 SV=2	0.000232663	0.00589447	0.00421239	5.06641e-05	1.10798e-05	5.25166e-05	5.52386e-07	2.76812e-06	3.07109e-05	3.22589e-05	1.9652e-05	0.000576369	0.000116017	6.19901e-05	0.00144899	0.0133775	0	5.82841e-06	0.000186692	1.48505e-05	5.40218e-05	0.000270171	2.30205e-05
ANGT_HUMAN;B2R5S1_HUMAN;B4DE80_HUMAN;A7L3A3_HUMAN	Angiotensinogen OS=Homo sapiens GN=AGT PE=1 SV=1	0.123147	0.0699296	0.0170135	0.0264214	0.018561	0.0168349	0.0169247	0.0229721	0.0513525	0.00924969	0.0185648	0.121306	0.0353003	0.0244919	0.114842	0.0350895	0.0123273	0.0139095	0.0147706	0.0225059	0.0176301	0.0511809	0.0135708
KV311_HUMAN	Immunoglobulin kappa variable 3-11 OS=Homo sapiens GN=IGKV3-11 PE=1 SV=1	0.193638	0.0867599	0.11507	0.0975076	1.47409	1.77128	0.637046	1.50484	2.51817	0.490332	1.12782	0.138979	0.161471	0.214466	0.238529	0.0585086	0.687691	1.17689	1.23827	1.07165	0.834463	1.21514	0.923291
TAGL2_HUMAN	Transgelin-2 OS=Homo sapiens GN=TAGLN2 PE=1 SV=3	0.00148319	0.000155611	0.00958312	3.26049e-05	5.08312e-05	3.11902e-05	0.000216634	0.000134007	7.31103e-05	0.00053883	2.83407e-06	0.00456956	0.00115889	7.46768e-05	0.00488573	0.000381839	2.4762e-05	1.14801e-06	0.000455049	4.25319e-05	0.000302	7.6822e-05	0.000106258
EPIPL_HUMAN	Epiplakin OS=Homo sapiens GN=EPPK1 PE=1 SV=2	3.96763e-08	0.000503032	1.35774e-05	8.8596e-06	8.13331e-07	4.08783e-05	2.76141e-06	0	3.19437e-07	2.02176e-05	1.21467e-06	3.33117e-06	2.70219e-06	1.78229e-06	1.53819e-05	6.47683e-05	2.25961e-05	8.10543e-06	6.21897e-06	0	7.03983e-07	9.51153e-07	1.66232e-05
MASP2_HUMAN	Mannan-binding lectin serine protease 2 OS=Homo sapiens GN=MASP2 PE=1 SV=4	0.00317369	0.00501553	0.000624844	0.000736525	0.00153877	0.00141357	0.000837608	0.00150247	0.00130736	0.00179416	0.0019885	0.00205985	0.0030758	0.00192965	0.00849536	0.000458922	0.00136034	0.00131234	0.0018323	0.000587661	0.000725415	0.00267391	0.00187651
HSPB1_HUMAN;C9J3N8_HUMAN;F8WE04_HUMAN	Heat shock protein beta-1 OS=Homo sapiens GN=HSPB1 PE=1 SV=2	0.00131046	0.148291	0.00858238	0.000740191	0.00533714	0.001102	0.00321752	0.000987913	0.00154982	0.00328292	0.000838245	0.00116474	0.00514627	0.000992328	0.0113801	0.000286887	0.00216995	0.00278406	0.00582756	0.00357291	0.00260207	0.00207401	0.00389139
Q59HB3_HUMAN	Apolipoprotein B variant (Fragment) OS=Homo sapiens PE=2 SV=1	0.00607312	0.00646124	0.00392351	0.00688716	0.00506392	0.00219264	0.00592331	0.0049973	0.00189574	0.00874176	0.00559541	0.00909164	0.00387253	0.0051154	0.00897986	0.00384233	0.00284345	0.00437761	0.00441242	0.0029468	0.00560724	0.00581488	0.00793228
A8K8X0_HUMAN	cDNA FLJ75187, highly similar to Homo sapiens nap1 P120 OS=Homo sapiens PE=2 SV=1	0	0	0	0	0	0	0.000103398	0.00141123	0.000100748	0	0	0	0	0	0	0	0	0	3.04177e-06	0.00233077	0.00245328	0.000102751	0
A0A068LN03_HUMAN	Ig heavy chain variable region (Fragment) OS=Homo sapiens PE=2 SV=1	0.034922	0.0102986	0.0158818	0.00325177	0.0520783	0.0296542	0.0242997	0.017816	0.0714001	0.00925726	0.0352983	0.0248595	0.0306569	0.0166033	0.0268817	0.00779416	0.0114485	0.0282574	0.036224	0.0433098	0.0122151	0.0345398	0.0240017
A0A024R035_HUMAN;DOC10_HUMAN	Complement component 9, isoform CRA_a OS=Homo sapiens GN=C9 PE=4 SV=1	0.00278216	0.00225619	0.00187563	0.00126437	0.00200117	0.000904917	0.00122276	0.00135898	0.00148042	0.0012835	0.000984416	0.00165849	0.00261284	0.00199336	0.00473799	0.00274296	0.00133591	0.00108123	0.00107244	0.000597223	0.000979762	0.00162531	0.00130879
K2C4_HUMAN;B4DKJ0_HUMAN;B4DRR7_HUMAN;Q6PIN2_HUMAN;F8VX05_HUMAN	Keratin, type II cytoskeletal 4 OS=Homo sapiens GN=KRT4 PE=1 SV=4	0.0023407	0.00785102	0.00045694	1.95489e-05	9.89688e-05	0.000721636	0.00098942	0.000139762	0.000238729	0.000142298	0.0026766	0.000250943	0.0052777	0.000353944	0.000786071	0.000165838	4.50282e-05	0.000954989	0.00125373	0.000179652	0.00026912	0.000424791	0.00014429
FILA2_HUMAN	Filaggrin-2 OS=Homo sapiens GN=FLG2 PE=1 SV=1	0.00039538	0.00384618	0.000439994	0.000838173	0.00123381	0.000672095	0.00121507	9.92699e-05	0.000422009	0.000284751	2.32452e-05	0.000282465	0.000452096	0.000556527	0.000755337	0.00023026	0.000217085	0.00255173	0.00124027	0.00186018	0.000952597	0.000103854	0.000198691
A2N0U2_HUMAN;HV601_HUMAN;A2N0T0_HUMAN;A2N0U6_HUMAN;A2N0S6_HUMAN	VH6DJ protein (Fragment) OS=Homo sapiens GN=VH6DJ PE=2 SV=1	0.00375345	0.00053228	0.0127409	1.01456e-05	0.00870989	0.00479999	0.00500498	0.00602932	0.0139627	0.00098353	0.0144832	0.00218118	0.00945784	0.00349947	0.00134669	0.0137744	0	0.0118427	0.00535298	0.00825287	0.008913	0.0125897	0.000739127
A2NXP9_HUMAN	K light chain variable region (Fragment) OS=Homo sapiens PE=2 SV=1	0.0123205	0.00144424	0.00237378	0.000190874	0.0334954	0.0369457	0.0279308	0.0254853	0.0452696	0.0062385	0.0862635	0.00608531	0.00572702	0.00334854	0.00295177	0.00105075	0.00636282	0.014304	0.0239543	0.0582776	0.0170089	0.0206102	0.0172646
FETUA_HUMAN;B7Z556_HUMAN	Alpha-2-HS-glycoprotein OS=Homo sapiens GN=AHSG PE=1 SV=1	0.0283953	0.0222529	0.00987016	0.0138039	0.0333884	0.0121539	0.00768587	0.0195578	0.0127745	0.0245603	0.0260431	0.0183216	0.0416671	0.01083	0.0291008	0.0647835	0.0264738	0.0141481	0.0124252	0.00443065	0.0157304	0.0222802	0.0133767
SPTC3_HUMAN	Serine palmitoyltransferase 3 OS=Homo sapiens GN=SPTLC3 PE=1 SV=3	0.435398	0.407979	0.351007	0.633504	0.0638849	0.0492649	0.173454	0.241247	0.112535	0.241052	0.355163	0.593651	0.579827	0.409469	0.177794	0.941083	0.0279344	0.306734	0.148589	0.123394	0.191701	0.272811	0.160071
PIGR_HUMAN	Polymeric immunoglobulin receptor OS=Homo sapiens GN=PIGR PE=1 SV=4	0.00698555	0.00446791	0.0163566	0.00124227	0.00887019	0.0134455	0.00365872	0.005673	0.00629446	0.00292967	0.00733478	0.00273702	0.004455	0.00504746	0.00627191	0.0115872	0.00245912	0.00570875	0.0118839	0.00581198	0.00477062	0.00430426	0.00647653
KPRP_HUMAN	Keratinocyte proline-rich protein OS=Homo sapiens GN=KPRP PE=1 SV=1	0.00628128	0.0349476	0.0177331	0.00611003	0.00124157	0.00209779	0.00373883	0.00136455	0.000568294	0.00287836	0.000774088	0.00576801	0.00404189	0.0034149	0.00591111	0.00245789	0.00198133	0.00461636	0.00171048	0.00229549	0.00444317	0.00129922	0.00151805
HV551_HUMAN;A0A0F7TAV4_HUMAN	Immunoglobulin heavy variable 5-51 OS=Homo sapiens GN=IGHV5-51 PE=3 SV=1	0.00220931	0.000931992	0.000660739	0.000300725	0.0132237	0.0141553	0.00609077	0.0186329	0.0312751	0.0027912	0.0137644	0.00108931	0.00282883	0.00929453	0.00224296	0.000229532	0.0129887	0.00759854	0.0194083	0.0102211	0.00924445	0.0164384	0.00571682
IGM_HUMAN;A0A0J9YVU5_HUMAN	Immunoglobulin mu heavy chain OS=Homo sapiens PE=1 SV=1	0.00727841	0.00686262	0.00217228	0.0904176	6.63682	7.89678	5.0204	4.90605	8.24062	1.65863	3.6168	0.00323133	0.0085554	0.00649143	0.0280755	0.0644539	2.27901	4.93704	6.3752	7.93653	2.44201	3.89634	3.58107
A0A024R674_HUMAN;B2RMN7_HUMAN;H0YJE6_HUMAN;O14726_HUMAN;Q71VF9_HUMAN;O14724_HUMAN;Q71VF8_HUMAN	Spectrin beta chain OS=Homo sapiens GN=SPTB PE=3 SV=1	0.000353858	0.000381922	0.000414587	0.000345283	0.00048357	0.000700294	5.33988e-05	2.24439e-05	0.000226172	0.00041072	5.50252e-05	0.000161039	0.000153966	2.59971e-05	0.00118699	0.000236342	0.0004088	0.000132923	0.000277161	1.32736e-05	0.000155344	0.001867	0.000169754
LBP_HUMAN	Lipopolysaccharide-binding protein OS=Homo sapiens GN=LBP PE=1 SV=3	0.00812226	0.00169194	0.00124095	0.000650706	0.00299311	0.00232098	0.00338195	0.000964017	0.000624818	0.00278646	0.00245932	0.00870776	0.00663108	0.00412981	0.0102742	0.00123995	0.00124127	0.00139241	0.00350983	0.000384445	0.000688568	0.000569462	0.00211976
CLUS_HUMAN;H0YLK8_HUMAN;E7ERK6_HUMAN;E7ETB4_HUMAN;H0YC35_HUMAN;E5RJZ5_HUMAN;B4DW11_HUMAN;E5RG36_HUMAN;Q8IWL5_HUMAN;Q8IWM0_HUMAN;Q6LDQ3_HUMAN	Clusterin OS=Homo sapiens GN=CLU PE=1 SV=1	0.454809	0.306956	0.361369	0.247479	0.205144	0.23527	0.197992	0.269318	0.229132	0.207337	0.193804	0.346406	0.467097	0.262888	0.450083	0.205779	0.219015	0.184009	0.240473	0.171752	0.30309	0.191867	0.275542
A0A0S2Z3F6_HUMAN;A0A0S2Z3I8_HUMAN;H3BRJ9_HUMAN	Cholesteryl ester transfer protein plasma isoform 1 (Fragment) OS=Homo sapiens GN=CETP PE=2 SV=1	0.00246508	0.000879061	0.00135766	0.000552529	0.00174765	0.0112222	0.00143159	0.000375923	0.00236851	0.000772671	0.000817743	0.00102721	0.00227001	0.00033055	0.00202872	0.000481697	0.00194777	0.000860062	0.00573461	0.00266297	0.000517415	0.0012903	0.000920695
A2RTY6_HUMAN;B4DM79_HUMAN;Q5T987_HUMAN	Inter-alpha (Globulin) inhibitor H2 OS=Homo sapiens GN=ITIH2 PE=2 SV=1	0.00670262	0.0744276	0.0164007	0.0287245	0.0409184	0.00508484	0.0132173	0.0806187	0.0354971	0.0303697	0.0648531	0.00444225	0.0187822	0.0213134	0.0299505	0.0469919	0.0229793	0.0355294	0.0149309	0.0212852	0.0526939	0.0350621	0.0290082
A0A193CHR0_HUMAN	10E8 heavy chain variable region (Fragment) OS=Homo sapiens PE=2 SV=1	0.02119	0.00535849	0.0137113	0.00719171	0.0395388	0.0139746	0.00993311	0.0141811	0.0668191	0.00747706	0.0171751	0.0103603	0.0149288	0.010218	0.0169813	0.00892195	0.00604314	0.0298885	0.01858	0.022245	0.00841439	0.036124	0.00986015
D6RF35_HUMAN;VTDB_HUMAN	Vitamin D-binding protein OS=Homo sapiens GN=GC PE=1 SV=1	0.00141444	0.00106067	0.00110158	0.000302568	0.00683472	0.00166407	0.000693573	0.00346312	0.0032968	0.00182163	0.00303966	0.00120122	0.000616909	0.000368301	0.0033076	0.0137593	0.00198831	0.00185772	0.00168081	0.000668468	0.00534655	0.00411211	0.00103265
A2J1M8_HUMAN	Rheumatoid factor RF-IP12 (Fragment) OS=Homo sapiens PE=2 SV=1	0.0578744	0.0542283	0.085116	0.00406682	0.0767733	0.023439	0.0250049	0.157887	0.188847	0.0309688	0.0925268	0.0294188	0.0608357	0.070004	0.107909	0.129033	0.0110207	0.035101	0.0127218	0.073621	0.0989787	0.147646	0.062693
HORN_HUMAN	Hornerin OS=Homo sapiens GN=HRNR PE=1 SV=2	0.007268	0.0714712	0.00617225	0.0179557	0.00662259	0.00734465	0.0106806	0.00269293	0.00449146	0.00440583	0.00168007	0.00736667	0.00832244	0.0109609	0.0204934	0.00482901	0.00675936	0.0151093	0.00671704	0.00994026	0.00889919	0.0039832	0.00302869
HMCN2_HUMAN;A0A096LPG1_HUMAN	Hemicentin-2 OS=Homo sapiens GN=HMCN2 PE=2 SV=3	4.35403e-05	1.28335e-05	9.71692e-05	0.000106006	6.68028e-05	8.31874e-05	2.54994e-05	3.53239e-05	1.31431e-05	1.37532e-05	2.92003e-05	4.51212e-05	0.000144717	7.29931e-05	4.25144e-05	4.42385e-05	4.96784e-05	3.64247e-05	2.73504e-05	4.12721e-05	6.80324e-05	6.31041e-06	1.68313e-05
SRCA_HUMAN	Sarcalumenin OS=Homo sapiens GN=SRL PE=2 SV=2	3.95817e-05	0.000133731	0.000804798	0.000104127	9.62396e-05	5.36604e-05	0.000196243	8.8115e-05	1.54696e-05	3.27693e-05	0.000185664	5.37686e-05	1.43954e-05	2.2984e-05	0.000256176	0.00341343	0.000177222	4.2515e-05	3.84817e-05	0.00019458	2.62685e-05	2.04076e-05	0.000146607
A0A0G2JR65_HUMAN	Mucin-2 OS=Homo sapiens GN=MUC2 PE=1 SV=1	6.57823e-05	9.516e-07	9.07446e-06	0	1.93289e-07	5.48934e-06	2.03799e-05	0.000154	0.00051258	0.000372555	0	7.75867e-06	6.04552e-05	8.18554e-06	0.000351229	0	0	1.4554e-05	0	6.85244e-05	0.0004968	0.000161897	0.00051972
Q8TCZ8_HUMAN	Apolipoprotein E (Fragment) OS=Homo sapiens GN=APOE PE=4 SV=1	0.00545618	0.00739157	0.0147057	0.00699024	0.0277714	0.0119495	0.0269172	0.0133473	0.00787455	0.329852	0.00724425	0.00225377	0.00387993	0.014325	0.0154949	0.00138069	0.0045181	0.025239	0.0128727	0.0567002	0.0334456	0.0108203	0.355841
A0A024QYY7_HUMAN	Unc-51-like kinase 2 (C. elegans), isoform CRA_a OS=Homo sapiens GN=ULK2 PE=4 SV=1	0.000189758	0	0	0.000521074	0.000277605	0	9.39094e-05	0.000173276	0.000395958	0.000233404	0.000540967	3.72327e-05	0	0.000276018	0.00011809	0.00020372	0	3.54579e-05	0.000236024	9.01165e-05	0.000116928	0.000563392	6.24743e-05
A0A125QYY4_HUMAN;A0A068LL60_HUMAN	GCT-A7 heavy chain variable region (Fragment) OS=Homo sapiens PE=2 SV=1	0.00372838	0.00183876	0.00104797	0.000595667	0.0159764	0.019656	0.00831426	0.0207537	0.0405642	0.00413898	0.0273814	0.00181578	0.00446015	0.015457	0.0038939	0.000393612	0.0132756	0.0125053	0.0227848	0.0147396	0.0136647	0.0252941	0.00821843
CASPE_HUMAN;A9UFC0_HUMAN	Caspase-14 OS=Homo sapiens GN=CASP14 PE=1 SV=2	0.00857939	0.0626264	0.0255272	0.0102257	0.00510493	0.00495449	0.0095438	0.00131753	0.00218214	0.00558145	0.00104465	0.00847407	0.0118308	0.0180595	0.00722485	0.00313836	0.00148574	0.00738746	0.0036479	0.0115094	0.0164887	0.00322255	0.000985118
CO5_HUMAN;Q59GS8_HUMAN	Complement C5 OS=Homo sapiens GN=C5 PE=1 SV=4	0.00255031	0.0036651	0.00103288	0.00176014	0.00283266	0.000147151	0.00062764	0.00377234	0.00277418	0.00230827	0.00295026	0.00173972	0.000895631	0.00147414	0.00164657	0.00395434	0.000830992	0.00188792	0.000621625	0.00106664	0.0021485	0.00295422	0.0021934
TTHY_HUMAN;A0A087WT59_HUMAN;A0A087WV45_HUMAN;Q53WY6_HUMAN	Transthyretin OS=Homo sapiens GN=TTR PE=1 SV=1	0.0177928	0.0303933	0.00995024	0.00750796	0.154598	0.0507322	0.0336313	0.103748	0.0995709	0.0655006	0.147154	0.01397	0.0125715	0.0128007	0.0272364	0.0669927	0.0730895	0.0670843	0.0524128	0.0295662	0.0610196	0.120116	0.0697259
HV349_HUMAN	Immunoglobulin heavy variable 3-49 OS=Homo sapiens GN=IGHV3-49 PE=3 SV=1	0.0335956	0.0409673	0.0564047	0.0704862	0.114945	0.197865	0.0762309	0.107123	0.254286	0.0636177	0.133545	0.0349555	0.0954396	0.0758075	0.10697	0.056706	0.0311237	0.0885474	0.227384	0.121632	0.0814875	0.113051	0.0935986
B2RDY9_HUMAN	Adenylyl cyclase-associated protein OS=Homo sapiens PE=2 SV=1	0.0001499	0.000108837	0.00202606	0.000291715	6.02014e-05	7.02358e-05	0.000234733	0	8.656e-05	3.40337e-05	0.000308702	0.000412237	0.000226985	0.000163152	0.00248213	0.000264152	0.00012536	0	0.000549171	0.000175394	5.14115e-05	5.061e-05	4.06398e-05
ANK1_HUMAN;B3KX39_HUMAN;Q9UMG4_HUMAN;A0A087X0B4_HUMAN;H0YAY8_HUMAN	Ankyrin-1 OS=Homo sapiens GN=ANK1 PE=1 SV=3	0.000790555	0.000791455	0.000430268	0.000489195	0.00152453	0.00095673	0.000123484	0.000117015	0.000655771	0.00108178	0.000163744	0.000325305	0.000285762	0.00021448	0.00171962	0.000353906	0.00116979	0.000177733	0.00063583	9.07467e-05	0.000133358	0.00382414	0.000649282
H0YJM8_HUMAN	Proteasome subunit beta type-5 (Fragment) OS=Homo sapiens GN=PSMB5 PE=1 SV=1	0.000584801	0.00765288	0.00203578	0.00098424	0	0.00100659	0.000975746	0	0	0.000499375	0	0.000503396	0	0	0.000999234	0	0.000503172	0.000536003	0.000966242	0	0.000851944	0.00173474	1.31014e-05
UGGG1_HUMAN	UDP-glucose:glycoprotein glucosyltransferase 1 OS=Homo sapiens GN=UGGT1 PE=1 SV=3	0.00108535	3.39143e-05	0	0	0.000197347	0	1.1469e-05	0	0	0	3.73162e-05	0.000822836	0	0.000173121	3.38753e-05	0	0	0.000166718	0	4.99694e-05	1.31318e-05	0	0
A0A0A0MTD5_HUMAN	Calcium uptake protein 2, mitochondrial (Fragment) OS=Homo sapiens GN=MICU2 PE=1 SV=1	0.00015857	0	1.0172e-06	4.24156e-07	0.0012441	0.00271007	2.14557e-06	0.000588576	0	2.91049e-07	0	0	0	0	9.51375e-07	0.000526919	0.0126518	0.00112633	5.58323e-05	0.000312142	0	0	6.3082e-05
G3V1X7_HUMAN	Chromosome 12 open reading frame 29, isoform CRA_d OS=Homo sapiens GN=C12orf29 PE=1 SV=1	0	0.0381394	0.0322227	0.0278207	0	0.00739127	0	0.00623228	0	0.0868581	0.0616729	0.00291753	0.0093039	0.00246367	0.0141237	0	0.00948132	0	0	0.00112857	0.0650987	0.0625591	0.00872615
A0A024R3Z1_HUMAN	Microtubule-associated protein OS=Homo sapiens GN=MAP2 PE=4 SV=1	1.12067	1.0475	1.71813	3.55539	0.154604	0.307154	0.159685	0.378786	0.168227	0.377518	0.38997	2.19014	2.07795	1.10103	0.825788	2.7794	0.255608	0.355994	0.106222	0.233088	0.543861	0.282133	0.195887
SPB12_HUMAN;Q3SYB5_HUMAN	Serpin B12 OS=Homo sapiens GN=SERPINB12 PE=1 SV=1	0.00331384	0.0393947	0.00664572	0.0069915	0.004809	0.00163735	0.00390464	0.00162977	0.00177004	0.00293077	0.00106807	0.00614278	0.00404665	0.00471746	0.00775169	0.00316412	0.0015891	0.00677757	0.00238712	0.00413194	0.00595686	0.00122274	0.00108026
KIFC3_HUMAN	Kinesin-like protein KIFC3 OS=Homo sapiens GN=KIFC3 PE=1 SV=4	0.000486644	0.000244216	1.65752e-05	0.0010779	0.000559729	0.000332991	0.000507141	0.000551408	5.25908e-05	0.000267727	9.42532e-05	0.000568068	0.000306157	0.000166632	0.000553408	5.81493e-05	0.000184683	0.000286869	0.000419188	0.00116704	0.000259077	7.04358e-05	0.000232365
A0A140VJJ6_HUMAN;FIBG_HUMAN;Q7Z664_HUMAN	Testicular tissue protein Li 70 OS=Homo sapiens PE=2 SV=1	6.47232	4.51289	5.0081	4.74497	5.2855	2.58661	6.10883	7.66552	7.2955	5.97216	8.70462	6.07854	5.77822	4.29537	4.87509	9.0604	4.05434	8.04274	7.52434	5.39266	3.27489	7.2106	6.18023
A0A0M3HER1_HUMAN	LIM and senescent cell antigen-like-containing domain protein 1 (Fragment) OS=Homo sapiens GN=LIMS1 PE=1 SV=1	0.0049738	0.000639485	0.0126837	1.28952e-05	0.00140576	0.000233152	0.000891977	0.000367225	0.00581325	0.00132046	0.00102886	0.0146554	0.0058276	0.00173144	0.0175402	0.00186843	0.00108229	0.000400587	0.00506849	0	0.00180972	0.00636167	0.000736866
A0A024R0T8_HUMAN;K7EJI9_HUMAN;K7EKP1_HUMAN	Apolipoprotein C-I, isoform CRA_a OS=Homo sapiens GN=APOC1 PE=4 SV=1	1.30701	1.52351	2.32195	8.85676	3.52639	2.67505	8.57833	2.64724	1.06795	10.1122	4.98977	6.16581	3.01101	4.99497	2.40497	2.09063	6.50802	3.52881	4.42564	0.49124	2.27711	1.92309	6.26075
A2J1N7_HUMAN	Rheumatoid factor RF-ET10 (Fragment) OS=Homo sapiens PE=2 SV=1	0.153961	0.0284082	0.0708528	0.016266	0.0389269	0.0953634	0.0575551	0.0496223	0.248681	0.0220207	0.0879073	0.0942287	0.0692166	0.0405658	0.0538285	0.0581198	0.017824	0.0357077	0.100669	0.0885377	0.0233737	0.146148	0.043262
A0A109PW74_HUMAN	IBM-B3 light chain variable region (Fragment) OS=Homo sapiens PE=2 SV=1	0	0	0	0	0.00020128	0.00293413	0	0	0.000923468	0	0	0	0	0	0	0	0.000847698	0.000276924	0	0.000736669	0.000206343	0	0
FCGBP_HUMAN;A0A087WXI2_HUMAN;A0A087WUZ2_HUMAN	IgGFc-binding protein OS=Homo sapiens GN=FCGBP PE=1 SV=3	0.0518124	0.0354985	0.0641097	0.0367951	0.024402	0.0448938	0.0428141	0.020026	0.0299616	0.017912	0.0191173	0.0331196	0.063361	0.0465337	0.0770633	0.0357744	0.0199569	0.0203255	0.0315403	0.0589515	0.0203728	0.0202001	0.0254743
D3YTG3_HUMAN;B4DSV9_HUMAN;Q5JPC9_HUMAN;H0YEA0_HUMAN	Target of Nesh-SH3 OS=Homo sapiens GN=ABI3BP PE=1 SV=1	0.00116425	0.000596699	0.000286456	0.000191784	0.000389741	0.000356145	0.000116888	7.20445e-05	0.000191695	9.87538e-05	0.000339275	0.000673854	0.000579664	0.000622532	0.00208018	0.000182315	3.42069e-05	9.74525e-05	0.000199861	0.00018643	0.000138531	7.78624e-05	0.000222152
Q5NV92_HUMAN;LV469_HUMAN	V5-6 protein (Fragment) OS=Homo sapiens GN=V5-6 PE=4 SV=1	0.34835	0.098969	0.266244	0.0910862	0.238595	0.82382	0.205777	0.16179	0.326951	0.0579818	0.174879	0.192135	0.0923937	0.160049	0.170394	0.239049	0.0842715	0.256049	0.420265	0.299336	0.160258	0.363434	0.10231
Q9UL86_HUMAN	Myosin-reactive immunoglobulin kappa chain variable region (Fragment) OS=Homo sapiens PE=2 SV=1	0.0264014	0.0261217	0.0339621	0.0191917	0.0752155	0.0780581	0.0384857	0.0541805	0.160768	0.0180858	0.0404399	0.018389	0.0538229	0.0264324	0.0370089	0.0326919	0.0151767	0.033938	0.0748327	0.0869332	0.0463427	0.0960125	0.0305299
A1BG_HUMAN;M0R009_HUMAN;B3KP79_HUMAN;B3KWB5_HUMAN;Q7Z3U3_HUMAN	Alpha-1B-glycoprotein OS=Homo sapiens GN=A1BG PE=1 SV=4	0.000974094	0.00145051	0.000679673	0.000650103	0.00655173	0.00137181	0.00123403	0.00650923	0.00493548	0.00327765	0.00595515	0.000820135	0.000567758	0.000680537	0.00118829	0.00674944	0.00424365	0.00235318	0.00158454	0.00137305	0.0046977	0.00624803	0.00224526
Q9NPP6_HUMAN	Immunoglobulin heavy chain variant (Fragment) OS=Homo sapiens PE=2 SV=1	0.010747	0.00632924	0.0126444	0.00221962	0.0103882	0.0223625	0.0121061	0.0118784	0.0250826	0.00539669	0.00907606	0.00601294	0.00835721	0.00584991	0.0116556	0.0140123	0.00182978	0.00815229	0.0224022	0.0198649	0.00748702	0.0158751	0.0104452
DESP_HUMAN;Q4LE79_HUMAN;B4E2A0_HUMAN;B4DKX6_HUMAN;B4DWT7_HUMAN;G1UI31_HUMAN;Q6ZP16_HUMAN	Desmoplakin OS=Homo sapiens GN=DSP PE=1 SV=3	0.000946043	0.030966	0.00190325	0.00286241	0.00120843	0.000782609	0.00168645	0.000123686	0.000481944	0.000499273	8.20347e-05	0.00157332	0.00123923	0.00152701	0.00282999	0.000849001	0.000457161	0.00248421	0.00097715	0.00142859	0.00146389	0.000318825	0.000377102
HEMO_HUMAN;B7Z8Q4_HUMAN;HYI_HUMAN	Hemopexin OS=Homo sapiens GN=HPX PE=1 SV=2	0.00295514	0.00700839	0.00210055	0.00296496	0.0214943	0.00158691	0.00213803	0.0117368	0.0108175	0.00481838	0.00952541	0.00363573	0.00171101	0.00310824	0.00549242	0.0309256	0.00292902	0.00623862	0.00432104	0.0030076	0.00561368	0.00818172	0.00347096
A2NB43_HUMAN	Cold agglutinin FS-1 H-chain (Fragment) OS=Homo sapiens GN=IGH@ PE=2 SV=1	4.76987e-05	0.000642011	0	0.00103296	0.00100015	0.00882825	0.000176399	0.00127186	0.00168939	0.00129907	0.00271125	0	0.00181135	0.000506501	0.00107379	0.000682761	0	0.00148581	0.00921442	0.00106161	0.00410858	0.00165594	0.000740276
Q6N091_HUMAN;HV118_HUMAN	Uncharacterized protein DKFZp686C02220 (Fragment) OS=Homo sapiens GN=DKFZp686C02220 PE=2 SV=1	0.0196474	0.00488289	0.130825	0.00418471	0.0889552	0.0274687	0.018503	0.0376761	0.0582125	0.0155571	0.0886499	0.0101596	0.0246838	0.047754	0.0100467	0.0466531	0.00838411	0.0812739	0.0266977	0.0311462	0.0338889	0.0364951	0.0201737
A0A024R8D7_HUMAN	Lipocalin 1 (Tear prealbumin), isoform CRA_a OS=Homo sapiens GN=LCN1 PE=3 SV=1	0.00957616	0.00552143	0.01521	0.00430556	0.0278674	0.0104706	0.00401122	0.0088119	0.00499766	0.0206131	0.00159368	0.00877033	0.0260184	0.020223	0.00307145	0.00344183	0.0135858	0.00843413	0.00814917	0.023185	0.00697902	0.00373769	0.00353784
A0A087WUB9_HUMAN	Beta-catenin-like protein 1 OS=Homo sapiens GN=CTNNBL1 PE=1 SV=1	0.00316389	0.00458785	0.00713642	0.0104165	0.00384726	0.00399698	0.0114533	0.00510314	0.0150869	0.000200415	0.0010087	0.00234447	0.00393716	0.0165258	0.00864439	0.00829306	0.000346629	0.0110863	0.00830263	0.0157634	0.000596896	0.00199922	0.00561964
A0A024R4K3_HUMAN	Malate dehydrogenase OS=Homo sapiens GN=MDH2 PE=2 SV=1	5.76533e-05	0.00198412	0.000346969	1.88872e-05	0.000117094	7.92514e-05	2.24985e-05	8.39064e-08	2.24875e-05	0	0	1.79258e-09	4.18976e-05	0.000138272	0.000120349	0.0119672	0	7.52779e-05	3.6501e-05	3.78099e-05	7.38259e-05	0	0
K1C10_HUMAN;K1C28_HUMAN;K1C24_HUMAN;K1C25_HUMAN	Keratin, type I cytoskeletal 10 OS=Homo sapiens GN=KRT10 PE=1 SV=6	1.11197	8.56614	1.74432	2.07523	0.623982	0.785535	1.18094	0.326912	0.417629	0.724011	0.200183	1.56474	1.29678	1.30776	1.15337	0.628888	0.191171	1.44554	0.821624	1.05834	1.88851	0.452301	0.379487
B1N7B8_HUMAN	Cryocrystalglobulin CC1 kappa light chain variable region (Fragment) OS=Homo sapiens PE=2 SV=1	0.0325777	0.00777293	0.0182129	0.00663074	0.0622565	0.0712915	0.0572359	0.0984245	0.127533	0.0212062	0.0697171	0.0208383	0.0228003	0.0149969	0.022767	0.0118866	0.0316092	0.0496549	0.0507216	0.0977757	0.0584935	0.0633458	0.0415268
APOD_HUMAN;B4DGC3_HUMAN;F8WBT9_HUMAN	Apolipoprotein D OS=Homo sapiens GN=APOD PE=1 SV=1	0.401347	0.53023	0.408384	1.40897	0.468074	0.106716	0.896642	1.01071	0.186443	0.95643	0.567249	0.757788	0.263128	0.578612	0.526136	0.522445	0.465231	0.422798	0.442305	0.364737	1.73584	0.45079	0.653951
LEG7_HUMAN	Galectin-7 OS=Homo sapiens GN=LGALS7 PE=1 SV=2	0.00716107	0.464895	0.0440841	0.0380393	0.00389715	0.00314366	0.00753535	1.19989e-05	0.000969465	0.00228136	0.000476145	0.0086816	0.0133045	0.00470034	0.0190196	0.013364	0.00287747	0.00326504	0.00232002	0.0047607	0.0103261	0.00186501	0.000687313
A0A068LN11_HUMAN	Ig heavy chain variable region (Fragment) OS=Homo sapiens PE=2 SV=1	0.0728408	0.0169055	0.0498953	0.00914267	0.00551437	0.0229311	0.0109641	0.0276184	0.0198578	0.00476866	0.0220023	0.0569073	0.0126259	0.0177851	0.0215781	0.0245655	0.00851326	0.00636338	0.00841572	0.0100341	0.0326831	0.0544229	0.00630829
Q96SA9_HUMAN;KV139_HUMAN;A0A0X9USN3_HUMAN;A2JA16_HUMAN	Anti-streptococcal/anti-myosin immunoglobulin kappa light chain variable region (Fragment) OS=Homo sapiens PE=2 SV=1	0.0286054	0.00890173	0.0446591	0.00150762	0.108109	0.415859	0.0768059	0.208364	0.327679	0.0335116	0.23938	0.00181108	0.027093	0.061692	0.0284895	0.0258159	0.303811	0.069668	0.168934	0.169978	0.0419724	0.162999	0.0459447
HV146_HUMAN	Immunoglobulin heavy variable 1-46 OS=Homo sapiens GN=IGHV1-46 PE=1 SV=2	0.00198755	0.00222066	0.00631902	0.0102213	0.00874657	0.00339361	0.0129913	0.0142791	0.0255868	0.00394424	0.00542799	0.00530591	0.00198588	0.00269092	0.00557579	0.0102397	0.00549187	0.00442175	0.00844952	0.0182672	0.00538949	0.0108402	0.00765029
HV70D_HUMAN	Immunoglobulin heavy variable 2-70D OS=Homo sapiens GN=IGHV2-70D PE=3 SV=1	0.00958263	0.00521281	0.00654586	0.0114464	0.0705157	0.0219629	0.0285438	0.0294561	0.00273767	0.0044621	0.00282135	0.00631709	0.00634029	0.0136685	0.02387	0.00330152	0.00512818	0.0601985	0.0191112	0.0413746	0.0199743	0.00382237	0.00525241
NU188_HUMAN	Nucleoporin NUP188 homolog OS=Homo sapiens GN=NUP188 PE=1 SV=1	0	0	0	0	0	0	0	0	0	1.01885e-05	0	0	0	0	0	0	0	0	0	0	0	0.000210878	0
B4DF70_HUMAN;PRDX2_HUMAN;A6NIW5_HUMAN;A0A024R7F2_HUMAN	cDNA FLJ60461, highly similar to Peroxiredoxin-2 (EC 1.11.1.15) OS=Homo sapiens PE=2 SV=1	0.0141669	0.0997092	0.0262189	0.0240953	0.0353725	0.0235152	0.0173994	0.00475163	0.0255146	0.0151434	0.00315199	0.0138962	0.0117908	0.0109082	0.0452693	0.0177862	0.0139823	0.0207799	0.0206846	0.0109296	0.00910681	0.0504108	0.0147063
FCN3_HUMAN;Q6UXM4_HUMAN	Ficolin-3 OS=Homo sapiens GN=FCN3 PE=1 SV=2	1.00945	0.2548	0.269626	0.356059	0.376176	0.301857	0.268198	0.285109	0.108028	0.504329	0.590114	1.23526	0.954701	1.02506	1.07701	0.543238	0.08678	0.192291	0.788141	0.0955948	0.305138	0.159919	0.108454
B7Z992_HUMAN;A0A0A0MS51_HUMAN;B7Z2X4_HUMAN;B7Z4U6_HUMAN;Q5T0I0_HUMAN;A0A0U1RQL8_HUMAN;B3KS49_HUMAN;Q69YR8_HUMAN;V9H1C1_HUMAN	cDNA FLJ53698, highly similar to Gelsolin OS=Homo sapiens PE=2 SV=1	0.00223944	0.002612	0.00574237	0.0011896	0.00216523	0.00463701	0.000817109	0.0026059	0.0015963	0.00104223	0.00235692	0.0034277	0.0031669	0.00161021	0.0044641	0.00359298	0.00126304	0.00114786	0.00425886	0.000660135	0.00219544	0.00178583	0.000880719
GELS_HUMAN	Gelsolin OS=Homo sapiens GN=GSN PE=1 SV=1	0.00188848	0.00220265	0.00484243	0.00100317	0.00182589	0.0039103	0.000689053	0.0021975	0.00134613	0.000878889	0.00198755	0.00289051	0.00267059	0.00135786	0.0037645	0.00302989	0.0010651	0.000967968	0.00359141	0.000556679	0.00185137	0.00150596	0.000742694
A2NWX0_HUMAN;A2J422_HUMAN	VH-3 family (VH26)D/J protein (Fragment) OS=Homo sapiens GN=VH-3 family (VH26)D/J PE=4 SV=1	0	0	0	0	0.0523253	0.0984353	0.0319721	0.0499855	0.137443	0.00822168	0.0370901	0	0	0.00145629	0.000524371	0	0.00435313	0.0302797	0.0344857	0.0599812	0.0234271	0.112083	0.00774289
A0A068LKR7_HUMAN	Ig heavy chain variable region (Fragment) OS=Homo sapiens PE=2 SV=1	0.114684	0.00574127	0.0248685	0.00197565	0.012651	0.00755387	0.00271414	0.00720743	0.0144171	0.00438809	0.0119104	0.0644908	0.0182021	0.0290811	0.00774972	0.0178526	0.0036927	0.00504705	0.00234676	0.00293301	0.00618092	0.0117927	0.0035759
A8K6T3_HUMAN	cDNA FLJ78674, highly similar to Homo sapiens desmocollin type 4 OS=Homo sapiens PE=2 SV=1	6.47264e-05	0.00494688	7.7273e-05	1.57739e-05	0.000232667	6.47959e-05	0.000528761	4.47466e-06	5.11079e-05	4.78111e-05	5.20612e-06	3.0594e-05	0.000284675	6.57712e-05	0.000215735	1.5718e-05	7.3447e-05	0.000318529	0.000139128	0.000186286	0.000189194	4.67136e-06	5.34029e-05
H0YFG0_HUMAN	Autophagy-related protein 16-2 (Fragment) OS=Homo sapiens GN=ATG16L2 PE=1 SV=1	0.00302932	0.000490173	0.00124668	0.00026531	2.51015e-05	0.00204352	0.00034158	0.000302874	0.00109028	8.55813e-05	0.000624282	0.000752486	0.00191853	0.000620161	0.000116169	0.000577197	3.88167e-06	0.000265485	0.000296884	0.00245405	0.00214394	0.000640416	0.000262765
Q9UL82_HUMAN	Myosin-reactive immunoglobulin light chain variable region (Fragment) OS=Homo sapiens PE=2 SV=1	0.0986551	0.0786742	0.120084	0.131934	0.0359182	0.148894	0.0551075	0.0575914	0.066193	0.0302263	0.0643608	0.0677678	0.122844	0.103718	0.0656985	0.175405	0.0464345	0.0826636	0.0465544	0.103539	0.0619429	0.080994	0.0322616
A0A075B6H7_HUMAN	Immunoglobulin kappa variable 3-7 (non-functional) (Fragment) OS=Homo sapiens GN=IGKV3-7 PE=1 SV=1	0.0148406	0	0	0	0	0	0.000514463	0	0	0	0	0.00300599	0	0	0	0	0	0.000667008	0	0	0	0	0
IDE_HUMAN	Insulin-degrading enzyme OS=Homo sapiens GN=IDE PE=1 SV=4	0	0.00448664	6.47527e-06	0	0	3.28053e-06	0	0	0	0	0	0	0	0	0	0.000928546	0	9.28281e-06	0	3.95246e-06	0	0	0
A0A087WU67_HUMAN	Fatty acid desaturase 6 OS=Homo sapiens GN=FADS6 PE=1 SV=1	0.00857275	0.00445991	0.0059969	0.0144801	0.00104887	0.00115225	0.0026485	0.00211325	0.000566007	0.000522709	0.00047469	0.0104082	0.0046921	0.00469135	0.00706877	0.00564064	0.000931604	0.00162181	0.00122518	0.00064873	0.000252922	0.000235379	0.00322188
Q16195_HUMAN	Keratin (Fragment) OS=Homo sapiens GN=keratin PE=2 SV=1	1.97845e-05	0.0124014	0.000169172	5.14334e-05	5.30287e-05	3.02385e-05	5.614e-05	1.09166e-05	1.64959e-05	1.38333e-05	4.56684e-05	8.04726e-05	5.89203e-05	3.07921e-05	0.000371923	1.22324e-05	2.71477e-05	4.6268e-05	4.51914e-05	8.86924e-05	4.09092e-05	3.1048e-05	7.74837e-05
PSB6_HUMAN	Proteasome subunit beta type-6 OS=Homo sapiens GN=PSMB6 PE=1 SV=4	0.00129165	0.0088194	0.00322259	0.00160803	0.000774074	0.000566514	0.000814806	0.000118803	0.000136851	0.000583398	0.000159525	0.00109931	0.00102645	0.00138548	0.00187127	0.000708942	0.000255293	0.00110656	0.000455406	0.000999583	0.00071246	0.000760063	0.000380267
A2NH53_HUMAN	Immunogobulin kappa, VJ region (Fragment) OS=Homo sapiens PE=4 SV=1	0.0525014	0.00878798	0.0228026	0.000952529	0.0111565	0.0265839	0.0192499	0.0286158	0.0479151	0.00563551	0.0225598	0.0255227	0.00914706	0.00934017	0.0152317	0.0160135	0.0086801	0.00610768	0.012528	0.0396858	0.0138081	0.0344525	0.010354
A2J1M7_HUMAN	Rheumatoid factor RF-IP10 (Fragment) OS=Homo sapiens PE=2 SV=1	0.0105446	0.0173602	0.00314781	0.00398559	0.0138327	0.0524589	0.00847954	0.0440668	0.0434452	0.00604144	0.017987	0.00490752	0.0175455	0.0128055	0.0247242	0.00543989	0.00424799	0.0153559	0.0797953	0.014937	0.0366952	0.0312487	0.00630664
A0A5E4_HUMAN;S6BAP8_HUMAN	Uncharacterized protein OS=Homo sapiens PE=2 SV=1	0.0232725	0.000507125	0.00194418	0.000235813	0.00848768	0.00100979	0.00703089	0.00169368	0.00231216	0.000883643	0.00146562	0.0173265	0.00194413	0.0013229	0.000912497	0.00227614	0.000122282	0.004706	0.00125342	0.00895238	0.00416242	0.00242605	0.00147541
A0A120HG44_HUMAN;HV205_HUMAN;A0A0X9V9A2_HUMAN	MS-E1 heavy chain variable region (Fragment) OS=Homo sapiens PE=2 SV=1	0.00669304	0.00207079	0.0149195	0.00159894	0.0175058	0.0132968	0.0125178	0.0120207	0.0414648	0.00328543	0.0080546	0.00390984	0.023041	0.00278916	0.00362345	0.0124362	0.00119561	0.0116382	0.0167701	0.0231281	0.00475955	0.0153032	0.0105932
G3GAU4_HUMAN	Anti-H1N1 influenza HA kappa chain variable region (Fragment) OS=Homo sapiens PE=2 SV=1	0.000755333	0.0030955	0.00310658	1.86432e-05	0.0414573	0.049358	0.0671379	0.0473041	0.0797129	0.0124004	0.0259535	0.000449315	0.00443076	0.00105486	0.00163318	0.000251811	0.00917572	0.0427636	0.035163	0.123763	0.0232253	0.0354575	0.023553
A0A0X9T0I7_HUMAN	IBM-A2 light chain variable region (Fragment) OS=Homo sapiens PE=2 SV=1	0.0041783	0.00333621	0.00358626	0.000814862	0.0496908	0.0133598	0.0264841	0.0339135	0.051654	0.0115261	0.0251601	0.00121681	0.00678431	0.00197377	0.00930127	0.00503369	0.00393601	0.0419976	0.0237535	0.0384056	0.0183458	0.0337612	0.0201039
FBLN1_HUMAN	Fibulin-1 OS=Homo sapiens GN=FBLN1 PE=1 SV=4	0.000504253	0.000822936	0.000367619	0.00024803	0.00309194	0.000433953	0.000956383	0.00471617	0.00378369	0.00153064	0.00307794	0.000437788	0.00075083	0.00067722	0.000293174	0.00087054	0.000871046	0.00246856	0.00134238	0.00121442	0.00187827	0.00290352	0.0020057
A2N0U4_HUMAN	VH6DJ protein (Fragment) OS=Homo sapiens GN=VH6DJ PE=2 SV=1	0.00142967	0.00337497	0.00412916	0.00106377	0.00173855	0.0011471	0.00889329	0.00470031	0.00337673	0.0144003	0.00517543	0.00123951	0.00374649	0.00593125	0.0062361	0.00705847	1.64587e-05	0.00314772	0.000921666	0.013494	0.00929717	0.00356449	0.0170856
A2NYQ7_HUMAN	Anti-folate binding protein (Fragment) OS=Homo sapiens GN=HuC4lambda Vlambda PE=2 SV=1	0.0769664	0.0576418	0.0952863	1.0188	0.0346237	0.00157245	0.0333289	0.0207052	0.232825	0.00891186	0.0809691	0.0478215	0.0686222	0.135596	0.107297	0.104446	0.96247	0.0302211	0.00157968	0.0604336	0.0137985	0.151366	0.0170547
Q96SB0_HUMAN	Anti-streptococcal/anti-myosin immunoglobulin lambda light chain variable region (Fragment) OS=Homo sapiens PE=2 SV=1	3.83249	0.13598	0.140423	0.220743	0.0291418	0.352314	0.112642	0.283462	0.242018	0.0539485	0.109046	2.76592	0.297545	0.0862134	0.109403	0.168734	0.214411	0.0459963	0.0882396	0.20879	0.131631	0.197132	0.0855366
A0A024R6I7_HUMAN;A0A0G2JRN3_HUMAN	Alpha-1-antitrypsin OS=Homo sapiens GN=SERPINA1 PE=1 SV=1	0.0349204	0.0520877	0.0316044	0.0209858	0.047285	0.0168753	0.0171901	0.0458881	0.0657866	0.031558	0.0479714	0.0323305	0.0254965	0.0393788	0.053161	0.11261	0.0151085	0.0301286	0.0221308	0.0224684	0.0359648	0.0854646	0.0276018
V9HW34_HUMAN	Epididymis luminal protein 213 OS=Homo sapiens GN=HEL-213 PE=2 SV=1	0.0462142	0.028878	0.0371556	0.0118035	0.106125	0.255022	0.142783	0.16914	0.207064	0.0323987	0.129441	0.0303806	0.0520765	0.0352382	0.0541596	0.0306345	0.0403436	0.0902007	0.165552	0.236015	0.0962964	0.154477	0.0622687
A0A193CHR8_HUMAN	10E8 light chain variable region (Fragment) OS=Homo sapiens PE=2 SV=1	0.00922999	0.00342027	0.00397712	0.00328499	0.0159374	0.00385772	0.00337889	0.00357742	0.0011786	0.000465935	0.00963482	0.00526013	0.00691012	0.00415096	0.00417116	0.0133117	0.000393238	0.0139351	0.0025231	0.00628125	0.00206132	0.00211243	0.000860492
SBSN_HUMAN	Suprabasin OS=Homo sapiens GN=SBSN PE=1 SV=2	0.00147358	0.0053253	0.00156879	0.00197989	0.00357453	0.0015892	0.00866859	0.000665712	0.00151891	0.00163207	0.000514709	0.00105315	0.0010788	0.00263583	0.00272409	0.000666956	0.00203217	0.0032653	0.00265555	0.00398573	0.00451129	0.0010013	0.000568641
B1AHL2_HUMAN	Fibulin-1 OS=Homo sapiens GN=FBLN1 PE=1 SV=1	0.000266692	0.000679714	0.000229071	0.000150484	0.00118476	0.000220209	0.000271561	0.00248228	0.00268582	0.000836619	0.00166621	0.0001933	0.00045105	0.000518081	0.000145165	0.000584646	0.000496918	0.00109962	0.000705889	0.000562439	0.00115454	0.00166134	0.00074816
A0A024RBU1_HUMAN	ATP-binding cassette, sub-family B (MDR/TAP), member 9, isoform CRA_f OS=Homo sapiens GN=ABCB9 PE=4 SV=1	0.00122237	0.00106745	0.00124254	0.00112665	0.000188687	0.00019659	0.000531993	0.000904211	0.000622176	0.00121524	0.00234762	0.000926174	0.00130735	0.000951113	0.000762209	0.00182678	0.000136754	0.000739906	0.00057206	0.000758547	0.000517442	0.00158677	0.000423488
Q5CZ94_HUMAN	Uncharacterized protein DKFZp781M0386 OS=Homo sapiens GN=DKFZp781M0386 PE=2 SV=1	0.019018	0.00472086	0.00709311	0.00544424	0.0127427	0.0175782	0.0338364	0.0124369	0.03107	0.00666223	0.0252543	0.0123739	0.015173	0.00934316	0.010014	0.0140961	0.00336259	0.0100531	0.0152541	0.0550191	0.00964225	0.0188497	0.0101861
A0A0C4DGN4_HUMAN	Zymogen granule protein 16 homolog B OS=Homo sapiens GN=ZG16B PE=1 SV=1	0.00548749	0.000447241	0.000651082	0	0.00498328	0.000197782	0.00597395	0.00123126	0	0.00105674	0	0.000120205	0.000962043	0.000534165	0.000153675	0.00304645	0	0.00274192	0.00122	0.000714766	0.000975624	0	0
A0A024R930_HUMAN;B3KQ20_HUMAN;B4DW29_HUMAN	Proteoglycan 4, isoform CRA_a OS=Homo sapiens GN=PRG4 PE=4 SV=1	0.0158051	0.00486181	0.00565157	0.0656947	0.00410179	0.0151296	0.0216301	0.00742455	0.0036703	0.00936341	0.034461	0.0293039	0.0491488	0.0249751	0.00786205	0.0130977	0.00977662	0.00792066	0.0419579	0.00270881	0.00450487	0.0175893	0.00297332
NDKA_HUMAN;C9K028_HUMAN;NDK8_HUMAN	Nucleoside diphosphate kinase A OS=Homo sapiens GN=NME1 PE=1 SV=1	0.000374297	0.0151351	0.00436369	0.000343272	0.00181487	0.00321983	0.000488136	3.45221e-06	0.00132805	0.000401856	0.00108858	0.00011635	0.000348546	0.000740279	0.0026375	0.0030002	5.27729e-05	0.00173387	0.00226069	0.00058528	0.000693057	0.00109787	0.000433555
B4DRE8_HUMAN;EF2_HUMAN	cDNA FLJ58164, highly similar to Elongation factor 2 OS=Homo sapiens PE=2 SV=1	5.59566e-05	0.00290972	0.000758298	0.000407004	0.000389594	3.16872e-05	0.000281651	0	4.88332e-05	0.000114139	3.95749e-05	0.000166312	0.000256559	0.000379349	0.000665446	0.000665891	0	0.000493384	0.000105536	0.000183246	0.000252773	0.000101807	2.57947e-05
A0A0D9SF70_HUMAN	ADP-ribosylation factor GTPase-activating protein 2 OS=Homo sapiens GN=ARFGAP2 PE=1 SV=1	0.0114523	0.0162087	0.0679784	0.0123499	0.0220695	0.0234776	0.0158871	0.0174702	0.0268415	0.0106566	0.0144208	0.0115742	0.0368046	0.0188637	0.0429574	0.0386905	0.00440025	0.0149337	0.025621	0.0344281	0.0166895	0.0197279	0.0098957
KVD13_HUMAN	Immunoglobulin kappa variable 1D-13 OS=Homo sapiens GN=IGKV1D-13 PE=3 SV=1	0.00111306	0.000403648	0.00271134	0.000407606	0.00142711	0.268567	0.0118027	0.0121736	0.688157	0.136022	0.0216477	0.001365	0.00308087	0.00199271	0.00135666	0.000991101	0.0018266	0.00126783	0.238105	0.018409	0.00806673	0.515436	0.175103
Q5NV86_HUMAN;A0A1W2PQ80_HUMAN	V1-20 protein (Fragment) OS=Homo sapiens GN=V1-20 PE=4 SV=1	0.0652234	0.0303636	0.0193338	0.035895	0.00877468	0.269516	0.0409003	0.0144221	0.0900911	0.0109157	0.0084924	0.0405223	0.173726	0.00960219	0.0421254	0.0237871	0.0334099	0.0053574	0.197918	0.0479983	0.00133804	0.0121152	0.0958279
H7C220_HUMAN	Anoctamin (Fragment) OS=Homo sapiens GN=ANO7 PE=3 SV=8	0.0955727	0.106199	0.0875088	0.0619781	0.0291298	0.0472541	0.0320728	0.0800067	0.0237283	0.0331283	0.0528203	0.0641105	0.138166	0.113488	0.0878355	0.130127	0.0109694	0.057381	0.018954	0.0541553	0.0716008	0.0393167	0.030511
Q5FWF9_HUMAN;IGLL1_HUMAN;LV301_HUMAN	IGL@ protein OS=Homo sapiens GN=IGL@ PE=1 SV=1	6.30661e-05	0.00400264	0.00178041	0.00577801	0.000594524	0.00263988	0.000389214	0.00600441	0.00282423	0.0650792	0.227697	0.00113883	0.000521558	0.00117648	0.000275044	0.000233478	0.0297415	0.00113998	0.0026076	0.000815046	0.273257	0.0112585	0.0259143
A0A0X9USK2_HUMAN	MS-A6 heavy chain variable region (Fragment) OS=Homo sapiens PE=2 SV=1	0.0452977	0.0311431	0.0363091	0.0139821	0.00359404	0.0376944	0.0236888	0.0197691	0.021751	0.00838752	0.0279029	0.0554328	0.160132	0.022821	0.0136019	0.0486374	0.00586043	0.00431388	0.0252925	0.0329114	0.0119183	0.0294953	0.00859713
KVD21_HUMAN;A0A0C4DH26_HUMAN	Immunoglobulin kappa variable 6D-21 OS=Homo sapiens GN=IGKV6D-21 PE=3 SV=1	0.0312684	0.0180956	0.168047	0.0208148	0.0429969	0.361069	0.0467611	0.0424241	0.0917023	0.0214667	0.0988248	0.0149219	0.11368	0.0922056	0.0162945	0.120344	0.0195873	0.0336081	0.205408	0.106005	0.0320227	0.0647035	0.0362489
FIBA_HUMAN;A0A0S2Z3E8_HUMAN;Q3KRA7_HUMAN;A0A087WUA0_HUMAN;A0A0S2Z3M3_HUMAN;A0A0S2Z3P3_HUMAN	Fibrinogen alpha chain OS=Homo sapiens GN=FGA PE=1 SV=2	3.93155	2.92957	3.38228	3.07641	1.75584	1.17825	2.67483	3.06318	2.81413	2.38033	3.90338	4.11165	3.40703	2.54604	2.51073	5.26794	1.57525	3.89123	3.33661	2.14622	1.14353	3.01944	2.5478
ATPA_HUMAN	ATP synthase subunit alpha, mitochondrial OS=Homo sapiens GN=ATP5A1 PE=1 SV=1	0	0	8.93943e-05	0	0	0	0	0	0	0	0	0	0	0	0	0.0011942	0	0	0	0	0	0	0
A2J1N0_HUMAN	Rheumatoid factor RF-IP14 (Fragment) OS=Homo sapiens PE=2 SV=1	0.0149433	0.00974274	0.0262509	0.00389646	0.0197207	0.0306717	0.0193153	0.0175521	0.0332651	0.0071833	0.0161819	0.0122328	0.0256979	0.0111448	0.0219151	0.0197111	0.00353217	0.0141687	0.0326984	0.036697	0.0108821	0.0239144	0.0110914
CALL3_HUMAN;CALM1_HUMAN	Calmodulin-like protein 3 OS=Homo sapiens GN=CALML3 PE=1 SV=2	4.7274e-05	0.0194804	0.00720468	0.000323155	4.23403e-05	0	0.000164756	0.000122167	3.70107e-05	0	2.95947e-05	0.000358604	0.000186182	0.00042803	0.000192783	0.0944241	4.38825e-05	1.01893e-06	1.98743e-05	0.000235433	0	2.66153e-05	4.66215e-05
ITIH3_HUMAN;A0A087WW43_HUMAN;B4DPQ4_HUMAN	Inter-alpha-trypsin inhibitor heavy chain H3 OS=Homo sapiens GN=ITIH3 PE=1 SV=2	0.00169687	0.001305	0.00287036	0.00179852	0.00240708	0.00286184	0.000878261	0.00417022	0.00411549	0.00295036	0.00134771	0.00124632	0.00321165	0.0037868	0.00108442	0.0039409	0.00145035	0.00201036	0.00262058	0.00108516	0.00191173	0.00308229	0.00443802
THIO_HUMAN	Thioredoxin OS=Homo sapiens GN=TXN PE=1 SV=3	0.0014766	0.0878066	0	0.00575745	0.00033984	0.000556673	0.00234995	0.0006748	0.000392343	0.000597206	0.00112524	0.0024409	0.00313305	0.00521866	0.0018762	0.000265094	0	0.000188664	0.000772219	0.00203715	0.00137743	0.000715894	0.00129415
Q5NV61_HUMAN;A0A1L2BU43_HUMAN	V5-1 protein (Fragment) OS=Homo sapiens GN=V5-1 PE=4 SV=1	0.0148685	0.00335093	0.0261943	0.0443605	0.0158684	0.001531	0.0388343	0.00209493	0.0357981	0.00381905	0.00780284	0.00934467	0.0210663	0.00217769	0.00411337	0.028525	0.0212734	0.0137559	0.00130077	0.0955937	0.00272893	0.0215214	0.0047521
FLNA_HUMAN;A0A087WWY3_HUMAN;Q8TES4_HUMAN;Q6NXF2_HUMAN;B4DTD5_HUMAN;B4E2F9_HUMAN;F8WE98_HUMAN;FLNB_HUMAN;H0Y5C6_HUMAN;H0Y5F3_HUMAN;Q2VP91_HUMAN;Q86TQ3_HUMAN	Filamin-A OS=Homo sapiens GN=FLNA PE=1 SV=4	0.00090012	0.00185357	0.00198771	0.000346258	5.65545e-05	0.00102789	0.000523846	0.000139157	0.000545206	0.000246258	7.37335e-05	0.00210464	0.000911919	0.000316724	0.00223751	0.000439018	0.000177585	5.23849e-05	0.000936743	0.00043531	8.24334e-05	0.000490062	0.00045802
A0A068LRW6_HUMAN	Ig heavy chain variable region (Fragment) OS=Homo sapiens PE=2 SV=1	0.0013101	0.00341516	0.000586335	0.0279434	0.00164277	0.104308	0.122212	0.0434221	0.0111286	0.0217825	0.0535744	0.000806893	0.0204567	0.00124428	0.00948092	0.00089414	0.0438056	0.00323189	0.110258	0.152465	0.0207638	0.00856491	0.0399468
KVD20_HUMAN	Immunoglobulin kappa variable 3D-20 OS=Homo sapiens GN=IGKV3D-20 PE=3 SV=1	0.169308	0.167407	0.238501	0.10065	0.253277	0.311537	0.197503	0.220596	0.468606	0.0792886	0.172836	0.122774	0.289017	0.154128	0.24855	0.212157	0.0767057	0.182654	0.182036	0.352227	0.183574	0.329621	0.136174
A0A024R6P0_HUMAN;G3V3A0_HUMAN;G3V595_HUMAN;A0A087WY93_HUMAN	Serpin peptidase inhibitor, clade A (Alpha-1 antiproteinase, antitrypsin), member 3, isoform CRA_c OS=Homo sapiens GN=SERPINA3 PE=3 SV=1	0.0177791	0.0121434	0.0163434	0.0134865	0.0293957	0.0109298	0.0112673	0.0259274	0.0814905	0.0180516	0.0243432	0.0169283	0.0113339	0.0171446	0.0139929	0.0593289	0.00780852	0.0200857	0.0123677	0.0164646	0.0227573	0.0826991	0.0122929
DNJC2_HUMAN	DnaJ homolog subfamily C member 2 OS=Homo sapiens GN=DNAJC2 PE=1 SV=4	0.00285999	0.0018249	0.00391511	0.00461954	0.000355099	0.000629508	0.000884097	0.00185773	0.00133149	0.00120134	0.00101505	0.0026793	0.00335843	0.00149202	0.0021947	0.00565703	0.00111799	0.00139595	0.000665867	0.00136744	0.000328795	0.00125015	0.00134795
A2N0U1_HUMAN	VH6DJ protein (Fragment) OS=Homo sapiens GN=VH6DJ PE=2 SV=1	0.00348429	0.00263847	0.0103474	0.00289687	0.00328321	0.00523346	0.01016	0.0082327	0.00462925	0.000724793	0.00846042	0.00137895	0.0312192	0.0034949	0.00553155	0.0125937	0.000454056	0.00348354	0.00602921	0.0156555	0.0104935	0.00495985	0.00110594
A0A0X9UWL5_HUMAN;A0A0X9TDD0_HUMAN;A0A125QYY6_HUMAN;A0A1L2BU37_HUMAN	GCT-A5 light chain variable region (Fragment) OS=Homo sapiens PE=2 SV=1	0.463099	0.16802	0.336991	0.0767016	3.31508	2.66318	1.34834	1.52467	3.98207	0.712061	2.54884	0.291131	0.537429	0.547768	0.496313	0.195003	0.500659	2.32066	2.06964	2.0667	1.04265	2.79352	0.946759
C9JKV3_HUMAN	Tissue factor pathway inhibitor (Fragment) OS=Homo sapiens GN=TFPI PE=1 SV=1	0.000321402	2.33254e-05	0.000440767	0.00017219	0.00268703	0.000921917	0.00115425	0.000874506	0.000323947	0.0005937	0.000412717	9.34457e-05	0.000157787	5.73392e-05	0.000521737	0.000108188	0.00331785	0.000844839	0.00118669	0.000746141	0.000569102	0.000179328	0.0017546
A0A068LKQ5_HUMAN	Ig heavy chain variable region (Fragment) OS=Homo sapiens PE=2 SV=1	0.000565748	0.0103744	0.0134328	0.0055698	0.0214518	0.00386421	0.00517489	0.00254474	0.00966154	0.00668365	0.00483866	0.0022973	0.00750839	0.00409207	0.0156454	0.015666	0.000330904	0.0130054	0.0152396	0.00391365	0.0061593	0.00658978	0.00834492
B2R5R9_HUMAN	cDNA, FLJ92591, highly similar to Homo sapiens regulatory factor X, 5 (influences HLA class IIexpression) (RFX5), mRNA OS=Homo sapiens PE=2 SV=1	0	0	0	0.000111902	0	0	0	0	0	0	0	0	0	0	0	0	0	0	0	0	0	0.00165166	0
S6C4Q9_HUMAN;A2N2F5_HUMAN	IgG L chain OS=Homo sapiens PE=2 SV=1	0.00268412	0.00862289	0.0127715	0.00219768	0.00831765	0.0174377	0.0157908	0.00330619	0.00453235	0.000886141	0.00306627	0.00144682	0.00621622	0.00300545	0.0113586	0.0155476	0.00182876	0.00619862	0.0113586	0.0328052	0.00365532	0.00575883	0.00129258
A2AP_HUMAN;A0A0G2JPA8_HUMAN;A0A0J9YWQ3_HUMAN;A0A0J9YY65_HUMAN	Alpha-2-antiplasmin OS=Homo sapiens GN=SERPINF2 PE=1 SV=3	0.0127628	0.00847212	0.00886694	0.0158833	0.00950947	0.00594601	0.00482835	0.00919381	0.00944704	0.0106507	0.0111903	0.0123212	0.0109268	0.0105566	0.0122243	0.017226	0.00645551	0.0101732	0.00772343	0.00516391	0.00801299	0.010823	0.0069263
TPM2_HUMAN;A7XZE4_HUMAN;Q5TCU3_HUMAN;B4DGC2_HUMAN;K7ENT6_HUMAN;A0A024R5W6_HUMAN;B4E3P1_HUMAN;B4DTK3_HUMAN;D6R904_HUMAN;Q59GR8_HUMAN;K7EMU5_HUMAN;U3KQK2_HUMAN;H0YK20_HUMAN	Tropomyosin beta chain OS=Homo sapiens GN=TPM2 PE=1 SV=1	0.000218389	0.00211142	0.00628203	0.000106813	0.000421426	0.000351339	0.00130708	0.000769328	0.000478555	0.00139327	0.000316138	0.00142712	0.000368307	7.31399e-05	0.00279655	0.0477365	0.000253079	0.000439758	0.000760044	0.000556433	0.000259213	0.000925548	0.000260141
K2C80_HUMAN	Keratin, type II cytoskeletal 80 OS=Homo sapiens GN=KRT80 PE=1 SV=2	0.00163962	0.0336187	0.00468415	0.00502224	0.000690896	0.00152737	0.00152849	0.000256445	0.000413273	0.00100067	0.000332416	0.00300184	0.00225455	0.00284643	0.00340293	0.00105278	0.000471878	0.00185138	0.0015382	0.0012444	0.00231716	0.000409759	0.000465607
D3DNU8_HUMAN;KNG1_HUMAN;Q05CF8_HUMAN	Kininogen 1, isoform CRA_a OS=Homo sapiens GN=KNG1 PE=4 SV=1	0.0182789	0.011359	0.00742498	0.00647931	0.0275749	0.0193025	0.013328	0.0256022	0.0219647	0.0210607	0.0463413	0.0201082	0.0198056	0.0152254	0.0227449	0.0245366	0.00950077	0.0125762	0.0223821	0.011952	0.0218811	0.0332262	0.0107268
B7Z1F8_HUMAN	cDNA FLJ53025, highly similar to Complement C4-B OS=Homo sapiens PE=2 SV=1	0.000170072	6.24455e-05	0.0086242	9.55224e-05	0.0133479	0.00303767	0.000684473	0.00184941	6.66263e-05	0.000122998	0.000262908	0.00119236	0.00019944	0.00524176	9.88234e-05	0.0179135	9.47703e-05	0.00660738	0.00375053	0	0.000586859	0.00383052	0.000122976
PZP_HUMAN;B7Z7M2_HUMAN	Pregnancy zone protein OS=Homo sapiens GN=PZP PE=1 SV=4	0.0321849	0.106862	0.00870573	0.00517205	0.00700024	0.00329988	0.00716044	0.00601708	0.00780543	0.00639807	0.00639578	0.0202077	0.00535807	0.00748296	0.0894851	0.0137263	0.00460986	0.00481446	0.0053733	0.0126526	0.00267181	0.00966572	0.00642291
A0A024RD80_HUMAN	Heat shock protein 90kDa alpha (Cytosolic), class B member 1, isoform CRA_a OS=Homo sapiens GN=HSP90AB1 PE=3 SV=1	0.000390889	0.00132453	0.00194698	0.0001597	8.97965e-05	4.20773e-05	2.15104e-05	2.33785e-05	2.95086e-05	2.92086e-05	0	0.000579608	0.000245174	9.73728e-05	0.00206499	0.000188973	1.26791e-05	7.06473e-05	0.000116968	0	3.03234e-05	0.000126715	3.90022e-05
A0A024R5Z9_HUMAN;KPYM_HUMAN;Q504U3_HUMAN;B4DNK4_HUMAN;A0A024R609_HUMAN;H3BQ34_HUMAN;H3BU13_HUMAN;KPYR_HUMAN	Pyruvate kinase OS=Homo sapiens GN=PKM2 PE=3 SV=1	0.000654229	0.00623866	0.00170053	0.000645438	0.000253221	0.00024436	0.000203572	0.000249776	0.000199376	0.000143321	0.000173976	0.000749746	0.000677591	0.000583122	0.00102701	0.00671501	0.000296463	0.000304494	0.000284993	0.00017474	0.000139639	0.000249683	0.0001774
ENOB_HUMAN	Beta-enolase OS=Homo sapiens GN=ENO3 PE=1 SV=5	6.24045e-05	0.000704116	0.000563044	0.000259816	0.000163433	0.000118835	1.68862e-05	1.59007e-05	8.41488e-05	0.000255884	5.99377e-05	0.00012841	0.000309284	9.02581e-05	0.000144313	0.133558	0	4.72976e-05	1.1453e-05	0.000224674	0.000536533	0.00454879	1.56469e-06
A0A024R4F1_HUMAN;A4UCS8_HUMAN;L0R849_HUMAN	Enolase 1, (Alpha), isoform CRA_a OS=Homo sapiens GN=ENO1 PE=2 SV=1	0.00017575	0.00709261	0.0014435	8.18651e-05	0.000468058	0.000193735	0.000146629	8.83724e-05	0.000138451	6.75288e-05	2.80176e-05	0.000509187	0.000124378	7.10796e-05	0.000987809	0.000881159	0.000207263	0.000165094	0.000590588	0.000297636	0.000217105	1.07049e-05	7.3427e-05
A0A1W2PQ43_HUMAN	Bcl-2-associated transcription factor 1 OS=Homo sapiens GN=BCLAF1 PE=1 SV=1	0.005903	0.00246998	0.00124722	0.0301913	0.00289533	0.0088475	0.0200953	0.00634413	0.00179244	0.00630528	0.0309344	0.0107487	0.0216889	0.0145116	0.00399709	0.0049563	0.00619648	0.00380877	0.0395268	0.000985431	0.00109984	0.0157866	0.00179003
A1AG1_HUMAN	Alpha-1-acid glycoprotein 1 OS=Homo sapiens GN=ORM1 PE=1 SV=1	0.00135443	0.000920665	0.00122929	0.000398365	0.0233252	0.00685059	0.00974768	0.0289459	0.0266247	0.0119412	0.0184616	0.000864093	0.00115776	0.00141037	0.00109754	0.0142499	0.0117262	0.0121257	0.0114603	0.00736462	0.0151846	0.0452675	0.0112353
CYTN_HUMAN	Cystatin-SN OS=Homo sapiens GN=CST1 PE=1 SV=3	0.00026801	0.00336972	0.00209182	0	0.000436294	0.000180057	0.00556262	0.00125785	0.00161859	0	0.000218759	0	0.00132998	0.00552747	0.00138828	0.0229509	0.000259462	0.00126741	0.0022029	0.000897119	0.000276455	0	0
Q1WWM3_HUMAN;B7Z5L2_HUMAN	EPB41 protein (Fragment) OS=Homo sapiens GN=EPB41 PE=2 SV=1	0.000279125	0.000593942	0.000420927	0.000338789	0.000664126	0.00087449	9.35274e-05	9.1789e-05	0.000287007	0.000667576	8.31016e-05	0.000184588	0.000176718	7.55442e-06	0.00130099	0.0202123	0.00136058	9.43769e-05	0.000232389	1.22166e-05	9.85331e-05	0.0022948	0.000374086
Q9UL90_HUMAN;A0A0J9YY99_HUMAN;A0A1C9J6R2_HUMAN	Myosin-reactive immunoglobulin heavy chain variable region (Fragment) OS=Homo sapiens PE=2 SV=1	0.0352801	0.0286383	0.0786719	0.00619406	0.0365683	0.120694	0.0547485	0.0630585	0.113882	0.057434	0.0620235	0.0191297	0.0332349	0.0447882	0.0597408	0.0452081	0.0322805	0.0322	0.0895413	0.0755955	0.0338814	0.10137	0.113766
SAA1_HUMAN;E9PQD6_HUMAN	Serum amyloid A-1 protein OS=Homo sapiens GN=SAA1 PE=1 SV=1	0.00470822	0.000441718	0.002014	9.42687e-05	0.0092972	0.00534876	0.0183146	0.00535869	0.0138364	0.0541464	0.00738402	0.00482617	0.00103126	0.00311473	0.000302624	0.00105232	0.0119325	0.0102863	0.00585818	0.00519709	0.00619584	0.0155021	0.0105369
B2RMS9_HUMAN;B7Z544_HUMAN;Q59FS1_HUMAN;B7Z8Q7_HUMAN;H7C0L5_HUMAN	Inter-alpha (Globulin) inhibitor H4 (Plasma Kallikrein-sensitive glycoprotein) OS=Homo sapiens GN=ITIH4 PE=2 SV=1	0.00531729	0.0066389	0.00267914	0.00342026	0.00648812	0.000966637	0.00199696	0.00859451	0.00442228	0.00443226	0.0106165	0.00487193	0.00310843	0.00281992	0.0031668	0.0126977	0.00243911	0.00474385	0.00148693	0.00326368	0.00975533	0.00701786	0.00309346
A0A087X0I2_HUMAN	Complement factor I OS=Homo sapiens GN=CFI PE=1 SV=1	0.000431809	0.000156043	0.000316111	0.000604391	3.01959e-05	0	0	0.00174307	8.03499e-05	0.000225552	0.000958208	0.000442521	0.000747435	0.000640412	0.000172717	0.00410305	0.000181859	3.77777e-05	0	0	0.000177092	0.00045583	5.59949e-05
C9JZC2_HUMAN	Zinc finger protein 621 OS=Homo sapiens GN=ZNF621 PE=4 SV=1	0.0053689	0.00149317	0.00159694	0.0021429	0.00699162	0.00932792	0.0021571	0.00192004	0.00115272	0.0593945	0.0805244	0.00622043	0.00495926	0.00699717	0.00940055	0.0046551	0.00176026	0.00322706	0.00718612	0.000854447	0.0401813	0.0221047	0.00134783
K1C14_HUMAN;A0A024R1X6_HUMAN;Q13092_HUMAN;K7EMS3_HUMAN	Keratin, type I cytoskeletal 14 OS=Homo sapiens GN=KRT14 PE=1 SV=4	0.0764773	2.01814	0.160725	0.166461	0.0887569	0.0673801	0.108965	0.0254086	0.0445458	0.0513422	0.0277724	0.105586	0.102474	0.111142	0.296184	0.0489726	0.0359544	0.1673	0.0802933	0.102137	0.137424	0.0525112	0.0363971
Q9UL71_HUMAN;HV343_HUMAN	Myosin-reactive immunoglobulin heavy chain variable region (Fragment) OS=Homo sapiens PE=2 SV=1	0.0115493	0.00951104	0.0262461	0.00195406	0.0264014	0.0368992	0.0158928	0.0198407	0.036108	0.00689095	0.0190329	0.00624493	0.00979265	0.0149538	0.0198414	0.0151649	0.0126114	0.0172001	0.026584	0.0233097	0.0110662	0.0334312	0.0125501
PLIN5_HUMAN	Perilipin-5 OS=Homo sapiens GN=PLIN5 PE=1 SV=2	0	0	0	0	0	0	0	0.00211704	0	0	0	0	0	0	0	0	0	0	0	0	0.000950481	0	0
Q6PIK1_HUMAN;IGL1_HUMAN;IGLL5_HUMAN;IGLC1_HUMAN	IGL@ protein OS=Homo sapiens GN=IGL@ PE=1 SV=1	0.047297	0.035038	0.0441027	0.0245242	0.216032	0.100828	0.0432999	0.0377353	0.0579267	0.013711	0.0302614	0.032842	0.0488301	0.0389708	0.0677729	0.0345994	0.0165234	0.169682	0.0545442	0.0875761	0.0293516	0.0369958	0.0226469
FIBB_HUMAN;B4E1D3_HUMAN;D3DP13_HUMAN;D6REL8_HUMAN	Fibrinogen beta chain OS=Homo sapiens GN=FGB PE=1 SV=2	4.52867	3.27731	3.54923	3.76372	3.48625	1.62325	4.0913	4.59564	4.32511	3.8044	5.70929	4.34519	3.96672	2.73646	3.64231	5.01235	2.28941	4.98541	4.98924	3.79921	2.34124	3.68403	3.81718
APOH_HUMAN;J3KS17_HUMAN	Beta-2-glycoprotein 1 OS=Homo sapiens GN=APOH PE=1 SV=3	0.0109351	0.019292	0.0264455	0.0206766	0.00631575	0.00587751	0.00436314	0.00699122	0.00150957	0.0114996	0.0104088	0.015011	0.0124896	0.00798605	0.0235272	0.036711	0.00943471	0.00328074	0.00540426	0.00150668	0.0125606	0.00418005	0.00738043
SOX30_HUMAN	Transcription factor SOX-30 OS=Homo sapiens GN=SOX30 PE=1 SV=1	0.000544127	0.000438044	0.000287324	0	0.000751382	0	0	0.000593081	7.08874e-05	0.00315379	0.0108098	0.000180327	0.000181451	9.64393e-05	0	0.000164262	7.49734e-05	0.000611947	0	0	0.0106139	0.00322637	0.00016944
CD5L_HUMAN	CD5 antigen-like OS=Homo sapiens GN=CD5L PE=1 SV=1	1.46572	0.571514	1.12563	0.632888	0.995447	2.70535	1.16919	1.0306	1.98639	0.428173	1.29012	0.878836	1.39865	1.58006	1.08823	1.05572	0.587412	0.939408	1.45123	2.00697	0.759189	1.51517	0.67224
Q6ZP85_HUMAN	cDNA FLJ26301 fis, clone DMC07540 OS=Homo sapiens PE=2 SV=1	0.00503851	0.0044921	0.00678856	0.00470442	0.00488882	0.00868538	0.00872315	0.00856089	0.0154051	0.00428652	0.00893899	0.00601283	0.0100823	0.00416346	0.00892979	0.00630466	0.00572324	0.003485	0.0101019	0.0116035	0.00641602	0.0113325	0.00453374
APOF_HUMAN	Apolipoprotein F OS=Homo sapiens GN=APOF PE=1 SV=2	0.00334995	0.000370279	0.00095048	0.000196001	0.00264403	0.00123288	0.00138536	0.00239155	0.00165036	0.00286173	0.00115729	0.00290358	0.000780583	0.00100774	0.00141056	0.000214645	0.000596998	0.00137236	0.000715667	0.00177976	0.00318461	0.00129192	0.00375168
IGA2_HUMAN	Immunoglobulin alpha-2 heavy chain OS=Homo sapiens PE=1 SV=1	0.062557	0.0972497	0.0198897	0.0139826	0.0475273	0.0319812	0.0532218	0.0362129	0.0929802	0.0419189	0.0348619	0.0468964	0.022986	0.09356	0.100261	0.0221333	0.00786011	0.0398907	0.0383433	0.0909037	0.02408	0.0618406	0.0538426
PLAK_HUMAN;C9JK18_HUMAN;C9J826_HUMAN;A0A0S2Z495_HUMAN;Q7KZ86_HUMAN;CTNB1_HUMAN	Junction plakoglobin OS=Homo sapiens GN=JUP PE=1 SV=3	0.00199468	0.0737146	0.00425729	0.00523443	0.00328525	0.0016864	0.00371057	0.000727264	0.00124863	0.00152892	0.000453924	0.0026987	0.00276181	0.00357464	0.00670548	0.00209871	0.00109653	0.00732122	0.00281371	0.00282093	0.00406451	0.00112719	0.000570845
TRFE_HUMAN;B4DI57_HUMAN;A0PJA6_HUMAN	Serotransferrin OS=Homo sapiens GN=TF PE=1 SV=3	0.00548854	0.00761916	0.00334965	0.00596255	0.0159072	0.00236783	0.00303637	0.0148752	0.00872921	0.0110219	0.0186056	0.00567213	0.00352244	0.00729043	0.00729933	0.0435349	0.00548768	0.0054287	0.00443244	0.0030738	0.010844	0.0149888	0.00822784
A0A0K0K1H8_HUMAN;B4DHZ6_HUMAN;H7C5E8_HUMAN;B4DEX9_HUMAN	Epididymis secretory sperm binding protein Li 71p OS=Homo sapiens GN=HEL-S-71p PE=2 SV=1	0.0114953	0.0159576	0.00701554	0.012488	0.0333162	0.00495921	0.0063594	0.0311547	0.0182825	0.0230843	0.0389678	0.0118798	0.00737744	0.0152691	0.0152878	0.0911799	0.0114934	0.0113699	0.00928334	0.00643779	0.0227118	0.0313926	0.0172325
M0R1M6_HUMAN;Q3MIH3_HUMAN	Ubiquitin-60S ribosomal protein L40 (Fragment) OS=Homo sapiens GN=UBA52 PE=1 SV=1	0.00877681	0.217356	0.0637054	0.0301498	0.0373285	0.0247928	0.0387882	0.0105725	0.0177391	0.0459534	0.00765554	0.0190087	0.0128079	0.037177	0.0795005	0.0471146	0.00712012	0.0300763	0.0321835	0.0344399	0.050501	0.0224987	0.0392337
S5FLF7_HUMAN	Lipoprotein B (Fragment) OS=Homo sapiens GN=APOB PE=4 SV=1	0.439427	0.0255108	0.00441989	0.0996069	0.0202973	0.0131923	0.344999	0.166989	0.0157237	0.0438945	0.0469647	0.467536	0.177516	0.0122426	0.0147956	0.00551671	0.185765	0.0183379	0.0213446	0.0549914	0.168546	0.0285358	0.0344199
KAD1_HUMAN	Adenylate kinase isoenzyme 1 OS=Homo sapiens GN=AK1 PE=1 SV=3	3.84013e-05	0.000221827	8.23402e-05	1.806e-05	4.45139e-05	0	1.52455e-05	0	0	0	0	3.19791e-05	3.48364e-05	0	0.000115311	0.0522481	0	6.12047e-05	0	8.98022e-06	0	0	0
Q5NV84_HUMAN;LV211_HUMAN	V1-3 protein (Fragment) OS=Homo sapiens GN=V1-3 PE=4 SV=1	0.652687	0.350135	0.703353	0.222851	0.427134	1.06234	0.390056	0.332425	0.831798	0.130418	0.421295	0.400529	0.758942	0.505374	0.658802	0.564208	0.153974	0.466484	0.426186	0.821396	0.178993	0.575462	0.208167
Q6ZVX0_HUMAN	cDNA FLJ41981 fis, clone SMINT2011888, highly similar to Protein Tro alpha1 H,myeloma OS=Homo sapiens PE=2 SV=1	0.00162515	0.00510107	0.00425754	0.00134323	0.00137049	8.91887e-05	0.000639389	0.00179886	0.00243484	0.00215509	0.00387482	0.00202555	0.00260814	0.00195413	0.00421445	0.00563668	0.000964909	0.00147054	0.00013751	0.000930303	0.000871422	0.00313013	0.00281933
ARGI1_HUMAN	Arginase-1 OS=Homo sapiens GN=ARG1 PE=1 SV=2	0.00448	0.0500903	0.00782426	0.0105491	0.00415964	0.00267689	0.00392079	0.000805199	0.00110258	0.00327063	0.00098933	0.00418307	0.00508837	0.00730818	0.00882847	0.00223311	0.00172476	0.00581752	0.00266344	0.00574517	0.0048298	0.00225717	0.00104061
Q9HB00_HUMAN	Desmocollin 1, isoform CRA_b OS=Homo sapiens GN=DSC1 PE=4 SV=1	0.00228841	0.0564096	0.00445728	0.00468417	0.00349054	0.00179313	0.0060513	0.000367059	0.00107886	0.00206027	0.000353389	0.00365021	0.00247778	0.00392175	0.00440361	0.000929879	0.00127616	0.00582953	0.00208122	0.00339708	0.00465732	0.00119474	0.00101486
APOC4_HUMAN;K7EMC3_HUMAN	Apolipoprotein C-IV OS=Homo sapiens GN=APOC4 PE=1 SV=1	0.502236	0.337333	0.771126	1.13219	1.50768	0.622503	2.02734	0.862245	0.128462	3.26116	0.886422	0.86349	0.490803	1.06795	0.833576	0.555906	2.42835	1.34113	1.31033	0.139326	0.72676	0.372603	3.1417
A5YAK2_HUMAN	Apolipoprotein C-IV OS=Homo sapiens GN=APOC4 PE=2 SV=1	0.102136	0.0686008	0.156818	0.230245	0.306606	0.126594	0.412285	0.175348	0.0261243	0.663198	0.180265	0.175602	0.099811	0.217181	0.169518	0.11305	0.493836	0.272736	0.266472	0.0283337	0.147796	0.0757734	0.638904
HMCN1_HUMAN;Q69YJ3_HUMAN	Hemicentin-1 OS=Homo sapiens GN=HMCN1 PE=1 SV=2	0.000315847	0.000126745	0.000267532	0.000277902	9.09491e-05	0.000372128	9.94767e-05	6.39134e-05	6.50386e-05	0.00031035	0.000215273	0.000181717	0.00043661	0.000220139	0.000291949	0.000122554	0.000118889	6.24153e-05	0.000169527	0.000124785	0.000170557	0.000343435	0.000103351
MASP1_HUMAN;B4DUI7_HUMAN;C9JMA2_HUMAN	Mannan-binding lectin serine protease 1 OS=Homo sapiens GN=MASP1 PE=1 SV=3	0.000651272	0.00139332	0.00018394	0.000364961	0.000796874	0.00040255	0.000155001	0.000285154	0.00058905	0.000329836	0.000381075	0.000933117	0.000783972	0.000362079	0.00170512	0.000522064	0.000491857	0.000286827	0.000484084	0.00035792	5.96005e-05	0.000157436	0.000672636
GGA1_HUMAN	ADP-ribosylation factor-binding protein GGA1 OS=Homo sapiens GN=GGA1 PE=1 SV=1	0.00125962	0.000547047	0.000817682	0.00144931	0.000564123	0.00100051	0.00114087	0.00124378	0.000200069	0.00130438	0.000649578	0.00113784	0.000450016	0.000537806	0.00119266	0.000406335	0.00119241	0.00088235	0.000593789	0.000878913	0.0025614	0.000497492	0.00122075
CASQ2_HUMAN	Calsequestrin-2 OS=Homo sapiens GN=CASQ2 PE=1 SV=2	0	0.000190643	3.07018e-05	0	0	0	0	0	0	0	0	0	0	0	7.16907e-05	0.00243673	0	0	0	0	0	0	0
PRDX1_HUMAN;A0A0A0MRQ5_HUMAN;PRDX4_HUMAN	Peroxiredoxin-1 OS=Homo sapiens GN=PRDX1 PE=1 SV=1	0.00393358	0.0418823	0.00766776	0.00594631	0.00582898	0.00385311	0.00342298	0.00107079	0.00376905	0.0025222	0.000280658	0.003612	0.00373009	0.00428389	0.00961096	0.00338628	0.00243262	0.00543179	0.00355211	0.00289316	0.00124636	0.0027119	0.00447733
Q9UL84_HUMAN	Myosin-reactive immunoglobulin heavy chain variable region (Fragment) OS=Homo sapiens PE=2 SV=1	0.0559302	0.0378484	0.0510428	0.0577356	0.031885	0.031453	0.0566962	0.048283	0.089982	0.0235081	0.0850267	0.0331667	0.0597313	0.069222	0.0384237	0.0604459	0.0238802	0.0340632	0.0400098	0.104286	0.0443031	0.07362	0.0334534
A0A109PSY4_HUMAN	MS-A1 light chain variable region (Fragment) OS=Homo sapiens PE=2 SV=1	0.191115	0.125954	0.210149	0.0672305	0.42012	0.238804	0.240604	0.243509	0.384497	0.146326	0.260016	0.123089	0.230022	0.268514	0.211549	0.150691	0.049986	0.304592	0.339996	0.281198	0.170389	0.366838	0.21689
A0A1S5UZ24_HUMAN	Macrophage receptor OS=Homo sapiens GN=MARCO PE=2 SV=1	0	0	0	0	0.000252925	0.000894571	0.00011246	0.00128141	0	0.000526384	0.000340312	0	0	0	0	0	0.000689334	0.000527335	0.00220172	0	0.000279081	0.000125497	0.00200835
B4DGD5_HUMAN	cDNA FLJ53979, highly similar to DnaJ homolog subfamily C member 11 OS=Homo sapiens PE=2 SV=1	3.45258e-05	0	0.000854228	0.000292332	0	0.000179913	0.00084259	0	0.000431512	0	2.58727e-05	2.71569e-05	0.000224118	6.78374e-05	0.000264703	0.000622882	0	0	6.98663e-05	0.00178588	0	0.000151656	0
S6BGD6_HUMAN	IgG L chain OS=Homo sapiens PE=1 SV=1	0.0122125	0.0122969	0.0211831	0.0173424	0.0146458	0.0431225	0.0106557	0.00943447	0.077761	0.00680206	0.00731444	0.00552859	0.0141262	0.019381	0.0201133	0.0169791	0.0231413	0.0100367	0.0141069	0.0179448	0.00731041	0.0682473	0.0100826
Q6ZWG0_HUMAN	cDNA FLJ41161 fis, clone BRACE2039475 OS=Homo sapiens PE=2 SV=1	0	0	0.0154157	0	0	0	0	0	0	0	0	0	0	0	0	0.0112239	0	0	0	0	0	0	0
SPA12_HUMAN	Serpin A12 OS=Homo sapiens GN=SERPINA12 PE=1 SV=1	0.00103621	0.00170997	0.00132029	0.00167305	0.000921856	0.00126891	0.00168872	0.000714795	2.88956e-05	0.00041041	0.000299791	0.000811902	0.00195609	0.000679915	0.00080202	0.000503674	0.000776096	0.00110967	0.000579084	0.000619251	0.00146339	0.000105715	0.0004307
H0YAC6_HUMAN	Lipopolysaccharide-responsive and beige-like anchor protein (Fragment) OS=Homo sapiens GN=LRBA PE=1 SV=1	0.000589986	0.000791045	0.000458954	0.000295503	0.000219452	0.000779945	0.000272626	0.000370077	0.000434476	0.000167921	0.000294661	0.000131811	0.000947846	0.000628071	0.00145441	0.000394907	0.000179056	0.000190439	0.000587782	0.000509887	0.00028439	0.00022362	0.000374442
S6B294_HUMAN	IgG L chain OS=Homo sapiens PE=2 SV=1	0.0163234	0.0111603	0.0185241	0.00474701	0.0476336	0.0607224	0.022296	0.0321057	0.0641741	0.008435	0.0402167	0.0057567	0.00871998	0.0146963	0.0212376	0.0196837	0.0531528	0.0391377	0.0528734	0.0384458	0.0184685	0.0520851	0.00908346
KCTD8_HUMAN	BTB/POZ domain-containing protein KCTD8 OS=Homo sapiens GN=KCTD8 PE=2 SV=1	0	0	0	4.86654e-05	0	0.00828973	0	0	0	5.4591e-05	0	0	0	0	0	0	0	0.000130485	0.00686052	0	0	0	5.83408e-05
A2J1N9_HUMAN	Rheumatoid factor RF-ET12 (Fragment) OS=Homo sapiens PE=2 SV=1	7.82567e-05	0.00397971	0.000308797	0.00023961	0.00177546	0.000469867	0.000133703	0	0	0	0.00113932	4.59739e-05	0.000192515	0.00017232	0.000346504	0	0	9.77379e-05	0.0003718	9.80885e-05	0.00068991	0.0553366	0
A2MYC8_HUMAN	V5-2 protein (Fragment) OS=Homo sapiens GN=V5-2 PE=4 SV=1	0.0189755	0.0179357	0.0262592	0.0013691	0.015227	0.0684571	0.0148172	0.0172105	0.024003	0.0394812	0.0195116	0.0113332	0.0266589	0.0424705	0.0439037	0.0225321	0.000437554	0.0116392	0.0611753	0.0304587	0.015577	0.0153625	0.0533963
A2J1N4_HUMAN	Rheumatoid factor RF-IP24 (Fragment) OS=Homo sapiens PE=2 SV=1	0.0109269	0.0170292	0.00391749	0.0274781	0.0233498	0.0268669	0.00107056	0.00625196	0.0271907	0.000683391	0.00440413	0.00803634	0.0118778	0.0229625	0.0241695	0.00739472	0.0161208	0.0206824	0.0142058	0.00183704	0.00120511	0.0182461	0.00107659
Q96QS0_HUMAN	Putative matrix cell adhesion molecule-3 OS=Homo sapiens PE=2 SV=1	0.0020336	0.00205551	0.00214516	0.00138658	0.011856	0.0230411	0.0632888	0.00634812	0.0224149	0.00301206	0.00726696	0.00235076	0.00323625	0.00186542	0.00643427	0.00121196	0.00906958	0.0056627	0.00983835	0.121056	0.00531531	0.0120544	0.00624831
O95973_HUMAN	VH4 heavy chain variable region (Fragment) OS=Homo sapiens GN=IGM PE=2 SV=1	0.0155973	0.000756069	0.0043415	0.0337507	0.0457654	0.1074	0.052664	0.0712921	0.152521	0.0853655	0.0643425	0.00278378	0.00924071	0.0228476	0.0173776	0.00113242	0.232747	0.047494	0.101046	0.130016	0.0602299	0.0807333	0.172608
A0A125QYY5_HUMAN;KV133_HUMAN	GCT-A9 light chain variable region (Fragment) OS=Homo sapiens PE=2 SV=1	0.00544193	0.0015837	0.00248847	0.00010276	0.0300455	0.0172948	0.0297677	0.0203777	0.0593214	0.00349224	0.0245175	0.00199046	0.00325646	0.00630923	0.00470986	0.00114135	0.00321159	0.0136369	0.0142195	0.0793619	0.0115153	0.0342844	0.00353759
SAP3_HUMAN	Ganglioside GM2 activator OS=Homo sapiens GN=GM2A PE=1 SV=4	0.00039501	0.00473392	0.000885291	0.000276961	0	0	0.00108524	0	0	0.000247757	0	9.75846e-05	0	0.000500485	0	0.000140899	0.00021649	0	0.000447195	0.00075941	0.00064929	0	0
LV746_HUMAN	Immunoglobulin lambda variable 7-46 OS=Homo sapiens GN=IGLV7-46 PE=3 SV=4	0.200981	0.0444716	0.11155	0.112455	0.0857232	0.270892	0.100576	0.158096	0.351291	0.094534	0.153499	0.115949	0.154045	0.10099	0.0728657	0.112105	0.0735763	0.0901425	0.207955	0.177051	0.142449	0.283572	0.158604
Q8TE63_HUMAN	Immunglobulin light chain variable region (Fragment) OS=Homo sapiens PE=2 SV=1	0.00580658	0.00391357	0.00694769	0.0020719	0.00651808	0.0164453	0.00514715	0.00587213	0.0158752	0.00212262	0.00528706	0.00355207	0.00827472	0.00461426	0.00691253	0.005603	0.00228814	0.00856024	0.00484617	0.0121359	0.00464392	0.0101515	0.00305979
Q56G89_HUMAN;A0A0C4DGB6_HUMAN;B4DPP6_HUMAN;A8K9P0_HUMAN;B2RBS8_HUMAN;B4DPR2_HUMAN;B7WNR0_HUMAN;H0YA55_HUMAN;D6RHD5_HUMAN;C9JKR2_HUMAN;A0A087WWT3_HUMAN;H7C013_HUMAN	Serum albumin OS=Homo sapiens PE=2 SV=1	0.634643	0.928716	0.688743	0.64542	2.41793	0.505148	0.467483	2.2148	1.51244	1.2006	2.36157	0.653454	0.579236	0.700314	1.00375	6.05828	1.04973	0.894705	0.708812	0.46064	1.60994	2.12213	0.68416
CAVN2_HUMAN	Caveolae-associated protein 2 OS=Homo sapiens GN=CAVIN2 PE=1 SV=3	0.000737686	0.0230063	0.00255595	0.000489283	0.000549666	0.000264723	0.000767654	2.30623e-05	0	4.86688e-05	1.57655e-05	0.00150578	0.00138877	1.9905e-05	0.00181127	0.000152786	1.37755e-05	0.00192539	0.000293147	0.000341707	0.000812387	0	9.59889e-05
A0A024R5Z7_HUMAN;AXA2L_HUMAN;H0YMD0_HUMAN;H0YKS4_HUMAN;B4DNH8_HUMAN;H0YM50_HUMAN;H0YNP5_HUMAN;H0YMM1_HUMAN;B3KRQ1_HUMAN;H0YKX9_HUMAN;H0YKL9_HUMAN;H0YN52_HUMAN;H0YKV8_HUMAN;H0YMD9_HUMAN;H0YKN4_HUMAN;H0YLE2_HUMAN	Annexin OS=Homo sapiens GN=ANXA2 PE=3 SV=1	0.0045274	0.0423799	0.00804018	0.00553652	0.00237778	0.00272238	0.00380544	0.000746458	0.000808252	0.00204719	0.000292763	0.00509223	0.00495261	0.0045082	0.00703933	0.00230932	0.000770975	0.0041353	0.00244197	0.00381692	0.00397553	0.00049165	0.00137007
A0A087X0S5_HUMAN;Q8TBN2_HUMAN;B4DQV1_HUMAN;Q05BT9_HUMAN	Collagen alpha-1(VI) chain OS=Homo sapiens GN=COL6A1 PE=1 SV=1	0.0125288	0.00200237	0.00515942	0.00204624	0.00550419	0.00769559	0.00347301	0.00401302	0.00505711	0.00381527	0.0020471	0.00538563	0.00988055	0.00277128	0.00930119	0.00165277	0.00278104	0.00395511	0.00337648	0.00458637	0.00576729	0.00204704	0.00467646
LV539_HUMAN	Immunoglobulin lambda variable 5-39 OS=Homo sapiens GN=IGLV5-39 PE=3 SV=1	0.00203908	0.00132776	0.00243688	0.000708023	0.00873032	0.0199364	0.00421315	0.00540365	0.00290886	0.000529968	0.00197849	0.0015064	0.00140874	0.00207482	0.00231672	0.00193756	0.000443054	0.00716011	0.0158484	0.00939856	0.00526919	0.00245729	0.0009165
A0A024R3E3_HUMAN;F8W696_HUMAN;Q9Y355_HUMAN;Q8TDB0_HUMAN	Apolipoprotein A-I, isoform CRA_a OS=Homo sapiens GN=APOA1 PE=3 SV=1	6.85409	2.12894	3.04465	1.8242	1.35408	3.59691	2.25687	1.40087	2.21659	1.77737	1.978	6.99785	5.1763	4.5301	2.617	2.12514	1.74127	1.89948	1.82243	0.828578	0.837631	2.52151	1.91192
TFR1_HUMAN;B7Z2I6_HUMAN;H7C3V5_HUMAN	Transferrin receptor protein 1 OS=Homo sapiens GN=TFRC PE=1 SV=2	0.00689596	0.000869192	0.0049243	0.00159923	0.0033287	0.00264943	0.00171861	0.00162447	0.00336949	0.0195298	0.00148694	0.00391054	0.00206552	0.0115218	0.0034318	0.00206149	0.00152776	0.000715077	0.00153997	0.00258575	0.00286134	0.00196266	0.025462
CAPZB_HUMAN	F-actin-capping protein subunit beta OS=Homo sapiens GN=CAPZB PE=1 SV=4	0.000438662	0.00466183	0.00199258	0.000354588	0.00100177	0.000278474	0.00028713	0.000167458	3.1838e-05	0.000117943	5.54474e-05	0.00134842	0.000285387	0.000196543	0.00245788	0.00283676	0.000246157	0.000295343	0.000424814	0.000258909	0.000135844	4.16833e-05	7.72258e-05
APOA2_HUMAN;V9GYC1_HUMAN	Apolipoprotein A-II OS=Homo sapiens GN=APOA2 PE=1 SV=1	0.080908	0.0667786	0.0665863	0.0598326	0.0162483	0.0388867	0.0492214	0.125203	0.0526705	0.0393539	0.039282	0.0919918	0.0503286	0.0573494	0.047946	0.0258228	0.0351984	0.0371072	0.0238127	0.0514449	0.165639	0.108518	0.0306441
E2RVJ0_HUMAN;A0A0A0MS98_HUMAN;B7ZFE0_HUMAN;A0A0H3YPP8_HUMAN	Anion exchange protein OS=Homo sapiens GN=SLC4A1 PE=2 SV=1	0.0079287	0.00730003	0.0106205	0.00862022	0.00831813	0.00906765	0.00152909	0.00148051	0.00411785	0.0121645	0.00253191	0.00543906	0.00586522	0.00232403	0.0217888	0.00824627	0.0124191	0.00244811	0.00390572	0.000650398	0.00179925	0.0332204	0.00747918
Q96JD0_HUMAN;Q5NV88_HUMAN;LV657_HUMAN	Amyloid lambda 6 light chain variable region SAR (Fragment) OS=Homo sapiens PE=2 SV=1	0.134143	0.112182	0.25422	0.0918761	0.23929	0.391966	0.115948	0.196906	0.225654	0.132801	0.0557564	0.0808693	0.0989292	0.198998	0.122471	0.254646	0.0933096	0.200705	0.308861	0.190096	0.113433	0.175495	0.196934
A2MG_HUMAN;F8W7L3_HUMAN;H0YFH1_HUMAN;Q9BQ22_HUMAN;CGT_HUMAN	Alpha-2-macroglobulin OS=Homo sapiens GN=A2M PE=1 SV=3	2.85738	1.8074	1.75013	2.14944	1.92576	1.15477	0.83933	2.04968	1.61163	1.65277	2.11305	1.7645	2.3691	2.8321	1.93705	2.43295	1.71891	1.37122	1.64024	0.875021	0.993903	2.31659	1.47073
A0A0K2BMD8_HUMAN;E9M4D4_HUMAN;E1B2D1_HUMAN;Q4ZGM8_HUMAN;A0A1K0GXZ1_HUMAN;I1VZV6_HUMAN;Q9BX83_HUMAN;V9H1D9_HUMAN;G3V1N2_HUMAN;Q96T46_HUMAN;P78461_HUMAN;E9LUX2_HUMAN;Q7Z6G4_HUMAN;U3PXP0_HUMAN;HBAZ_HUMAN;V9GZG8_HUMAN	Mutant hemoglobin alpha 2 globin chain OS=Homo sapiens GN=HBA2 PE=3 SV=1	0.928792	2.37783	1.20231	0.752984	2.52215	1.72661	0.80708	0.495017	0.9956	4.11939	1.87026	0.965761	1.24997	0.262562	2.549	1.16323	1.23419	4.20598	1.52971	0.13437	1.33992	6.08744	5.28448
IGK_HUMAN	Immunoglobulin kappa light chain OS=Homo sapiens PE=1 SV=1	0.431413	0.189522	0.496317	0.187369	0.385982	0.328764	0.355038	0.424357	0.712491	0.171143	0.592682	0.263975	0.66197	0.736614	0.332931	0.430384	0.102675	0.353494	0.336952	0.448106	0.302992	0.668638	0.19506
A2N2G5_HUMAN	VH87-2 protein (Fragment) OS=Homo sapiens GN=VH87-2 PE=2 SV=1	0	0	0.000321618	0	0.000387169	0.000594712	9.44629e-05	0	0.0125088	3.46991e-06	0.000724893	0	0	0.000251722	0	9.01186e-06	0	0.000372475	0.000633265	0.00123039	0.000154312	0.00436514	1.76102e-05
E9PFZ2_HUMAN;CERU_HUMAN;H7C5R1_HUMAN;B3KTA8_HUMAN;Q6NSB2_HUMAN;D6RE86_HUMAN;H7C5N5_HUMAN	Ceruloplasmin OS=Homo sapiens GN=CP PE=1 SV=1	0.00703642	0.0140573	0.00137772	0.00206935	0.0088601	0.0010312	0.00244041	0.0130685	0.0120695	0.00640619	0.00976771	0.00848712	0.00189456	0.0037909	0.00764228	0.0180798	0.00323484	0.00557346	0.00263431	0.00314546	0.0062057	0.0143953	0.00328303
Q9UL81_HUMAN	Myosin-reactive immunoglobulin light chain variable region (Fragment) OS=Homo sapiens PE=2 SV=1	0.0379736	0.0233193	0.00811157	0.00295712	0.0680801	0.0405582	0.0728511	0.0598093	0.146895	0.0390189	0.0603012	0.0196393	0.0230694	0.0317076	0.0283907	0.0084685	0.021224	0.0603563	0.109033	0.0604471	0.0351612	0.0874387	0.0405054
A0A024RAA7_HUMAN	Complement component 1, q subcomponent, C chain, isoform CRA_a OS=Homo sapiens GN=C1QC PE=4 SV=1	2.48591	1.60795	1.3066	2.64205	0.898642	0.991911	1.4761	2.17605	0.896317	0.925545	1.76467	2.29968	2.94257	1.90305	2.24417	2.49256	1.29356	1.42489	2.17743	0.734357	0.599676	1.12759	0.501235
A2NYU9_HUMAN	Heavy chain Fab (Fragment) OS=Homo sapiens PE=2 SV=1	0.0084775	0.00604336	0.0155074	0.0111953	0.00396401	0.00467174	0.00198764	0.00664122	0.0216961	0.0019638	0.00689009	0.00622542	0.011743	0.0130345	0.00828346	0.0196171	0.00270927	0.00306317	0.00297776	0.00599255	0.0057442	0.0176779	0.00197343
A0A024R462_HUMAN;B7ZLE5_HUMAN;FINC_HUMAN;Q6MZM7_HUMAN;Q6N084_HUMAN;Q59G22_HUMAN;Q68CX6_HUMAN;B4DTK1_HUMAN;B4DU16_HUMAN;H0Y7Z1_HUMAN;Q5CZ99_HUMAN;Q6MZF4_HUMAN;A6YID2_HUMAN;A6YID4_HUMAN;A6YID5_HUMAN;O95617_HUMAN;A6YID7_HUMAN;B4DN21_HUMAN;H0Y4K8_HUMAN;Q7L553_HUMAN;O95608_HUMAN;Q53S27_HUMAN	Fibronectin 1, isoform CRA_n OS=Homo sapiens GN=FN1 PE=4 SV=1	0.0304383	0.0326952	0.053328	0.0309697	0.0342697	0.0128749	0.0275709	0.0441741	0.0229532	0.00959061	0.0600523	0.0206983	0.0646664	0.0620156	0.0167063	0.0286505	0.0173014	0.065388	0.041216	0.0163284	0.0224964	0.0255557	0.0210128
PIDD1_HUMAN	p53-induced death domain-containing protein 1 OS=Homo sapiens GN=PIDD1 PE=1 SV=2	0	0	1.32428e-05	0	0	4.93206e-05	0.00054611	0	5.38653e-05	0	0	0	0.00100933	0	0	8.27106e-05	0	0	0	0.0013589	0	1.04006e-05	0
C0JYY2_HUMAN;APOB_HUMAN;E1A689_HUMAN;A8MUN2_HUMAN;Q7Z7Q0_HUMAN;E1B4S9_HUMAN;S5FVK9_HUMAN;E1B4S6_HUMAN;S5FMV1_HUMAN;Q13789_HUMAN;Q9UE51_HUMAN;Q9UE53_HUMAN;CHM4A_HUMAN;Q13828_HUMAN;Q9UE52_HUMAN	Apolipoprotein B (Including Ag(X) antigen) OS=Homo sapiens GN=APOB PE=4 SV=1	0.574857	0.389793	0.336369	0.468285	0.341488	0.215772	0.464191	0.429941	0.146843	0.452347	0.273113	0.584674	0.284158	0.30495	0.509188	0.234709	0.334925	0.291892	0.280166	0.334261	0.552323	0.191565	0.50053
A8K479_HUMAN	cDNA FLJ77094, highly similar to Homo sapiens apolipoprotein B (including Ag(x) antigen) (APOB), mRNA (Fragment) OS=Homo sapiens PE=2 SV=1	0.00441078	0.00299081	0.00258091	0.00359307	0.00262018	0.00165558	0.00356166	0.00329886	0.0011267	0.00347079	0.00209555	0.0044861	0.00218029	0.00233983	0.00390691	0.00180088	0.00256982	0.00223964	0.00214967	0.00256473	0.00423788	0.00146984	0.00384048
B0YJ73_HUMAN	Ras suppressor protein 1 variant 5 OS=Homo sapiens GN=RSU1 PE=4 SV=1	0.00105608	0.000434759	0.00277002	0.000228697	0.000319083	0.000145831	0.000510312	0.000112831	0.000114754	8.68215e-05	0.00017595	0.00223225	0.00111498	0.00066972	0.0071296	0.000964505	2.95749e-05	0	0.00179081	0.000394895	0.00100401	0.000213674	0.00014587
HBG1_HUMAN;B7UCU6_HUMAN;D9YZU8_HUMAN	Hemoglobin subunit gamma-1 OS=Homo sapiens GN=HBG1 PE=1 SV=2	0	0	0	0	0	0.000506968	8.12892e-05	0	0	0.00191837	0	0	0	0	0	0	9.73273e-05	0	0	0	0	0.00108147	0.0107588
A0A109PW55_HUMAN	MS-C2 heavy chain variable region (Fragment) OS=Homo sapiens PE=2 SV=1	0.134184	0.0044211	0.00307193	0.00410856	0.000588357	0.00112731	0.00229705	0.000731471	0.0013652	0.000429591	0.00104459	0.119265	0.00673536	0.00177273	0.00207621	0.00179838	0.00110574	0.0010272	0.000363276	0.00465826	0.000532967	0.00205464	0.000724728
A0A024R7Z5_HUMAN	Syndecan binding protein (Syntenin), isoform CRA_c OS=Homo sapiens GN=SDCBP PE=4 SV=1	0.00409827	0.00309007	0.00302742	0.0011968	0.00190734	0.00248742	0.00192079	0.00138134	0.00154866	0.0041146	0.00218977	0.00418416	0.0036944	0.00275533	0.0125905	0.00132669	0.00038241	0.000762232	0.00200128	0.00240453	0.00324184	0.000812317	0.00591818
H0YDA6_HUMAN	Nicotinate phosphoribosyltransferase (Fragment) OS=Homo sapiens GN=NAPRT PE=1 SV=1	1.20717	0.830757	1.01746	1.44804	0.0556803	0.189772	0.547121	0.679649	0.0317168	0.612239	0.306016	1.64545	0.5505	0.569789	0.835894	0.710085	0.520801	0.125612	0.0861357	0.135862	0.394289	0.251	0.68899
A0A0A0MT22_HUMAN	Protein tyrosine phosphatase, receptor type, C, isoform CRA_d OS=Homo sapiens GN=PTPRC PE=1 SV=1	0.000275501	3.64972e-05	0.000352975	2.31139e-05	2.18158e-05	0.000125162	8.73076e-06	3.59632e-05	1.11523e-05	5.86156e-05	0	0.000289117	0.000219998	0.000457702	0.000843056	0.000118947	3.57799e-05	0	5.67236e-05	3.85803e-05	1.7407e-05	0	3.38848e-05
KV621_HUMAN	Immunoglobulin kappa variable 6-21 OS=Homo sapiens GN=IGKV6-21 PE=3 SV=1	0.0932375	0.0319033	0.229182	0.064634	0.07957	0.16205	0.0284461	0.0948313	0.306863	0.00823109	0.136169	0.0519845	0.080452	0.209026	0.0536389	0.144148	0.0581448	0.0622999	0.120621	0.0465688	0.0583423	0.213933	0.0196844
A0A024R8G4_HUMAN;A0A0C4DFV8_HUMAN;E7EV88_HUMAN	ADAM metallopeptidase with thrombospondin type 1 motif, 13, isoform CRA_a OS=Homo sapiens GN=ADAMTS13 PE=4 SV=1	0.000247113	0.000277063	0.000866731	8.57372e-05	3.85716e-05	2.59419e-05	4.74715e-05	0.00018129	7.14835e-05	0.000110251	7.38914e-05	0.000209724	0.000457417	0.000292989	0.000278798	0.00014984	3.36537e-05	7.61779e-05	1.51242e-05	3.77822e-05	0.000120348	0.000146474	0.000104313
A1AG2_HUMAN	Alpha-1-acid glycoprotein 2 OS=Homo sapiens GN=ORM2 PE=1 SV=2	0.0216947	0.00584566	0.0102222	0.00885203	0.0432767	0.0364578	0.0522116	0.0290297	0.0953305	0.0179016	0.0434791	0.0148524	0.0159487	0.0300961	0.0120431	0.0181151	0.0201732	0.0370619	0.0542056	0.0587283	0.00966912	0.0461365	0.0331234
A0A024R629_HUMAN	Sialophorin (GpL115, leukosialin, CD43), isoform CRA_a OS=Homo sapiens GN=SPN PE=4 SV=1	0.00307466	0.00016893	0.00307626	0.000130985	0.000107755	0.00191811	0.000183495	8.9227e-05	0	1.96685e-05	0	0.00298305	0.00259266	0.00167632	0.00309232	0	0.000109708	0.000208526	0.000472864	2.62715e-05	0	0	0.000810443
IGJ_HUMAN;C9JA05_HUMAN	Immunoglobulin J chain OS=Homo sapiens GN=JCHAIN PE=1 SV=4	5.40861	2.27942	5.16883	2.12923	2.81704	5.31221	2.99127	2.34621	4.82573	1.04982	3.46961	3.38645	4.78778	6.1528	3.48855	5.04119	0.918826	2.7338	3.56419	4.17797	2.37106	3.53714	1.47
HV373_HUMAN	Immunoglobulin heavy variable 3-73 OS=Homo sapiens GN=IGHV3-73 PE=3 SV=1	0.0372977	0.046471	0.0621872	0.0434715	0.0363969	0.106372	0.0521903	0.0458247	0.198909	0.038259	0.112523	0.0260488	0.103497	0.177227	0.0788415	0.051695	0.0134321	0.0307686	0.144589	0.0873274	0.0367243	0.107985	0.0591231
LV861_HUMAN	Immunoglobulin lambda variable 8-61 OS=Homo sapiens GN=IGLV8-61 PE=3 SV=7	1.5282	0.0776676	0.607689	0.0602773	1.56958	0.456903	1.42904	0.471058	0.661447	0.154065	0.231584	0.889432	0.400403	0.273355	0.172509	0.467873	0.0553093	0.945035	0.301886	2.24056	0.52799	0.418509	0.274343
A0A0A0MT20_HUMAN	EMILIN-1 (Fragment) OS=Homo sapiens GN=EMILIN1 PE=1 SV=1	0	0	0.000359373	0.000465968	0	0.000343635	0.000217929	5.75738e-05	6.735e-05	0	6.78262e-05	0.000101036	0.00258325	0	0.000166267	0	0	0	0.000778522	0	0.000285719	0.000140981	0.000372697
LV743_HUMAN	Immunoglobulin lambda variable 7-43 OS=Homo sapiens GN=IGLV7-43 PE=3 SV=2	0.344945	0.0746986	0.210465	0.135106	0.190043	0.415426	0.189908	0.217533	0.60823	0.149495	0.278641	0.18892	0.262387	0.221871	0.124491	0.210379	0.113834	0.187197	0.317561	0.318788	0.186605	0.460543	0.258409
TSP4_HUMAN	Thrombospondin-4 OS=Homo sapiens GN=THBS4 PE=1 SV=2	0.00229305	0.00178356	0.00180889	0.00234553	0.00277525	0.00394598	0.00170597	0.002257	0.00148849	0.00112674	0.00250473	0.00194348	0.00363746	0.00258525	0.00465251	0.00125272	0.00224694	0.00177801	0.00264179	0.00207475	0.00142655	0.000754824	0.00259446
A0A0C4DH36_HUMAN	Immunoglobulin heavy variable 3-38 (non-functional) (Fragment) OS=Homo sapiens GN=IGHV3-38 PE=1 SV=1	0.0380731	0.0568806	0.0914251	0.0283505	0.0769376	0.0639993	0.117283	0.139681	0.127406	0.0770078	0.080823	0.0283058	0.0406339	0.0549348	0.141564	0.0928465	0.039009	0.0635118	0.0762635	0.187942	0.101276	0.0694349	0.115658
A0N7J6_HUMAN	REV25-2 (Fragment) OS=Homo sapiens PE=2 SV=1	0.0403922	0.0104174	0.0171172	0.0033072	0.0475238	0.015936	0.0149378	0.0378624	0.0759851	0.00343278	0.0154434	0.0232223	0.0138822	0.0128736	0.0180218	0.0129171	0.00981056	0.0288846	0.00953598	0.0284568	0.022192	0.0484325	0.00945422
LEGL_HUMAN	Galectin-related protein OS=Homo sapiens GN=LGALSL PE=1 SV=2	0	0.0110906	0.00135529	0	0	0	0.000123726	0	0	4.65538e-06	0	0.000385622	0.000265739	0	0.000421415	0	0	0.000132974	0	0	0	1.23324e-05	0
Q9NP29_HUMAN	Microfibrillar protein 2 (Fragment) OS=Homo sapiens PE=2 SV=1	0.0195025	0.0217823	0.0278627	0.0023274	0.0443516	0.0425531	0.116211	0.0409781	0.230421	0.031106	0.0281584	0.0124025	0.0240121	0.0157932	0.0502488	0.0247038	0.00518093	0.0273964	0.0525539	0.16147	0.0233441	0.155194	0.0555074
K2C5_HUMAN;B4DL32_HUMAN;F8W0C6_HUMAN;H0YI76_HUMAN;H0YIN9_HUMAN;F8VV57_HUMAN;F8VUG2_HUMAN;K2C8_HUMAN;F8VU69_HUMAN;GFAP_HUMAN;Q8IWY7_HUMAN;Q96GE1_HUMAN	Keratin, type II cytoskeletal 5 OS=Homo sapiens GN=KRT5 PE=1 SV=3	0.0344625	0.643048	0.0576439	0.0828502	0.0573038	0.0368282	0.0490026	0.00900954	0.0208468	0.0301166	0.00959388	0.0364189	0.0437773	0.0541329	0.0944756	0.0214893	0.0256541	0.0830143	0.0464986	0.0595898	0.0606312	0.0272776	0.0153726
CTTB2_HUMAN	Cortactin-binding protein 2 OS=Homo sapiens GN=CTTNBP2 PE=1 SV=1	0.000110591	0.000210273	9.35573e-05	1.59766e-05	5.79547e-05	1.53491e-05	1.75056e-05	1.39091e-05	3.09691e-05	2.71279e-06	7.15863e-05	4.48316e-05	0.000219551	8.54877e-05	6.53969e-05	7.32888e-05	1.14097e-05	0.000105219	5.56961e-06	0	2.7056e-05	0.0153921	1.61163e-05
Q6PIQ7_HUMAN;A2KUC4_HUMAN	IGL@ protein OS=Homo sapiens GN=IGL@ PE=1 SV=1	0.0295352	0.0253636	0.0306157	0.00875035	0.0208247	0.0587367	0.0201481	0.0184625	0.0361985	0.00605031	0.0175625	0.0171134	0.035441	0.018598	0.0483981	0.0272601	0.00746682	0.025068	0.0252865	0.0426448	0.0102464	0.0235147	0.010481
A0A024RAB9_HUMAN;D6RGJ1_HUMAN	Complement component 1, q subcomponent, B chain, isoform CRA_a OS=Homo sapiens GN=C1QB PE=4 SV=1	1.87431	1.12566	0.926428	1.84903	0.485056	0.893148	0.916277	1.39899	0.555453	0.78981	1.61055	1.52575	1.91253	1.38989	1.53662	1.73379	0.980503	0.911982	1.44854	0.496478	0.674492	1.00604	0.317483
A2J1N6_HUMAN;A0A193CHR7_HUMAN;A0A193CHR3_HUMAN	Rheumatoid factor RF-ET9 (Fragment) OS=Homo sapiens PE=2 SV=1	0.0269037	0.0691192	0.0932091	0.0352442	0.0365712	0.0760893	0.0547283	0.0473577	0.0912058	0.0397563	0.0444515	0.0192412	0.0314243	0.0559147	0.0937261	0.0808622	0.0262028	0.0305745	0.0525909	0.0973547	0.0382591	0.149177	0.0626468
Q6MZV7_HUMAN;Q6PYX1_HUMAN	Uncharacterized protein DKFZp686C11235 OS=Homo sapiens GN=DKFZp686C11235 PE=1 SV=1	1.59239e-05	0.000112849	0.000693227	0.000170104	2.21591e-05	0.000353118	6.52697e-09	0.0149682	9.27974e-05	0	0	5.74468e-05	0.000497439	3.00264e-05	8.58278e-05	0.000131438	0.000210616	0	0.00010524	1.49288e-05	0.00903369	0	0
IL36G_HUMAN	Interleukin-36 gamma OS=Homo sapiens GN=IL36G PE=1 SV=1	0.000214991	0.0326256	0.00179321	0.000433075	0	1.94748e-05	0.000209872	1.67409e-05	3.69284e-05	0.000107042	0.000227991	0.000206806	0.000412634	0.000535425	0.000614646	4.25549e-05	0.00084394	0	0.000270668	0.000121934	0.000181211	0.000114508	8.28922e-05
A0A140VK00_HUMAN;C9JEV0_HUMAN;A0JLQ0_HUMAN;H7BZJ8_HUMAN	Testicular tissue protein Li 227 OS=Homo sapiens PE=2 SV=1	0.00444196	0.0268673	0.0105686	0.00323267	0.00719313	0.00216687	0.00478062	0.00181884	0.00142939	0.00164306	0.000553324	0.00317129	0.00312465	0.00540291	0.00294505	0.00965015	0.00136745	0.00482427	0.00391735	0.0168823	0.00597846	0.00126885	0.000509929
KRT81_HUMAN;Q9NSB0_HUMAN	Keratin, type II cuticular Hb1 OS=Homo sapiens GN=KRT81 PE=1 SV=3	0	0.000233081	0.00207961	0	0	0	0	4.68567e-05	0	0.00315475	0.00473164	9.06897e-05	0.000138513	0	7.73232e-05	0	3.54667e-05	0	0	0	0.0364799	0.00151575	0
THRB_HUMAN;E9PIT3_HUMAN;Q69EZ8_HUMAN;C9JV37_HUMAN	Prothrombin OS=Homo sapiens GN=F2 PE=1 SV=2	0.00166785	0.00138041	0.000584844	0.000694348	0.00240012	0.000604914	0.000812806	0.00356486	0.0017856	0.00212968	0.00325934	0.00159428	0.0015416	0.000804191	0.00165388	0.00517079	0.00100702	0.000744385	0.000744643	0.00107606	0.00391729	0.00211457	0.000830587
A0A087WXZ6_HUMAN	High affinity immunoglobulin gamma Fc receptor IB (Fragment) OS=Homo sapiens GN=FCGR1B PE=4 SV=6	0.000113076	0.00510733	8.15523e-05	7.22282e-09	3.22235e-05	3.7581e-05	3.21768e-06	0.000178651	4.58053e-05	0.000876706	0.000945009	8.77018e-05	6.70998e-06	8.82671e-08	0.000135863	0.51736	0.00112498	3.88938e-05	1.41611e-05	8.2242e-05	0.00133891	7.29566e-05	2.09957e-07
AP2D_HUMAN	Transcription factor AP-2-delta OS=Homo sapiens GN=TFAP2D PE=1 SV=1	2.78352e-05	0.00057856	0	0	0.00111816	0.00069876	0.000384861	0	0.000169977	0.00269814	0.000547261	3.80608e-05	0	0	5.04073e-05	0	1.81995e-05	0.00236044	0.000386699	0.000757081	0.00783103	0.00266866	7.10835e-05
Q19KS2_HUMAN;TRFL_HUMAN	Lactoferrin (Fragment) OS=Homo sapiens PE=2 SV=1	0.00187085	0.00023052	0.00255041	0.000278779	0.00772409	0.000901516	0.00135771	0.00065814	0.000419523	0.00276981	0.000228153	0.000529674	0.00212395	0.00189273	0.00033578	0.00138258	0.0002563	0.00204264	0.00204995	0.0043344	0.00619594	3.64168e-05	0.000434025
A0A024R952_HUMAN;B4DRX5_HUMAN	Plakophilin 1 (Ectodermal dysplasia/skin fragility syndrome), isoform CRA_a OS=Homo sapiens GN=PKP1 PE=4 SV=1	0.00086885	0.0201241	0.00125504	0.00188768	0.00108275	0.000474173	0.00105288	6.31555e-05	0.000199937	0.000501625	9.48882e-05	0.00104315	0.000725629	0.000953599	0.00147659	0.000296787	0.000188984	0.00283378	0.000588495	0.000764612	0.0017142	0.000356312	0.000190657
HV374_HUMAN;A0N5T0_HUMAN;A0A075B7E8_HUMAN;A2NWX5_HUMAN	Immunoglobulin heavy variable 3-74 OS=Homo sapiens GN=IGHV3-74 PE=3 SV=1	0.238009	0.213875	0.630053	0.139357	0.393155	0.666509	0.431309	0.387221	0.738731	0.15435	0.345084	0.14214	0.521773	0.322684	0.473718	0.546668	0.0830945	0.293745	0.645543	0.77147	0.245405	0.547975	0.25213
A0N5G1_HUMAN;KV105_HUMAN	Rheumatoid factor C6 light chain (Fragment) OS=Homo sapiens GN=V-kappa-1 PE=2 SV=1	0.521491	0.228385	0.605079	0.228784	0.61211	0.333422	0.485039	0.524765	1.15383	0.208302	0.720616	0.31952	0.767643	0.907068	0.401749	0.525633	0.132372	0.535324	0.490816	0.562548	0.318701	0.994303	0.220817

## Sheet: usGO 0h vs 6h
		Normalized abundance
		before exposure													after exposure
Accession	Description	20210324_6pm_KostarelosK_OkweloguE_EO5	20210324_6pm_KostarelosK_OkweloguE_EO26	20210324_6pm_KostarelosK_OkweloguE_EO40	20210324_6pm_KostarelosK_OkweloguE_EO42	20210324_6pm_KostarelosK_OkweloguE_EO44	20210324_6pm_KostarelosK_OkweloguE_EO60	20210324_6pm_KostarelosK_OkweloguE_EO69	20210324_6pm_KostarelosK_OkweloguE_EO76	20210324_6pm_KostarelosK_OkweloguE_EO106	20210324_6pm_KostarelosK_OkweloguE_EO111	20210324_6pm_KostarelosK_OkweloguE_EO112	20210324_6pm_KostarelosK_OkweloguE_EO125	20210324_6pm_KostarelosK_OkweloguE_EO77	20210324_6pm_KostarelosK_OkweloguE_EO11	20210324_6pm_KostarelosK_OkweloguE_EO13	20210324_6pm_KostarelosK_OkweloguE_EO36	20210324_6pm_KostarelosK_OkweloguE_EO50	20210324_6pm_KostarelosK_OkweloguE_EO53	20210324_6pm_KostarelosK_OkweloguE_EO62	20210324_6pm_KostarelosK_OkweloguE_EO79	20210324_6pm_KostarelosK_OkweloguE_EO86	20210324_6pm_KostarelosK_OkweloguE_EO87	20210324_6pm_KostarelosK_OkweloguE_EO115	20210324_6pm_KostarelosK_OkweloguE_EO120	20210324_6pm_KostarelosK_OkweloguE_EO121	20210324_6pm_KostarelosK_OkweloguE_EO126
FGFP2_HUMAN	Fibroblast growth factor-binding protein 2 OS=Homo sapiens GN=FGFBP2 PE=1 SV=1	9.53467e-05	0.000634019	0.000819561	0.000167074	0.000923249	0.000274574	0.00150412	0.000447783	0.000989543	0.00100105	0.000433576	0.000160759	0.000162408	0.000562104	0.000661997	0.00101736	0.00509118	0.000539029	0.000728644	0.00151148	0.000548159	0.000444404	0.00145961	0.00131584	0.00136305	0.000513337
B2R657_HUMAN	Annexin OS=Homo sapiens PE=2 SV=1	0.000404519	3.57884e-05	4.43472e-05	0.000368709	8.40162e-08	0.00012091	0	3.61545e-05	0	0	0	4.86359e-05	2.78146e-05	0.00100697	5.32883e-05	2.48043e-05	0.000111773	6.62864e-05	0.000230945	0.00105098	4.96632e-05	0.000344643	1.07305e-06	0.000138955	9.31023e-05	9.26909e-06
A0A024QZL1_HUMAN	Proteoglycan 1, secretory granule, isoform CRA_a OS=Homo sapiens GN=PRG1 PE=4 SV=1	0.00420085	0	1.01082e-05	0	0	0.000521123	0	7.58134e-05	2.94354e-05	6.05022e-07	0	0.000836521	0.0013889	0.00232876	0.0127752	0	0.00034658	6.38522e-05	0.000169115	0.0132223	3.98945e-05	0.000628381	8.92077e-05	8.26546e-06	0.000356604	0.000223788
SORCN_HUMAN	Sorcin OS=Homo sapiens GN=SRI PE=1 SV=1	0.000461334	0	0	0	0	5.57974e-05	0	0.000115033	5.04466e-05	0	0	2.92586e-07	0	0.00114943	0	5.28589e-05	6.85781e-06	0	0.000176271	0.0129305	5.30368e-05	0.000726019	0	0.000142887	0.000569395	0
Q2A689_HUMAN;1A01_HUMAN;D7NNS1_HUMAN;E0WN92_HUMAN;A0A0A7C3M7_HUMAN;A0A0N9QHU8_HUMAN;A0A0U5PXL2_HUMAN;A0A0A7C4G8_HUMAN	MHC class I antigen OS=Homo sapiens GN=HLA-A PE=3 SV=1	0	0	0	0	0	0	0	0	0	4.48755e-05	0	1.7104e-05	8.30385e-05	6.6867e-06	9.24292e-05	0	0.000395373	0	0.00013639	7.49152e-07	0	0.000724379	0	2.20304e-05	0.000301319	0
APOA2_HUMAN;V9GYE3_HUMAN;V9GYC1_HUMAN	Apolipoprotein A-II OS=Homo sapiens GN=APOA2 PE=1 SV=1	0.0763479	0.0572492	0.0215436	0.0252763	0.0270661	0.0434411	0.0332045	0.018009	0.0283656	0.0293536	0.0560326	0.0717609	0.0697485	0.0361516	0.0607553	0.0209952	0.0540033	0.0486153	0.0157258	0.0199602	0.020567	0.0205826	0.0181448	0.0138848	0.0240109	0.0352184
Q5SQ08_HUMAN	Complement component C8 gamma chain (Fragment) OS=Homo sapiens GN=C8G PE=1 SV=1	0.00415483	0.00306386	0.00405442	0.00278425	0.00546729	0.00161703	0.0015471	0.0021345	0.00399435	0.00714131	0.00422954	0.0199995	0.0106567	0.00157121	0.00213736	0.0028209	0.000756062	0.00768081	0.000967664	0.00174481	0.00430553	0.0057379	0.00171731	0.00153586	0.00260498	0.00616275
A0A0B4RUS7_HUMAN;C9JZZ0_HUMAN	Apolipoprotein A-V, isoform CRA_a OS=Homo sapiens GN=APOA5 PE=3 SV=1	0.0248621	0.0136398	0.00914235	0.00491273	0.0142252	0.0121152	0.019486	0.0155868	0.0157742	0.00443337	0.00203651	0.00359127	0.00582162	0.0311768	0.0236238	0.00814519	0.0368015	0.00936607	0.00820923	0.0173455	0.0225886	0.0145119	0.0137553	0.0118219	0.0155111	0.010361
PSA1_HUMAN	Proteasome subunit alpha type-1 OS=Homo sapiens GN=PSMA1 PE=1 SV=1	0.00520386	0.0071399	0.0121376	0.0102502	0.0217619	0.0114768	0.00385433	0.0103706	0.00801425	0.0123279	0.00567302	0.0184891	0.0132135	0.00435926	0.00771949	0.0251128	0.00792034	0.0136344	0.0109738	0.0041029	0.0148665	0.00464226	0.0062855	0.00162904	0.00250034	0.00455508
A0A1B1CYC5_HUMAN	Vitamin D binding protein (Fragment) OS=Homo sapiens GN=Gc PE=4 SV=1	0.0346777	0.000137782	0.00989917	0.00297481	0.0113748	0.00186989	0.000459743	0.0008189	0.00213247	0.00823116	0.00117097	0.0943991	0.00043006	0.0203524	3.53079e-05	0.000645117	0.0016656	0.0045449	0.00130432	0.000512184	0.00388808	0	0.000534691	0	0.00610169	0.00691658
TBA4A_HUMAN;B7Z1K5_HUMAN;TBA8_HUMAN;F8VQQ4_HUMAN;F8VVB9_HUMAN;B4DN58_HUMAN;C9JDL2_HUMAN;C9JDS9_HUMAN;C9K0S6_HUMAN;TBAL3_HUMAN	Tubulin alpha-4A chain OS=Homo sapiens GN=TUBA4A PE=1 SV=1	0.00214316	0.000446851	0.000436317	0.00107629	0.000320653	0.000258108	0.000582173	0.00162723	0.000321481	0.000353064	0.000394588	0.00120767	0.000738692	0.00461155	0.000807153	8.66951e-05	0.00133306	0.00035318	0.00112712	0.00083964	0.00159325	0.00581056	0.00420125	0.000850969	0.00578869	0.000674068
TBA1A_HUMAN;TBA1B_HUMAN;A0A1W2PQM2_HUMAN;B4DDU2_HUMAN;B4DQK4_HUMAN;Q8N532_HUMAN;TBA3C_HUMAN;TBA3E_HUMAN	Tubulin alpha-1A chain OS=Homo sapiens GN=TUBA1A PE=1 SV=1	0.00294518	0.000614072	0.000599596	0.00147907	0.000440648	0.000354698	0.000800035	0.00223617	0.000441787	0.000485188	0.000542252	0.00165961	0.00101513	0.0063373	0.00110921	0.000119138	0.00183192	0.000485348	0.00154891	0.00115385	0.00218949	0.00798501	0.00577345	0.00116942	0.00795494	0.000926319
A0A024R6I7_HUMAN;A0A0G2JRN3_HUMAN;Q13747_HUMAN;Q9P173_HUMAN;G3V2B9_HUMAN;B2D098_HUMAN;C5J0G2_HUMAN;A0A0S2Z465_HUMAN;A0A1L7B5J3_HUMAN;A7L8C5_HUMAN;A0A0B4J278_HUMAN;G3V544_HUMAN;A1ATR_HUMAN	Alpha-1-antitrypsin OS=Homo sapiens GN=SERPINA1 PE=1 SV=1	0.0275323	0.00586275	0.0214414	0.00905051	0.0208669	0.00877249	0.0100975	0.00808256	0.0116336	0.0204675	0.0138793	0.0267335	0.0255419	0.0142872	0.00893731	0.0128842	0.00811482	0.0191681	0.0102871	0.011283	0.0132614	0.0204058	0.0108956	0.00636882	0.00550982	0.0121797
A1AT_HUMAN;A6YP93_HUMAN;Q2L9S7_HUMAN	Alpha-1-antitrypsin OS=Homo sapiens GN=SERPINA1 PE=1 SV=3	0.147524	0.0314138	0.114887	0.0484945	0.111809	0.0470048	0.0541045	0.0433081	0.0623354	0.109669	0.0743679	0.143244	0.136859	0.076554	0.047888	0.0690361	0.0434809	0.102707	0.0551205	0.0604567	0.0710576	0.109339	0.0583811	0.0341255	0.0295228	0.0652611
RIT2_HUMAN	GTP-binding protein Rit2 OS=Homo sapiens GN=RIT2 PE=1 SV=1	0.000795388	0.00109428	0.0035332	0.0232759	0.00052681	0.000469638	0.00024496	4.82298e-05	0.000632489	0.000153469	0.00113697	5.79199e-08	0.000130827	0.00573368	0.00152795	0.000831975	0	8.7577e-09	0.000283921	0.000127491	3.97521e-06	0	0.00570233	0.0012524	0	1.57024e-05
S6BGD4_HUMAN	IgG H chain OS=Homo sapiens PE=2 SV=1	0.0789376	0.0609037	0.118831	0.167339	0.130655	0.0338713	0.0596216	0.0747016	0.150801	0.0826736	0.0691864	0.105067	0.0991821	0.0457081	0.034523	0.0717987	0.045285	0.117087	0.0308076	0.101171	0.065329	0.0874145	0.131209	0.0899889	0.0426432	0.0878862
Q5NV68_HUMAN	V4-1 protein (Fragment) OS=Homo sapiens GN=V4-1 PE=4 SV=1	0.00145234	0.000203187	0.000913772	0.00101967	0.00688418	0	0	0.000423385	0.000551891	0.00107891	0.00143012	0.0149749	0	0	0	0	0.000476532	0.00806265	0	0	0	0	0	0.00722827	0.00144789	0.0155742
PANX2_HUMAN	Pannexin-2 OS=Homo sapiens GN=PANX2 PE=2 SV=2	0	2.43362e-05	7.12691e-05	1.56026e-06	7.67398e-07	0	0	0	0.00487252	0.000634385	0.000359604	0	0	0	0	0	0	0	0	0	0	0	0.000816067	0.000235565	0	0
A0A0X9T7V9_HUMAN;A0A075B6H7_HUMAN	GCT-A4 light chain variable region (Fragment) OS=Homo sapiens PE=2 SV=1	0.0579174	0.0350742	0.0255056	0.0188158	0.0231656	0.0387718	0.0608937	0.067113	0.0891169	0.0668084	0.0706543	0.0267285	0.0484714	0.0231662	0.0205255	0.0139912	0.0103854	0.0254377	0.0610823	0.0139847	0.0818129	0.0769757	0.0934926	0.0361663	0.0276273	0.0210896
FHR1_HUMAN;B1AKG0_HUMAN;FHR2_HUMAN	Complement factor H-related protein 1 OS=Homo sapiens GN=CFHR1 PE=1 SV=2	0	0.000126095	0	0.000210866	0.000417073	0.000277958	0	0.000151958	7.49346e-05	0.000968892	0	0.00259984	0	0	0	0	0	0.000327509	0.000320662	0	0	0	0.000123542	0	0	0.00031168
ALBU_HUMAN;F6KPG5_HUMAN;A0A0C4DGB6_HUMAN;A8K9P0_HUMAN;B2RBS8_HUMAN;B4DPP6_HUMAN;Q56G89_HUMAN;B4DPR2_HUMAN;B7WNR0_HUMAN;H0YA55_HUMAN;D6RHD5_HUMAN;C9JKR2_HUMAN;A0A087WWT3_HUMAN;H7C013_HUMAN	Serum albumin OS=Homo sapiens GN=ALB PE=1 SV=2	1.04969	0.528752	1.13592	1.02898	1.89495	1.02345	0.38142	0.857996	0.994062	2.26744	1.26669	5.85117	1.63704	0.679892	0.768701	1.18488	0.798469	2.36685	0.963115	0.445158	1.46656	0.665	0.860718	0.42063	0.77711	1.10602
B4DPP0_HUMAN	cDNA FLJ51032, highly similar to CD9 antigen OS=Homo sapiens PE=2 SV=1	0.137685	0.0810631	0.0809049	0.0216658	0.0264821	0.0267829	0.0520402	0.0677516	0.0323579	0.0420812	0.0284448	0.0065366	0.0272482	0.467843	0.104862	0.0200592	0.163309	0.0302595	0.0659285	0.0409055	0.0877268	0.234804	0.0142746	0.11475	0.237697	0.0181615
A0A0D9SF70_HUMAN	ADP-ribosylation factor GTPase-activating protein 2 OS=Homo sapiens GN=ARFGAP2 PE=1 SV=1	0.015351	0.032291	0.0150238	0.0342989	0.0450298	0.0241968	0.0131934	0.0195961	0.0278649	0.0185572	0.0167005	0.0097354	0.0202421	0.0235465	0.00968585	0.0322385	0.00835367	0.0346645	0.0108565	0.0178239	0.0155891	0.0201486	0.0199475	0.0152171	0.0109786	0.0105207
KRA31_HUMAN	Keratin-associated protein 3-1 OS=Homo sapiens GN=KRTAP3-1 PE=1 SV=1	0.00421215	0.00018409	0.0155236	0.00929052	0.00788132	0.00126558	0.000663844	0.000393982	0.000775357	0.000432271	0.000861579	0.000807551	0.0011203	0.00707569	0.0826982	0.00419564	2.3534e-05	9.14599e-07	0.000560653	0	0.00158882	0.00056096	0.000197338	0.000454457	0.000164296	0.000610204
PIP_HUMAN	Prolactin-inducible protein OS=Homo sapiens GN=PIP PE=1 SV=1	0.000570339	0.000247268	0.000264395	0.000163102	0.000126003	0.00332819	0.00268037	0.00239431	0.000475678	0.000418084	0.000669793	0.000827358	0.00751628	0.00744268	0.000321855	0.000147508	0.0075018	0.00332884	0.0208681	0.00656557	0.0026148	0.000759235	0.00339547	0.00035792	0.00048645	0.000868933
GPIX_HUMAN	Platelet glycoprotein IX OS=Homo sapiens GN=GP9 PE=1 SV=3	0.00257966	3.262e-05	0	0	0	0	0.000611614	6.54154e-05	0	0	4.41233e-05	0	5.47277e-05	0.000764258	5.02857e-05	0	0.000154306	0	5.08691e-05	0.000147384	0.000187814	0.00207143	0.000148285	7.45248e-05	0	7.32491e-05
PLF4_HUMAN;PF4V_HUMAN	Platelet factor 4 OS=Homo sapiens GN=PF4 PE=1 SV=2	0.154638	0.00312858	0.0770497	0.00655388	0.0452873	0.10729	0.0325073	0.0457046	0.0292391	0.0391022	0.0178311	0.0905218	0.270361	0.283542	0.29643	0.04033	0.0900337	0.0229218	0.0860002	0.383441	0.108207	0.207508	0.03189	0.016378	0.0590635	0.0607237
A4D1M3_HUMAN	Carboxypeptidase A4 OS=Homo sapiens GN=CPA4 PE=2 SV=1	0	7.43267e-05	0	0.000286044	0	0	0	0	0	0	5.69572e-05	0	4.98451e-05	0.000338345	0	3.9815e-05	0.000179458	0	0.00126937	8.88541e-05	0	3.12943e-05	6.75582e-05	0	0	2.29589e-05
TRIM4_HUMAN	E3 ubiquitin-protein ligase TRIM4 OS=Homo sapiens GN=TRIM4 PE=1 SV=2	1.82839e-05	0	0.000146927	0	8.17383e-06	0	0	0.000786295	0.00065151	0.000168568	8.0401e-05	2.74567e-05	0.000111941	0	0	2.01687e-06	8.22334e-07	0	0	0	0.000602065	4.93744e-05	0.000515411	1.49299e-05	0	0
O75753_HUMAN	Surf5c (Fragment) OS=Homo sapiens GN=Surf5 PE=2 SV=1	0.0266634	0.0744862	0.0262094	0.037237	0.0296774	0.0107538	0.0294091	0.0214816	0.0236983	0.0107453	0.0275203	0.00443417	0.0163529	0.0219811	0.0208724	0.0944744	0.015542	0.00234546	0.0255817	0.00567548	0.0103402	0.0223296	0.021393	0.00578906	0.00747386	0.00882007
PPIA_HUMAN;PAL4A_HUMAN	Peptidyl-prolyl cis-trans isomerase A OS=Homo sapiens GN=PPIA PE=1 SV=2	0.00809995	0.00406877	0.000350265	0.00127285	0.00025798	0.00230085	0.00277015	0.00938746	0.000433832	0.00131439	0.000442162	8.02455e-05	0.000504305	0.00784357	0.00106161	0.000913208	0.00752672	0.00154575	0.00142909	0.00364385	0.00303057	0.0195356	0.00046922	0.00308729	0.00739716	0.000405551
FABP4_HUMAN;MYP2_HUMAN	Fatty acid-binding protein, adipocyte OS=Homo sapiens GN=FABP4 PE=1 SV=3	0.00190573	0.000834773	0.00064872	0.000398446	0.000581236	0.000764943	0.00113368	0.19602	0.00110873	0.00222008	0.00162394	0.00350049	0.000668614	0.0014954	0.000307287	0.000206682	0.000996287	0.000727029	0.00123646	0.00096984	0.00107412	0.000573199	0.00209509	0.00168454	0.000434689	0.000807901
U3KQA9_HUMAN	Uncharacterized protein (Fragment) OS=Homo sapiens PE=4 SV=8	0.00559517	0.00400503	0.00144025	0.00110812	0.00136634	0.000845382	0.00154723	0.00109921	0.00154152	0.00122142	0.00140081	0.00277959	0.000989069	0.00557955	0.00147377	0.000879672	0.0012228	0.00175247	0.000969121	5.61427e-05	0.00199466	0.00348112	0.000653921	0.00113822	0.000694663	0.000195986
A0A024R0P8_HUMAN	Transforming growth factor, beta 1 (Camurati-Engelmann disease), isoform CRA_a OS=Homo sapiens GN=TGFB1 PE=3 SV=1	0.000376855	0	0	1.89382e-05	2.54274e-05	1.70909e-05	0.000137188	0.000715239	2.94806e-05	0.000287213	3.54845e-05	0.000517695	0.000288503	0.00118927	0.00286093	8.48282e-05	0.000341807	0.000839309	5.20348e-05	0.0014772	0.000222855	0.000339567	0	0.000183786	0.000450358	0.000271677
A8K2H9_HUMAN;A1A4E9_HUMAN;B4DL17_HUMAN	cDNA FLJ78503, highly similar to Homo sapiens keratin 13 (KRT13), transcript variant 1, mRNA OS=Homo sapiens PE=2 SV=1	0	0.000100575	0.00627976	2.69633e-05	0	2.74306e-05	0.000247637	0.00221328	0	7.09626e-06	0	0.000131481	0.000273305	7.07344e-05	3.46169e-05	0	0	0	0.00512426	8.48842e-05	0	0	0.000227634	0	0	0
A2N011_HUMAN	Vh1-D-J3-region (Fragment) OS=Homo sapiens PE=2 SV=1	0.00310618	0.00190926	0.00396194	0.00288445	0.00486091	0.00180482	0.000899297	0.000712789	0.0148643	0.0033879	0.00399866	0.00628843	0.00224825	0.00924647	0.00470951	0.0029801	0	0.000564908	0.00103762	0.000374346	0.00143087	0.00314417	0.0121504	0.000744083	0.000225611	0.00434114
Q6N097_HUMAN	Uncharacterized protein DKFZp686H20196 OS=Homo sapiens GN=DKFZp686H20196 PE=2 SV=1	0	2.57252e-05	7.37814e-05	0	0	0	0	0.0015989	0.000673055	0.000227787	0	1.95135e-05	0	0	0	0	0	0	0	0	0.00154235	0	0	0.000232181	0	0
B2MG_HUMAN	Beta-2-microglobulin OS=Homo sapiens GN=B2M PE=1 SV=1	0.000129282	0	0.000166786	2.40171e-05	1.05592e-05	0.00244427	0.0188037	0.00586641	0.00230325	0.00174216	0.00607883	0.00205007	0.00097609	4.15255e-05	5.93135e-05	6.27622e-05	0.0068485	0.00426437	0.00611898	0.0125995	0.00511758	0.012803	0.00456027	0.00335398	0.00645959	0.00341102
ATRN_HUMAN	Attractin OS=Homo sapiens GN=ATRN PE=1 SV=2	0.00184617	0.000168418	0.00153995	0.00082609	0.00150311	0.000338082	0.000435103	0.000830399	0.000680923	0.00181447	0.00123573	0.00166298	0.00147614	0.000356761	0.00123881	0.00123829	0.000183315	0.00126203	0.000659642	0.000545795	0.000968975	0.000694614	0.000660675	0.000449043	0.000305236	0.00113055
PHLD_HUMAN	Phosphatidylinositol-glycan-specific phospholipase D OS=Homo sapiens GN=GPLD1 PE=1 SV=3	0.0020323	0.000565209	0.00493694	0.000828232	0.00129944	0.000747194	0.000826842	0.000702889	0.000873418	0.000977309	0.000932297	0.00160151	0.000765364	0.00123023	0.00133477	0.000988901	0.00146221	0.00069307	0.000646637	0.00190567	0.000913187	0.000492421	0.000684893	0.000347266	0.000519015	0.000979731
HV145_HUMAN	Immunoglobulin heavy variable 1-45 OS=Homo sapiens GN=IGHV1-45 PE=3 SV=1	0.0166928	0.0195827	0.0116195	0.0166481	0.0291807	0.00663975	0.00478427	0.00646254	0.0222812	0.0217534	0.0114484	0.0145191	0.015816	0.00713358	0.00368839	0.033379	0.000291352	0.0208601	0.00895874	0.00461568	0.00445143	0.0106925	0.0209304	0.0265074	0.00542404	0.0189635
TSP1_HUMAN;A0A024R9Q1_HUMAN;A0PJG0_HUMAN;A0A0B6XK25_HUMAN;A8MZG1_HUMAN;TSP2_HUMAN	Thrombospondin-1 OS=Homo sapiens GN=THBS1 PE=1 SV=2	0.00230145	0.000363137	0.00155874	0.00036476	0.000740271	0.00131063	0.000653579	0.00107637	0.00122908	0.0012776	0.00120946	0.00377349	0.00241543	0.00483918	0.00997474	0.00114348	0.00110358	0.000151356	0.000907991	0.0069316	0.00267301	0.00296773	0.00148668	0.00144109	0.00278723	0.00255854
MACF1_HUMAN	Microtubule-actin cross-linking factor 1, isoforms 1/2/3/5 OS=Homo sapiens GN=MACF1 PE=1 SV=4	1.00745e-06	1.28738e-05	1.36424e-05	5.08848e-05	0	1.54399e-06	3.40766e-06	5.73286e-06	0	0	1.44154e-06	0	1.50576e-05	3.41827e-05	1.91797e-06	1.95776e-06	1.34246e-05	1.85238e-06	2.9129e-05	1.98237e-05	7.00197e-07	2.45006e-05	1.5533e-05	3.1161e-06	0	2.56615e-06
A2J1N8_HUMAN	Rheumatoid factor RF-ET11 (Fragment) OS=Homo sapiens PE=2 SV=1	0.034566	0.0210506	0.0424639	0.0518619	0.0573342	0.0127312	0.0165534	0.0369192	0.0260601	0.0340195	0.0314916	0.025547	0.0529445	0.0298377	0.0188977	0.0206824	0.0114079	0.031074	0.014374	0.0157236	0.0257654	0.0619485	0.0193733	0.051663	0.023028	0.0311432
A0A140TA58_HUMAN	Keratin-associated protein 9-2 OS=Homo sapiens GN=KRTAP9-2 PE=1 SV=1	0	0	0	0	0	0	0	0	0	0	0	0	0	0	0.0185575	0	0	0	0	0	0	0	0	0	0	6.95241e-05
Q9UL71_HUMAN	Myosin-reactive immunoglobulin heavy chain variable region (Fragment) OS=Homo sapiens PE=2 SV=1	0	0	0	0	0	0.0133987	0.000152655	0.00491349	0	0	0	0	0.000114462	0	0	0	0.000613459	0.000497018	0.00430779	0	0.00412881	8.41106e-06	0.000368067	0.0013681	0.00232353	0
GGH_HUMAN	Gamma-glutamyl hydrolase OS=Homo sapiens GN=GGH PE=1 SV=2	0	0.000205927	0	0.00317209	0	0	0	0.000376425	0	0	0	0	0	0.00132203	0.000236711	0	0.000146423	8.24437e-05	0.00174238	0	0	0	0.000449153	7.91981e-05	0	0
VTDB_HUMAN;D6RBJ7_HUMAN;D6RF20_HUMAN	Vitamin D-binding protein OS=Homo sapiens GN=GC PE=1 SV=1	0.00740369	0.00262633	0.00553797	0.00309281	0.00701278	0.0039616	0.00197833	0.004651	0.00445733	0.0107796	0.00529827	0.035611	0.0119394	0.00503614	0.00231419	0.00361653	0.00579405	0.0106512	0.00574324	0.00106475	0.00848457	0.00561762	0.00385292	0.00175494	0.00448434	0.00496077
AMBP_HUMAN;B7Z8R6_HUMAN;S4R471_HUMAN;S4R3Y4_HUMAN;P78492_HUMAN	Protein AMBP OS=Homo sapiens GN=AMBP PE=1 SV=1	0.0574928	0.0135498	0.020515	0.0398861	0.0501803	0.0326123	0.0186814	0.020728	0.0214503	0.0676536	0.0533697	0.116533	0.0462417	0.0214245	0.0344179	0.0546177	0.00680822	0.0638867	0.0258739	0.0246278	0.040054	0.0221462	0.0306242	0.0149743	0.0191378	0.0445448
A0A024RC29_HUMAN	Desmocollin 3, isoform CRA_b OS=Homo sapiens GN=DSC3 PE=4 SV=1	5.05571e-06	3.8532e-05	6.94599e-05	0.000581936	1.86871e-06	0.000106755	5.67298e-05	0.000148318	2.38799e-05	1.31767e-05	8.0375e-05	3.78052e-06	0.000109851	0.000447336	1.37927e-05	6.1009e-06	0.000361302	0.000172122	0.00301535	0.000184016	4.95534e-05	1.82022e-05	0.000458911	0.000163789	7.24473e-06	6.19043e-05
A0A0M3KKW6_HUMAN	Fab Hu 15C1 Heavy chain OS=Homo sapiens PE=1 SV=1	0.000192841	0.000246807	4.96985e-05	0.000728866	0.00101195	0.000529343	1.56978e-06	0.00475708	0.000509936	0.000977824	0.000946568	0.00199312	0.00310577	0.000419934	5.00278e-05	0.00120482	5.1867e-06	0.00099692	0	0	0.000912252	0.0022377	4.8257e-05	0.000220492	0.000892955	0.00246316
MMRN1_HUMAN;B7Z7R8_HUMAN	Multimerin-1 OS=Homo sapiens GN=MMRN1 PE=1 SV=3	0.00247535	6.38421e-05	0.000260237	0.000221881	0.000565383	0.000756044	0.000385593	5.76802e-05	0.000170366	7.88329e-05	0.000116251	0.00285354	0.000658269	0.00600279	0.0263446	0.000126192	0.000300439	2.81485e-05	0.000533774	0.00766905	0.000238574	0.00177126	0.000390365	0.000145703	0.00135795	0.0017072
A0A024R3E3_HUMAN;F8W696_HUMAN;Q9Y355_HUMAN;Q8TDB0_HUMAN	Apolipoprotein A-I, isoform CRA_a OS=Homo sapiens GN=APOA1 PE=3 SV=1	4.2563	2.29014	2.4286	2.14187	1.67222	0.965324	1.26063	1.08657	1.73246	2.42164	1.98389	3.07434	1.6944	3.47919	3.07296	2.08	2.09285	1.60639	0.941918	0.206473	1.13969	1.30849	1.1426	1.50123	1.38335	2.34284
CO4A_HUMAN;Q6U2K2_HUMAN	Complement C4-A OS=Homo sapiens GN=C4A PE=1 SV=2	1.18135e-05	0.000272522	1.06586e-06	1.5079e-05	0	0.000225017	0.000291942	0.000146123	5.58556e-05	9.51526e-05	7.98528e-05	0.000478296	0.0011314	4.03005e-05	2.41499e-05	4.39392e-05	0.00017935	0.0002965	0.000447545	0.000213396	7.8118e-05	0.000920978	0.000111247	6.97273e-05	0.000284324	0.000725847
COMP_HUMAN;B4DN75_HUMAN;Q53FR6_HUMAN;Q8N2R4_HUMAN	Cartilage oligomeric matrix protein OS=Homo sapiens GN=COMP PE=1 SV=2	0.00266747	0.00246238	0.000966469	0.000839314	0.00166533	0.00202575	0.000717699	0.00236552	0.00101396	0.000680269	0.000580541	0.000449901	0.000703596	0.00182478	0.000648451	0.00318239	0.00092044	0.00119464	0.00103645	0.000478715	0.00108192	0.000486698	0.000733441	0.000612919	0.00047535	0.000385011
A0A075B7B6_HUMAN	Immunoglobulin heavy variable 4/OR15-8 (non-functional) (Fragment) OS=Homo sapiens GN=IGHV4OR15-8 PE=4 SV=1	0.00749224	0.00862005	0.00291374	0.00522909	0.0108659	0.00405636	0.00072666	0.00404215	0.00408091	0.00639701	0.00223721	0.00219103	0.00671643	0.00387672	0.00049116	0.0226778	0.000687133	0.00367003	0.00440323	0.000910464	0.00257205	0.00671241	0.00350268	0.00593236	0.000600338	0.00272361
B2RMS9_HUMAN;B7ZKJ8_HUMAN;B7Z544_HUMAN;Q59FS1_HUMAN;B7Z551_HUMAN;H7C0L5_HUMAN;B7Z8Q7_HUMAN	Inter-alpha (Globulin) inhibitor H4 (Plasma Kallikrein-sensitive glycoprotein) OS=Homo sapiens GN=ITIH4 PE=2 SV=1	0.00696303	0.00111324	0.00745838	0.00270226	0.00677634	0.00325742	0.00147534	0.00206863	0.00268269	0.0083484	0.0049332	0.0252404	0.00930257	0.00230014	0.00311782	0.00530078	0.00264584	0.00796499	0.00396506	0.00164437	0.00328584	0.00340609	0.00258228	0.00110526	0.0024111	0.00823138
SPA12_HUMAN	Serpin A12 OS=Homo sapiens GN=SERPINA12 PE=1 SV=1	3.7257e-05	0.000201787	0.000122421	0.00463032	1.04981e-07	3.25e-05	4.04852e-05	6.29107e-05	0	1.16351e-06	9.57034e-05	1.28884e-05	0.000143893	0.000307757	1.66789e-05	3.7685e-05	0.000194295	4.78285e-05	0.00291514	0.00334739	2.99525e-05	9.71852e-06	0.000288814	3.44368e-05	1.16325e-05	5.44297e-05
A0A024R629_HUMAN	Sialophorin (GpL115, leukosialin, CD43), isoform CRA_a OS=Homo sapiens GN=SPN PE=4 SV=1	0.00217315	0.00900849	0.00055666	0.000308306	0.000663807	0.000435814	0.000251466	0.000803332	4.97811e-05	0	0	3.26526e-07	1.19864e-05	0.0034504	0.000638638	0.000431005	0.00101874	0.000183797	0.000118308	8.12384e-05	0.000231827	9.22235e-05	0.000228285	4.52959e-05	0.00101919	0.000296928
Q53H26_HUMAN;TRFE_HUMAN;A0A0K0K1H8_HUMAN;B4DI57_HUMAN;B4DEX9_HUMAN;A0PJA6_HUMAN;C9JVG0_HUMAN;F8WCI6_HUMAN;C9JB55_HUMAN;F8WC57_HUMAN	Transferrin variant (Fragment) OS=Homo sapiens PE=2 SV=1	0.0119837	0.009266	0.0152655	0.00821297	0.015145	0.00929206	0.00557331	0.00973082	0.0106425	0.0456806	0.01652	0.144276	0.0250267	0.00606058	0.00591769	0.0127816	0.0152362	0.0318768	0.0115933	0.00689734	0.0176242	0.00735036	0.0093083	0.00678433	0.0102034	0.0263496
B4E1B2_HUMAN	cDNA FLJ53691, highly similar to Serotransferrin OS=Homo sapiens PE=2 SV=1	0.0195595	0.0151237	0.024916	0.013405	0.0247193	0.0151663	0.00909661	0.0158824	0.0173703	0.0745588	0.0269636	0.235484	0.040848	0.00989193	0.00965871	0.0208618	0.0248681	0.0520284	0.0189223	0.0112577	0.0287658	0.0119971	0.0151928	0.0110732	0.0166537	0.0430071
EF2_HUMAN	Elongation factor 2 OS=Homo sapiens GN=EEF2 PE=1 SV=4	7.17092e-05	0.000289024	0.000220564	0.00123867	0	3.72899e-05	1.32885e-05	0.000473261	1.67718e-05	1.76975e-05	4.46609e-05	1.40745e-07	9.23012e-05	0.00048006	0	6.07516e-05	0.000202061	0	0.00117762	4.6664e-05	3.31827e-05	0	0.000172999	0	0	1.72853e-05
K2C1_HUMAN;H6VRG3_HUMAN;H6VRF9_HUMAN;F8VP67_HUMAN;A0A1W2PQU7_HUMAN	Keratin, type II cytoskeletal 1 OS=Homo sapiens GN=KRT1 PE=1 SV=6	0.0603279	0.0554605	0.0640768	0.207108	0.0143982	0.295245	0.151293	0.0828385	0.0639214	0.0729242	0.138879	0.0602309	0.169421	0.425097	0.0429442	0.0220214	0.495141	0.221968	2.14313	0.328793	0.141972	0.0555235	0.402537	0.141717	0.0225905	0.0863359
TBB1_HUMAN;Q53G92_HUMAN;A0A183YE00_HUMAN;TBB3_HUMAN;TBB6_HUMAN	Tubulin beta-1 chain OS=Homo sapiens GN=TUBB1 PE=1 SV=1	0.00230422	0.000130286	0.000260502	0.000292055	0	8.65726e-05	7.84486e-05	0.000899768	3.15893e-06	0.000157905	1.75644e-05	7.58091e-05	5.21795e-05	0.00463323	0.000871658	1.3958e-07	0.000756322	7.31135e-06	0.000696899	6.02594e-05	0.00106885	0.00506862	0.0012557	0.000804825	0.00461765	2.74953e-05
Q9Y509_HUMAN	VH3 protein (Fragment) OS=Homo sapiens GN=VH3 PE=2 SV=1	0.222184	0.0854486	0.292563	0.310191	0.410957	0.0901418	0.203788	0.27592	0.423556	0.347447	0.276884	0.0859075	0.423784	0.16285	0.100579	0.221058	0.0557883	0.220251	0.24449	0.189739	0.308591	0.400993	0.368007	0.276066	0.050447	0.122369
IGE_HUMAN	Immunoglobulin epsilon heavy chain OS=Homo sapiens PE=1 SV=1	0.0106721	0.0193146	0.0207866	0.0142267	0.0272437	0.00390996	0.000944591	0.00589847	0.0119729	0.0122415	0.00876445	0.0110999	0.00675913	0.00704062	0.00739303	0.0105283	0.00398783	0.012276	0.00260322	0.00197651	0.00879266	0.008004	0.00642192	0.0116046	0.0059788	0.00794026
A0A0S2Z4K6_HUMAN;H0Y8L3_HUMAN;H0Y9D7_HUMAN;H0Y8M8_HUMAN;H0YAB8_HUMAN	Transforming growth factor beta-induced 68kDa isoform 2 (Fragment) OS=Homo sapiens GN=TGFBI PE=2 SV=1	0.000920727	0.000528708	0.000404792	0.000638675	0.000492565	0.0004306	0.00060689	0.000811207	0.000318185	0.000420899	0.000471656	0.000599374	0.000382273	0.000929481	0.000853521	0.000550427	0.000371292	0.000395025	0.00018332	0.000412127	0.0005813	0.000422005	0.000223866	0.000362246	0.000360118	0.000505068
THIO_HUMAN	Thioredoxin OS=Homo sapiens GN=TXN PE=1 SV=3	0	0	0	0	0	0.000424307	0	0.000197217	0	0	0.00149338	0	0.00169875	0	0	0	0.00338329	0.00154104	0.00683284	0	0.000216316	0	0.00497568	0.000718265	0	0.000150902
H0YA93_HUMAN	NEDD4-binding protein 2 (Fragment) OS=Homo sapiens GN=N4BP2 PE=1 SV=1	3.7218e-05	3.2597e-05	0.000107679	0.000218795	0.000157059	0	7.51945e-06	6.31012e-06	0.000568782	0.000311717	0.000834212	3.28673e-05	1.77484e-05	0	0.000164982	7.96081e-05	0	4.9487e-05	0	1.23308e-05	5.58728e-06	1.03284e-05	0.000505746	0.0004092	5.65302e-06	6.85117e-05
ITB1_HUMAN;H7C4N8_HUMAN;C9JPK5_HUMAN	Integrin beta-1 OS=Homo sapiens GN=ITGB1 PE=1 SV=2	0.00293933	0.0011067	0.000464442	0.000178218	0.000136385	0.000160038	0.000563189	0.00132025	0.000696038	0.000693553	0.000364807	0.000164705	0.000475275	0.00572495	0.000600351	0.000123465	0.00121371	0.000222843	0.00135248	0.000545824	0.00133039	0.00260465	0.000434462	0.00179764	0.0032832	0.00016725
SBP1_HUMAN;F2Z2W8_HUMAN;B4DPI7_HUMAN	Selenium-binding protein 1 OS=Homo sapiens GN=SELENBP1 PE=1 SV=2	3.50979e-05	2.56906e-05	3.32246e-05	4.58759e-05	2.29605e-05	3.16797e-05	8.25746e-05	0.00284139	7.45242e-05	2.66315e-05	9.50655e-05	0.000144091	7.00698e-05	3.82925e-05	1.06131e-05	4.25739e-05	4.74759e-05	0.000238097	9.26102e-05	7.95784e-05	0.000110855	2.04279e-05	1.41331e-05	7.1139e-06	2.505e-05	5.42029e-05
L7UUZ7_HUMAN;B4DTY9_HUMAN;L7UW06_HUMAN;I3L4X8_HUMAN;A7U833_HUMAN;F1C630_HUMAN;F1C634_HUMAN;F1C633_HUMAN;F2X0U9_HUMAN;Q1PBM2_HUMAN	Integrin beta OS=Homo sapiens GN=ITGB3 PE=2 SV=1	0.0181133	0.00828039	0.00522175	0.000859607	0.00126076	0.0016121	0.00239359	0.00598705	0.000737588	0.0024116	0.00114601	0.000324964	0.00134285	0.0276629	0.00580061	0.000859636	0.0147412	0.00123201	0.00245896	0.0017746	0.00570115	0.0231211	0.000367986	0.00734124	0.0243524	0.00160925
GSTP1_HUMAN	Glutathione S-transferase P OS=Homo sapiens GN=GSTP1 PE=1 SV=2	0	0	4.00354e-05	3.82112e-05	0	0	0	0.0057769	0.000136319	0.000174495	0	3.85397e-05	0	0	0	7.91918e-06	0.000219862	0	0.00091635	0.000171479	0.00019068	0.000296674	2.2056e-05	2.81459e-05	3.84913e-05	2.17327e-05
CNDP1_HUMAN	Beta-Ala-His dipeptidase OS=Homo sapiens GN=CNDP1 PE=1 SV=4	0.00283705	0.00150483	0.00805396	0.00347569	0.00296	0.00044561	0.000521402	9.10294e-05	0.000112158	0.000208653	9.52044e-05	0.00184695	0.000216258	0.00502973	0.00407558	0.00204922	0.000401353	0.000199197	0.00134268	0.00019071	0.000304851	5.01175e-05	0	6.25739e-05	8.49534e-05	0.000684017
A0A024R877_HUMAN	Delta-aminolevulinic acid dehydratase OS=Homo sapiens GN=ALAD PE=3 SV=1	0.00197248	0.00281791	0.000440452	0.00321221	0.000319173	0.000107051	9.27693e-05	0.000140062	0.00161686	0	0.000109056	0	0	0.00267804	0.00108479	0	5.39913e-05	0.000115842	0.000419854	0.000414904	0.000773583	0	0	0	0	0
A0A024R6I9_HUMAN	Serpin peptidase inhibitor, clade A (Alpha-1 antiproteinase, antitrypsin), member 4, isoform CRA_a OS=Homo sapiens GN=SERPINA4 PE=2 SV=1	0.00107203	0.00024862	0.00130822	0.000697525	0.000898862	0.000584542	0.000917118	0.00122576	0.000785639	0.00116426	0.00105565	0.00111897	0.00135562	0.000832094	0.00203065	0.000755041	0.000522593	0.000811282	0.00146252	0.000617816	0.00106458	0.000954108	0.000613599	0.00037822	0.000451568	0.000346558
HV108_HUMAN	Immunoglobulin heavy variable 1-8 OS=Homo sapiens GN=IGHV1-8 PE=3 SV=1	0	0	0	0	0	0.00204771	0.00172924	0.00480916	0.000650188	0	0.000360735	0	0.00768379	0	0	0	0.000470128	0.00671317	0.00138158	0.00214347	0.00268843	0.00820784	0	0.0012205	0.00276614	0.00367345
Q7Z351_HUMAN	Uncharacterized protein DKFZp686N02209 OS=Homo sapiens GN=DKFZp686N02209 PE=2 SV=1	0.0290071	0.00145325	0.0238552	0.0019882	0.0052868	0.00154632	0.00283566	0.00160505	0.0187941	0.00291799	0.00208634	0.0243205	0.0152715	0.00538487	0.000163179	0.0246156	0.00122249	0.00310172	0.00299127	0.00432055	0.0038498	0.00638365	0.0187837	0.000284503	0.000263289	0.0180605
S10A7_HUMAN;S1A7A_HUMAN	Protein S100-A7 OS=Homo sapiens GN=S100A7 PE=1 SV=4	0.0035419	0.00857939	0.00774659	0.0146921	0.00538559	0.00761634	0.00664561	0.00729077	0.0094596	0.00356115	0.00350954	0.00276926	0.0407621	0.01225	0.00523779	0.0043859	0.0138332	0.00636403	0.0297911	0.0140424	0.00358734	0.000810542	0.00714824	0.00112806	0.000741127	0.00244101
TPIS_HUMAN	Triosephosphate isomerase OS=Homo sapiens GN=TPI1 PE=1 SV=3	3.97304e-05	0	0	0	0	0	0.000121261	0.00552418	0.000134985	8.72565e-05	0.000382752	1.94945e-05	0	8.86817e-05	0	0	0.00029905	0	0.00196895	0.000596273	0.000186997	0.000413745	0.000228329	3.88047e-05	0.000143337	1.55254e-05
A2N0U2_HUMAN	VH6DJ protein (Fragment) OS=Homo sapiens GN=VH6DJ PE=2 SV=1	0.00257217	0.000867153	0.000704164	0.00157274	0.005554	0.00100913	0.000245432	0.006827	0.00273995	0.00255423	0.00236999	0.000816005	0.00411038	0.00062925	0	0.00112805	0.000109185	0.00295316	0.00524434	0.000158887	0.00812832	0.00632888	0.00234404	0.00220948	0.000454492	0.00116566
A0A024RD25_HUMAN	Pim-1 oncogene, isoform CRA_a OS=Homo sapiens GN=PIM1 PE=3 SV=1	0.000867505	9.69656e-05	0.00208993	0.00101533	0.00204067	0.000813167	0.000178652	0.00024642	0.000751983	0.00217896	0.00138011	0.00926052	0.0010424	0.000453901	0.00155352	0.000575914	0.000161597	0.00295399	0	0.000301398	0.000366888	0.000390525	0.000495353	0.000464331	0.00151685	0.00436695
MOES_HUMAN;Q6PJT4_HUMAN;B7Z4C7_HUMAN;RADI_HUMAN;B7Z2S7_HUMAN;Q9UJZ2_HUMAN;Q9UJZ7_HUMAN;Q9UJZ8_HUMAN;V9GZ54_HUMAN;E9PNV3_HUMAN	Moesin OS=Homo sapiens GN=MSN PE=1 SV=3	0.00499829	0.00534432	0.000672583	0.00193738	0.000961438	0.00294789	0.00232704	0.00619973	0.00177362	0.000653776	0.000962157	0.00182665	0.000914497	0.0054584	0.00182153	0.00146114	0.00594397	0.00366486	0.00102098	0.00297167	0.00291693	0.00165801	0.00245633	0.00327437	0.00296228	0.00350533
TAD2B_HUMAN	Transcriptional adapter 2-beta OS=Homo sapiens GN=TADA2B PE=1 SV=2	0	0	7.47205e-05	0.000238829	0	0	0	0	0	0	0	0	0	0.000116556	3.95015e-05	2.33352e-05	0	0	0.00206782	0	3.40005e-05	0	0	0	0	0
A0A024QZU2_HUMAN;TBB2A_HUMAN	Tubulin beta chain OS=Homo sapiens GN=TUBB2B PE=3 SV=1	0.000155531	2.48399e-05	2.84901e-05	4.43354e-05	3.32908e-06	1.29587e-06	2.34357e-05	4.32866e-05	7.6791e-06	9.12427e-06	0	1.08133e-05	2.30167e-06	0.000435154	7.16581e-05	4.43766e-07	2.9827e-05	0	6.64621e-05	3.88504e-05	4.58618e-05	0.000575155	0.00133501	2.25823e-05	0.000176807	4.87526e-06
A0A024RAG6_HUMAN;X6RLJ0_HUMAN;Q9H2L7_HUMAN	Complement component 1, q subcomponent, A chain, isoform CRA_a OS=Homo sapiens GN=C1QA PE=4 SV=1	1.15944	0.199134	1.32658	0.972376	1.12894	0.328078	0.522324	0.507495	0.39236	0.745808	0.83791	0.563776	0.691528	0.707372	1.00299	1.48964	0.408489	0.587631	0.218121	0.266941	0.824248	0.601431	0.598102	0.339158	0.211039	0.487998
DEF1_HUMAN	Neutrophil defensin 1 OS=Homo sapiens GN=DEFA1 PE=1 SV=1	0.00848261	0.00326985	0.0012599	0.00190431	0.00113278	0.0125491	0.00398952	0.00141535	0.0104027	0.00340286	0.00348077	0.00147377	0.00195337	0.0153618	0.0141027	0.00417386	0.00607637	0.00200594	0.00545238	0.00484503	0.00333598	0.00173579	0.0125841	0.00449491	0.00263721	0.00131331
BPIB1_HUMAN;A2A2R0_HUMAN	BPI fold-containing family B member 1 OS=Homo sapiens GN=BPIFB1 PE=1 SV=1	0.0050361	0.00104216	0.000742412	0.000434053	0.00128134	0.00112385	0.00373245	0.000738956	0.000848479	0.000178162	0.000407953	0.000207051	0.00157725	0.00646098	0.0011181	0.000907157	0.00179752	0.00181389	0.000863812	0.0037674	0.00103892	0.00160685	0.000807112	0.000692344	0.00112881	0.000597324
B3KUB8_HUMAN;B7Z6C3_HUMAN;E7EX47_HUMAN;A0A0G3VPD9_HUMAN;A0A0A1ED81_HUMAN;A0A0H3WDK6_HUMAN;Q9BZN1_HUMAN;A0A0A1EAI1_HUMAN;A0A0G3VR70_HUMAN;A0A2D1WBA2_HUMAN	cDNA FLJ39539 fis, clone PUAEN2008228, highly similar to Platelet glycoprotein 4 OS=Homo sapiens PE=2 SV=1	0.00697099	0.00249529	0.000634727	0.000624358	0.000652197	0.000261809	0.00445921	0.00213036	0.000906933	0.000494575	0.000614198	9.71378e-05	0.000439577	0.0145277	0.00165045	0.000675345	0.000832269	0.0004354	0.00111011	0.00285895	0.00273912	0.0070545	0.000463866	0.00118129	0.00259576	0.000559821
ANXA1_HUMAN;B4DL19_HUMAN	Annexin A1 OS=Homo sapiens GN=ANXA1 PE=1 SV=2	0.000377997	0.00124829	0.00170833	0.000800571	7.57335e-05	2.11666e-05	6.05381e-05	0.00119737	7.59163e-05	1.73938e-05	7.589e-05	0.000619139	5.36016e-05	0.00102485	0.00023398	0.000143758	0.000103403	1.47386e-05	0.000761437	0.000154048	0.000176024	3.92667e-05	0.000112023	5.2355e-06	1.41116e-05	5.96068e-05
Q9UL89_HUMAN	Myosin-reactive immunoglobulin heavy chain variable region (Fragment) OS=Homo sapiens PE=2 SV=1	0.000901003	4.85977e-06	0.000470604	0.000920098	9.96316e-05	0	0.0128287	0.0223643	0.000117065	0.101302	1.98574e-06	0.00160784	0.00081628	0	0	4.14421e-09	0	0.00328085	0	0.0112613	0.0199799	0.000130694	1.0623e-06	0.0951642	0.000414463	0.00148641
FCERG_HUMAN	High affinity immunoglobulin epsilon receptor subunit gamma OS=Homo sapiens GN=FCER1G PE=1 SV=1	0.0206345	0.00801116	0.00111875	0.0019448	0.000164998	0.0012559	0.00246397	0.00246063	0.00172126	0.00130244	0.00113436	0.000156783	0.000744204	0.035205	0.00363759	0.00037429	0.00423507	0.00101451	0.00630221	0.0012806	0.00298798	0.0101822	0.00115808	0.00374833	0.00849874	0.000422247
B4E1Z4_HUMAN;CFAB_HUMAN;A0A1U9X7H7_HUMAN;A0A0G2JH38_HUMAN;H7C5H1_HUMAN;H7C526_HUMAN;CO2_HUMAN;D2KT84_HUMAN	cDNA FLJ55673, highly similar to Complement factor B (EC 3.4.21.47) OS=Homo sapiens PE=1 SV=1	0.00108923	0.000340068	0.0020264	0.00050012	0.00216047	0.000279868	0.000350207	0.000616857	0.000736512	0.00245276	0.00125912	0.0106767	0.00387944	0.000345789	0.000709741	0.00119588	0.000459493	0.00232813	0.000814125	0.000612509	0.00145084	0.00123725	0.000417821	0.000255687	0.00050805	0.00197816
FABP5_HUMAN;FB5L3_HUMAN	Fatty acid-binding protein, epidermal OS=Homo sapiens GN=FABP5 PE=1 SV=3	0.00064779	0.0104447	0.00147584	0.00626739	0.00073033	0.000285497	0.00064414	0.00574665	0.000322791	0.000268757	0.00137785	0.000176987	0.00158957	0.00378316	0.000326293	0.000934904	0.0010486	0.000377155	0.00589926	0.00146646	0.000960042	0.00052358	0.00190612	0.000198486	0	0.000105691
Q65ZC9_HUMAN;Q0ZCG7_HUMAN;HV333_HUMAN;Q0ZCH0_HUMAN;A2N192_HUMAN;Q0ZCG9_HUMAN;Q0ZCI3_HUMAN;Q9UGP3_HUMAN;Q0ZCF5_HUMAN;A2NYV1_HUMAN	Single-chain Fv (Fragment) OS=Homo sapiens GN=scFv PE=2 SV=1	0.00164317	9.9024e-05	0	6.64687e-05	0.000496709	0.00269513	0.0236132	0.0135897	0.000288452	0.0156807	0.000136835	0.00478071	0.082673	0.000758664	0.000115321	0.000678273	0.00167227	0.0276339	0.00659516	0.0197287	0.028382	0.0844966	0.000329303	0.00846841	0.000330378	0.00919567
A0A0C4DH35_HUMAN	Immunoglobulin heavy variable 3-35 (non-functional) (Fragment) OS=Homo sapiens GN=IGHV3-35 PE=1 SV=1	0.0527582	0.0915058	0.123157	0.11633	0.140686	0.0457546	0.0489168	0.101524	0.309219	0.0709948	0.084284	0.0549966	0.127176	0.0581176	0.0388282	0.130914	0.0354129	0.0903639	0.0686972	0.0685354	0.0960709	0.132696	0.231621	0.0598888	0.0289739	0.0752979
A4UCS6_HUMAN;PRDX6_HUMAN	Peroxiredoxin 6 (Fragment) OS=Homo sapiens PE=2 SV=1	0.000106091	0.000110481	0.00157392	0.000633009	0.000295215	0	0	0.00423081	0	0	0	0	0	0.000435555	5.94416e-05	5.29891e-05	0	0	0	0	0	9.1209e-05	0	0	0	0
A2NB43_HUMAN	Cold agglutinin FS-1 H-chain (Fragment) OS=Homo sapiens GN=IGH@ PE=2 SV=1	0.000164366	0	0.000183346	0.000685857	0.00109118	0.000328151	8.57754e-05	0.000237599	0.000314418	0.00403394	0.00173369	0.000146661	0.000716381	0.000222878	0	0.000876434	5.03758e-05	0	0.00105636	0.00018013	0.000738024	0.000266334	0.000263324	0.00303483	0	8.94838e-05
H7C220_HUMAN	Anoctamin (Fragment) OS=Homo sapiens GN=ANO7 PE=3 SV=8	0.142025	0.0735464	0.0996315	0.0655406	0.118311	0.0343144	0.0163406	0.0342761	0.0334933	0.0259324	0.0340147	0.0505167	0.0427806	0.0785085	0.0422367	0.165572	0.0293642	0.0239688	0.0381691	0.0163878	0.0248414	0.053208	0.0288131	0.0234463	0.019693	0.0661657
KV401_HUMAN	Immunoglobulin kappa variable 4-1 OS=Homo sapiens GN=IGKV4-1 PE=1 SV=1	0.598594	0.735642	0.577158	1.1352	1.17083	0.674399	0.474817	0.824059	0.679088	0.611643	0.697707	0.411772	1.14148	0.51678	0.363845	1.34213	0.305222	0.725731	0.807444	0.302674	0.894495	1.42515	0.527554	0.571548	0.285876	0.757297
A0A024R4H6_HUMAN	Kallikrein 7 (Chymotryptic, stratum corneum), isoform CRA_b OS=Homo sapiens GN=KLK7 PE=3 SV=1	1.57684e-05	0.000100824	0.00018664	0.000759493	4.87589e-05	0.000217698	0.000119981	0.000133752	9.49642e-05	0	0.000172109	0	0.00016783	0.00081946	0.000287045	6.75533e-05	0.00101599	0.000316479	0.00713924	0.000396981	0.00010083	4.22102e-05	0.000353953	4.52002e-06	6.03849e-05	6.77105e-07
Q9UL83_HUMAN	Myosin-reactive immunoglobulin light chain variable region (Fragment) OS=Homo sapiens PE=2 SV=1	4.99877e-07	0.000181922	0.000354263	0.00191029	1.6795e-05	0.0134474	0.000299956	0.00294083	0.000658688	0.000794313	0.00259839	6.62269e-05	0	0.0019291	0.00281141	2.29631e-07	0.0458251	0.00456256	6.35193e-05	0.000478676	0.000414097	0.00215513	9.02707e-05	0.0398836	0.00324308	0.000410776
MYO1G_HUMAN	Unconventional myosin-Ig OS=Homo sapiens GN=MYO1G PE=1 SV=2	0.00016212	0.000996109	6.54293e-05	6.59585e-05	6.59663e-05	2.1994e-05	2.12909e-05	1.09112e-05	2.2774e-05	8.06363e-06	2.51426e-05	7.29118e-06	5.69436e-06	0.000156152	7.55046e-05	1.39648e-05	4.88738e-05	7.34836e-05	1.20225e-05	0	1.14942e-05	1.01809e-05	1.03513e-05	4.08216e-05	1.89203e-05	9.64181e-06
CO6A2_HUMAN;Q9BUM6_HUMAN;C9JH44_HUMAN;H7C0M5_HUMAN;Q6FHW5_HUMAN	Collagen alpha-2(VI) chain OS=Homo sapiens GN=COL6A2 PE=1 SV=4	0.00450063	0.00511628	0.00289353	0.00335403	0.00284444	0.00202148	0.00248754	0.00200109	0.00232424	0.00115795	0.00181924	0.00114224	0.000917937	0.00454751	0.00238608	0.00113589	0.00247983	0.00195203	0.00134456	0.00245489	0.00164148	0.00147636	0.00124271	0.00189614	0.00193384	0.00153041
FBLN1_HUMAN;Q8NBH6_HUMAN	Fibulin-1 OS=Homo sapiens GN=FBLN1 PE=1 SV=4	0.00154721	0.00101464	0.00126199	0.00125556	0.00136955	0.00112894	0.00116689	0.000858596	0.00221568	0.00219108	0.00188925	0.00186371	0.00282053	0.000972932	0.00111816	0.00237144	0.00104759	0.00250179	0.0015105	0.00130151	0.00172576	0.00163694	0.00160046	0.000500758	0.000827613	0.00138021
SAMP_HUMAN	Serum amyloid P-component OS=Homo sapiens GN=APCS PE=1 SV=2	0.0155176	0.00708648	0.0191967	0.00786014	0.0139293	0.0108136	0.273285	0.0100325	0.0160032	0.0268732	0.0161417	0.0536707	0.0377326	0.0076527	0.0150231	0.0161953	0.00503773	0.0178384	0.00928532	0.216458	0.0182952	0.0153914	0.0171709	0.00613555	0.00561119	0.0121574
A2J1M8_HUMAN	Rheumatoid factor RF-IP12 (Fragment) OS=Homo sapiens PE=2 SV=1	0.0609718	0.0460952	0.0626767	0.0281421	0.0773897	0.0354079	0.0399715	0.0658765	0.0690353	0.040984	0.0559801	0.0890841	0.127485	0.034092	0.0166805	0.0782712	0.0187261	0.0705143	0.0325526	0.0434619	0.0543903	0.109827	0.0546174	0.0427638	0.0339243	0.115925
A0A024R6P0_HUMAN;G3V595_HUMAN;G3V3A0_HUMAN;A0A087WY93_HUMAN	Serpin peptidase inhibitor, clade A (Alpha-1 antiproteinase, antitrypsin), member 3, isoform CRA_c OS=Homo sapiens GN=SERPINA3 PE=3 SV=1	0.0130805	0.00900088	0.0255839	0.00920918	0.0243574	0.0118486	0.00858794	0.0106824	0.0130983	0.0267069	0.0111326	0.0383907	0.0632843	0.00819573	0.0131272	0.0200364	0.00657211	0.0247383	0.0153337	0.0119502	0.0129023	0.0424278	0.0121409	0.00903707	0.00450157	0.0186532
A0A1W6IYI5_HUMAN;A0A1W6IYJ6_HUMAN	N90-VRC38.08 heavy chain variable region (Fragment) OS=Homo sapiens PE=2 SV=1	0.0195395	0.00742951	0.0147522	0.0173088	0.0191575	0.0155041	0.00958671	0.0416023	0.0342689	0.0104704	0.0126482	0.0143554	0.0240992	0.0157093	0.00614049	0.0114571	0.010966	0.0241168	0.00964787	0.0157322	0.0378795	0.0209623	0.0332168	0.00568287	0.00831572	0.0111508
A0A087WTS4_HUMAN	Peptidyl-prolyl cis-trans isomerase FKBP1A OS=Homo sapiens GN=FKBP1A PE=4 SV=1	0.00303047	0.00546021	0	0	0	3.00298e-05	0	0	0	0	0	0	0	0.00353925	0	0	0.00062574	4.21191e-06	5.32361e-06	0	0	0.00169331	5.06611e-05	0	0.00086668	0
S10A8_HUMAN	Protein S100-A8 OS=Homo sapiens GN=S100A8 PE=1 SV=1	0.0121511	0.0316924	0.00586383	0.016677	0.00623291	0.00918912	0.00958127	0.00409801	0.00772416	0.00268319	0.00927263	0.00684367	0.00798485	0.0259357	0.0118877	0.0021764	0.0276494	0.00951041	0.0467648	0.00743392	0.00253348	0.00101075	0.00320956	0.00206093	0.00112872	0.00524989
A0A068LKQ2_HUMAN	Ig heavy chain variable region (Fragment) OS=Homo sapiens PE=2 SV=1	0.144486	0.135801	0.121944	0.10527	0.160655	0.124434	0.0830036	0.1712	0.215633	0.185616	0.133902	0.147884	0.240908	0.107205	0.0821437	0.196446	0.0514644	0.174932	0.142519	0.103847	0.170057	0.250171	0.178188	0.140884	0.0462248	0.177845
A0A0F7TC28_HUMAN	IGHV4-4 protein (Fragment) OS=Homo sapiens GN=IGHV4-4 PE=4 SV=1	0.011632	0.0029105	0.00479921	0.0142548	0.0182187	0.0026987	0.00436782	0.00105718	0.0125561	0.0146949	0.00101302	0.00261952	0.0147433	0.00423743	0.00012213	0.0134717	0.000670811	0.00812004	0.00968222	0.00299697	0.00137552	0.0157803	0.00837777	0.0121403	0.000101052	0.0094105
G3V1V0_HUMAN	Myosin light polypeptide 6 OS=Homo sapiens GN=MYL6 PE=1 SV=1	0.0012128	0.000381763	0.000258829	5.95474e-05	0	8.77186e-05	0.000475242	0.00133368	0.000161424	4.92271e-06	1.12467e-08	0	0.000104223	0.00142128	0.00226048	8.20736e-05	0.00071168	1.55248e-05	0.00021155	0.000616836	0.000439004	0.000926466	1.57098e-05	6.13034e-05	0.000278862	0
A0A109PW74_HUMAN	IBM-B3 light chain variable region (Fragment) OS=Homo sapiens PE=2 SV=1	0.000153482	0	0	0	0	0.0161832	0	0.00567992	0	0	0	0	0.00019386	0	0	0	0.00720505	0.0042864	0	0.0010059	0	0	0.000109179	0.00175469	0.00275934	0.000166342
A0A024RAB9_HUMAN;D6RGJ1_HUMAN	Complement component 1, q subcomponent, B chain, isoform CRA_a OS=Homo sapiens GN=C1QB PE=4 SV=1	1.56964	0.294548	1.59789	1.26129	1.34694	0.593621	0.775755	0.711953	0.479562	0.955019	1.03863	1.13209	0.888631	0.938752	1.20391	1.69666	0.847722	0.858232	0.30115	0.404496	1.01617	0.774948	0.797581	0.514641	0.513095	0.869026
CO5_HUMAN;Q59GS8_HUMAN	Complement C5 OS=Homo sapiens GN=C5 PE=1 SV=4	0.00375511	0.000435773	0.00279209	0.00130273	0.00281456	0.000660928	0.00107568	0.000701727	0.00113026	0.00272113	0.00228568	0.00312084	0.00387479	0.00102844	0.00180428	0.00267047	0.000294003	0.00287473	0.00149961	0.000921233	0.00147651	0.00190264	0.00110743	0.000689995	0.000688174	0.00288513
Q0ZCJ1_HUMAN	Immunglobulin heavy chain variable region (Fragment) OS=Homo sapiens PE=4 SV=1	0.0279064	0.0196304	0.13551	0.0362497	0.128008	0.0124958	0.0235256	0.0325922	0.123824	0.0335096	0.0493516	0.0139789	0.0586215	0.0200733	0.0185876	0.0435187	0.0343203	0.0367983	0.0198037	0.0182585	0.035997	0.0661883	0.103819	0.0266121	0.0173468	0.0292849
A0A125U0V2_HUMAN;A0A068LRW4_HUMAN	GCT-A1 heavy chain variable region (Fragment) OS=Homo sapiens PE=2 SV=1	0.00653229	0.00291187	0.0145308	0.00537264	0.0227218	0.00200255	0.00284078	0.00765508	0.0112402	0.00415286	0.0257854	0.00737102	0.0120142	0.00455732	0.00617217	0.00116084	0.00475287	0.0106799	0.00239651	0.00372524	0.00773404	0.0167683	0.0049439	0.00310224	0.0108264	0.0122118
FCN1_HUMAN;A0A087WVE2_HUMAN	Ficolin-1 OS=Homo sapiens GN=FCN1 PE=1 SV=2	0.0162148	0.0282712	0.00420564	0.00448912	0.00102347	0.00362375	0.00386438	0.00515177	0.00212207	0.00288799	0.00202098	0.00233606	0.00325076	0.0274798	0.00714553	0.0091685	0.0137107	0.00165969	0.00268607	0.0101843	0.00452388	0.00348403	0.00288429	0.0105838	0.00483527	0.0049133
MBL2_HUMAN	Mannose-binding protein C OS=Homo sapiens GN=MBL2 PE=1 SV=2	0.177845	0.0310086	0.0228022	0.0637228	0.0191044	0.0141407	0.059572	0.00610396	0.0175128	0.00521722	0.0191651	0.0120566	0.00324441	0.100408	0.0462669	0.0149602	0.00811696	0.00328016	0.0162838	0.0475192	0.00630615	0.00628188	0.00986423	0.00178729	0.0112056	0.0194694
A2IPI2_HUMAN	HRV Fab N27-VL (Fragment) OS=Homo sapiens PE=2 SV=1	0.000351277	8.04235e-05	8.15917e-05	0.000138605	2.24405e-08	0.0125247	0.00556326	0.00930808	0.00292228	0.00592129	0.00985963	0.0806396	0.0140051	0.000491885	0.000137835	0.000102614	0.0115514	0.00563033	0.0633893	0.00497707	0.0126637	0.012733	0.000936046	0.00631064	0.00410522	0.0913997
CFAI_HUMAN;A0A087X0I2_HUMAN;A8K3L0_HUMAN;D6R9Z8_HUMAN;Q6LAM0_HUMAN	Complement factor I OS=Homo sapiens GN=CFI PE=1 SV=2	0.000359074	0.000144629	0.000321696	0.000135556	0.000496665	0.000123915	0.000117896	0.000232067	0.00028358	0.000650633	0.000554079	0.00253865	0.00099959	0.000461006	0.000169079	0.000533335	0.000120429	0.000805486	0.000593034	0.000115998	0.000320368	0.000280968	0.000260246	6.0759e-05	0.000102818	0.000426757
FETUA_HUMAN;B7Z556_HUMAN	Alpha-2-HS-glycoprotein OS=Homo sapiens GN=AHSG PE=1 SV=1	0.0310915	0.00295761	0.0352275	0.0106539	0.0212432	0.00820291	0.00646783	0.00594724	0.00787467	0.022991	0.0080153	0.0408438	0.0117442	0.0308009	0.0209633	0.00935947	0.0190029	0.0229599	0.00975349	0.00386565	0.0132739	0.00698329	0.00655717	0.00314299	0.00451371	0.00643239
HV741_HUMAN	Immunoglobulin heavy variable 7-4-1 OS=Homo sapiens GN=IGHV7-4-1 PE=3 SV=1	0	0	0	0.000242709	0	0.0115383	0.00618259	0.000268991	0.00282623	0.000575321	0.0006229	0.022548	0.000664591	4.24096e-05	0	0.00013642	0.00190526	6.38525e-05	0.0107156	0.00697196	0.000336125	0.000570524	0.00057425	0.00049767	0.00202238	0.0481
MEX3A_HUMAN	RNA-binding protein MEX3A OS=Homo sapiens GN=MEX3A PE=1 SV=1	0.000447201	0.000244285	0.000469601	0.000292372	0.00052252	6.24259e-05	2.42558e-05	0.000116408	8.07369e-05	0.000241616	0.00029801	0.000308919	0.00020175	0.00025279	0.000200502	0.000756363	0.000328568	4.28859e-05	0.000141659	1.65744e-05	0.000556477	0.000105183	0.000207857	5.31265e-05	4.43769e-05	0.000115093
PXDC2_HUMAN	Plexin domain-containing protein 2 OS=Homo sapiens GN=PLXDC2 PE=1 SV=1	0.000259642	7.74e-05	4.26426e-05	4.59352e-05	0.00012376	3.15386e-05	0.000265577	7.01546e-05	8.67375e-05	0.000211041	0.000232856	0	0.000308562	0.000134468	0.000107699	0.000262902	0	7.46814e-05	0.000122345	0.000281667	0.000313355	9.76301e-05	4.35129e-05	4.988e-05	0	0
B6EDE2_HUMAN;A2NW97_HUMAN	Epididymis luminal protein 180 (Fragment) OS=Homo sapiens GN=HEL180 PE=2 SV=1	0.087139	0.0609524	0.244668	0.166365	0.109543	0.0236294	0.0546598	0.117503	0.0871323	0.103739	0.060628	0.0660801	0.111438	0.0903649	0.0619372	0.129537	0.0505923	0.0774732	0.0443701	0.0814198	0.102547	0.0925725	0.0778097	0.0998187	0.0187626	0.0969569
FMAS1_HUMAN	Putative uncharacterized protein FRMD6-AS1 OS=Homo sapiens GN=FRMD6-AS1 PE=5 SV=1	0.0500655	0.5157	0.237754	0.228166	0.17281	0.00433128	0.000526984	0.00407988	0.0135192	0.0183224	0.000185479	0.0015211	0.00262808	0.0930195	0.140229	0.237809	0.01046	0.000408422	0.00055326	0.000273176	0.000987713	0.00343709	0.00149967	0.0294841	0.00333274	0.00205301
F5GY80_HUMAN;Q05CV3_HUMAN	Complement component C8 beta chain OS=Homo sapiens GN=C8B PE=1 SV=1	0.00142738	0.000781668	0.00103265	0.000634713	0.00270709	0.000483606	0.000905637	0.000512725	0.000949561	0.00237712	0.00110721	0.00391647	0.0018827	0.00112963	0.00119131	0.00179375	0.000521364	0.00224885	0.000509101	0.00059493	0.000719576	0.00131382	0.000551377	0.0011882	0.000518297	0.00200679
O95973_HUMAN	VH4 heavy chain variable region (Fragment) OS=Homo sapiens GN=IGM PE=2 SV=1	0.000641366	0.006951	0.00940618	0.0131441	0.00333922	0.0704654	0.0634376	0.113828	0.0361172	0.0778076	0.0457594	0.0561749	0.0729407	0.00147355	0.0435247	0.0192571	0.0443588	0.0603558	0.0264521	0.184022	0.0328489	0.0481749	0.0620896	0.164633	0.0340033	0.12132
Q0ZCJ6_HUMAN	Immunglobulin heavy chain variable region (Fragment) OS=Homo sapiens PE=4 SV=1	0.00177551	0.011836	0.0112807	0.00379896	0.00666437	0.00195634	0.00224156	0.0162967	0.0243513	0.00548603	0.005156	0.00294044	0.0160687	0.00253559	0.000661407	0.0170187	0.00114459	0.00277057	0.00355619	0.00233262	0.0147276	0.0182607	0.0222727	0.0061126	0.000944114	0.00425676
KRA43_HUMAN	Keratin-associated protein 4-3 OS=Homo sapiens GN=KRTAP4-3 PE=2 SV=2	0	0	0	0	0	0	0	0	0	0	0	0	0	0	0.0171083	0	0	0	0	0	0	0	0	0	0	0
KANK2_HUMAN	KN motif and ankyrin repeat domain-containing protein 2 OS=Homo sapiens GN=KANK2 PE=1 SV=1	0	0	0	0	0	0	0	0	0	0	0	0	0	0	0	0	0	0	0	0.000524913	0	0	0	0	0	0
KVD20_HUMAN	Immunoglobulin kappa variable 3D-20 OS=Homo sapiens GN=IGKV3D-20 PE=3 SV=1	0.278036	0.392917	0.222788	0.303774	0.297549	0.427033	0.180569	0.338181	0.344729	0.182954	0.24385	0.186616	0.436641	0.23174	0.120469	0.285854	0.193926	0.366709	0.245593	0.248994	0.263073	0.430957	0.33817	0.283994	0.321603	0.156443
A2NZ55_HUMAN	Variable immnoglobulin anti-estradiol heavy chain (Fragment) OS=Homo sapiens PE=2 SV=1	0.00234273	0	0.00136219	0.000417452	0.0025521	0.00317214	0.00120336	0.00747261	0.0105009	0.00701046	0.00443064	0.000961594	0.00968105	0.00141402	0.00046515	0.000762547	0.00257491	0.00746362	0.00618802	0.0107371	0.00557037	0.00703324	0.0102133	0.011917	0.00102348	0.0010205
Q9UL82_HUMAN	Myosin-reactive immunoglobulin light chain variable region (Fragment) OS=Homo sapiens PE=2 SV=1	0.0979645	0.0962548	0.0676355	0.0769133	0.106194	0.043952	0.0145169	0.0552001	0.0509387	0.0358932	0.0243658	0.035411	0.063984	0.0576199	0.063261	0.123887	0.022769	0.0187141	0.0582916	0.012499	0.0289994	0.0652372	0.052157	0.0602423	0.0179168	0.0654139
A0A1W2PQ80_HUMAN	Immunoglobulin lambda variable 10-54 OS=Homo sapiens GN=IGLV10-54 PE=1 SV=1	0.0337597	0.0133137	0.0214847	0.101054	0.0194655	0.000229044	0.00245209	0.00601236	0.00961607	0.00964411	0.00253405	0.0151786	0.00508271	0.0212458	0.0244058	0.00554526	0.000945444	0.00177807	0.000688284	0.00204379	0.00376531	0.0100931	0.00312867	0.0200296	0.00234648	0.033154
CELR2_HUMAN	Cadherin EGF LAG seven-pass G-type receptor 2 OS=Homo sapiens GN=CELSR2 PE=1 SV=1	0.000361959	2.02323e-05	0.000169896	0.000251645	0.000195225	0.000624912	0.000566462	0.000188811	0.000593988	0.000665463	0.000593218	0.000898799	0.000657323	9.18315e-05	9.4985e-05	0.000219538	0.000161957	0.000376032	0.000464393	7.45226e-05	0.000567103	0.000678954	0.000719725	0.000183083	9.31165e-05	0.000628755
LV140_HUMAN	Immunoglobulin lambda variable 1-40 OS=Homo sapiens GN=IGLV1-40 PE=1 SV=2	0.0128186	0	9.06764e-05	0	0	0.239447	0.11561	0.181327	0.0776071	0.250996	0.13474	0.196749	0.375128	0.00140592	0	8.95691e-05	0.118158	0.301241	0.128084	0.132735	0.145501	0.404348	0.0874486	0.506211	0.278953	0.169886
A2N2G5_HUMAN	VH87-2 protein (Fragment) OS=Homo sapiens GN=VH87-2 PE=2 SV=1	0.000404773	0.000420977	2.15524e-05	1.1518e-08	0.000168604	0.000162414	6.09109e-05	0.00462727	0.000430853	9.55595e-05	0	0	0.00413572	0	0	0.00089617	0	6.37113e-05	0.000198963	0.000149282	0.0020623	0.00631847	0.000285488	0	0	0
A0A1L2BU33_HUMAN	Anti-staphylococcal enterotoxin D heavy chain variable region (Fragment) OS=Homo sapiens PE=2 SV=1	0.053167	0.0149174	0.035655	0.0209342	0.0250856	0.0228282	0.0222456	0.0476216	0.0579806	0.037533	0.019699	0.0371331	0.0635109	0.0334271	0.00939082	0.0206607	0.0138046	0.0228183	0.0315511	0.0249554	0.0450584	0.0694303	0.055272	0.03603	0.00940187	0.0460774
AFAM_HUMAN	Afamin OS=Homo sapiens GN=AFM PE=1 SV=1	0.000606919	5.52166e-05	0.000500244	0.000187203	0.00050804	5.91778e-05	6.52585e-05	0.000101922	0.000146368	0.000310301	0.000247014	0.00163014	0.000543199	0.000193575	0.000253171	0.000484934	5.66168e-05	0.00045393	0.000209008	0.000119065	0.000348172	0.00019536	0.000151654	3.63141e-05	4.59019e-05	0.000357013
M0R3C9_HUMAN	Neurogenic locus notch homolog protein 3 (Fragment) OS=Homo sapiens GN=NOTCH3 PE=1 SV=1	0.000172275	0.000246482	0.000246144	0.000320602	0.000251184	0.000173437	5.97287e-05	5.22347e-05	0.000129919	0.000143136	0.000160112	9.62248e-05	5.45393e-05	0.000162998	0.000127791	0.000614948	3.91897e-05	8.2218e-05	8.00766e-05	6.69074e-05	7.60174e-05	5.56862e-05	8.5024e-05	0.000216762	0.000242666	8.6123e-05
K7EQ86_HUMAN	KIAA0100, isoform CRA_a OS=Homo sapiens GN=KIAA0100 PE=1 SV=1	0.00811942	0.0163419	0.0163382	0.0181313	0.0156891	0.00298628	0.00074427	0.00142053	0.00448112	0.00296138	0.00307532	0.00102913	0.000981436	0.0134369	0.0100821	0.017019	0.00348225	0.000895631	0.00219671	0.00101766	0.00115184	0.00281816	0.00248104	0.000438091	0.00251557	0.00331496
K2C3_HUMAN	Keratin, type II cytoskeletal 3 OS=Homo sapiens GN=KRT3 PE=1 SV=3	4.991e-05	0.000352001	0.000867522	0.000203581	6.70315e-05	0	5.99028e-05	5.95743e-05	0.000141646	5.86436e-05	0.000165962	6.76535e-05	5.94601e-05	0.000810202	9.65136e-05	0.000163994	0.000217817	5.43977e-06	0.00449218	0.000322925	0.000119259	6.65069e-05	0.000247351	5.11923e-05	4.75875e-05	5.83069e-05
DSG1_HUMAN	Desmoglein-1 OS=Homo sapiens GN=DSG1 PE=1 SV=2	0.0022144	0.00449057	0.00590362	0.00820199	0.00215409	0.0041667	0.00291888	0.00285724	0.00356426	0.00301652	0.00409563	0.00257325	0.00320687	0.0130103	0.00230116	0.00203484	0.0104687	0.00519152	0.0342304	0.0106313	0.00301271	0.00204329	0.00969843	0.00350845	0.00134512	0.00203661
S6C4S0_HUMAN	IgG H chain OS=Homo sapiens PE=1 SV=1	0.00683492	0.00094853	0.00244459	0.00407877	0.00585753	0.00225446	0.00199598	0.00569413	0.00424236	0.00355195	0.00677589	0.00490031	0.0127065	0.00418493	0.000996688	0.00200155	0.000185289	0.00605002	0.00401553	0.00209102	0.00402051	0.00942373	0.00478389	0.00312428	0.00411229	0.00812116
Q6GMX6_HUMAN;A0A120HG39_HUMAN;A2NYU6_HUMAN;HV431_HUMAN	IGH@ protein OS=Homo sapiens GN=IGH@ PE=1 SV=1	0.0320551	0.000264664	0.0109694	0.0608119	0.144816	7.16936e-05	0.000225735	0.0539208	0.048516	0.0153714	0.0473016	0.000438526	0.173216	0.0250127	0.00482841	0	0.00472305	0.135965	0.00015596	8.64899e-06	0.0419364	0.155407	0.047577	0.0246702	0.036597	4.57549e-05
PLBL1_HUMAN	Phospholipase B-like 1 OS=Homo sapiens GN=PLBD1 PE=1 SV=2	0	4.38651e-05	0	0.000221668	0	3.82837e-05	0.000123572	0	1.84493e-05	0	1.43048e-06	0	2.5716e-05	3.94064e-05	0	2.14227e-06	0.000220175	0	0.000853239	0.000120889	0.000123362	3.23828e-05	0	0	3.77102e-05	1.85099e-05
A2NYQ7_HUMAN;LV223_HUMAN	Anti-folate binding protein (Fragment) OS=Homo sapiens GN=HuC4lambda Vlambda PE=2 SV=1	0.0628915	0.0631762	0.0276203	0.0396523	0.0617574	0.0174792	0.012865	0.0798396	0.0206717	0.00124003	0.0104142	0.019213	0.121283	0.0472803	0.917101	0.0776255	0.0446681	0.0610311	0.0173406	0.0124627	0.0651375	0.108488	0.0216117	0.0178019	0.0159349	0.0270705
J3KPG9_HUMAN	Cysteine sulfinic acid decarboxylase (Fragment) OS=Homo sapiens GN=CSAD PE=1 SV=1	0.0003762	0.000506404	5.38537e-05	0.000425224	1.27791e-05	5.55395e-05	0.000317824	0.00041651	0.000120188	0.000451295	0.000423146	0	0.00174944	0.000229737	0.000149357	0.00107011	8.38642e-05	0.00014131	0.000144573	0.000392162	0.000403061	0.00168299	0.000213161	0.000880135	0.000278478	2.80305e-05
CAVN2_HUMAN	Caveolae-associated protein 2 OS=Homo sapiens GN=CAVIN2 PE=1 SV=3	0.0013826	2.54961e-05	0.000199115	0	0	2.19915e-05	0.000158151	0.000930072	1.39327e-08	7.14304e-05	0	0	0.000338363	0.00163003	0	7.90961e-05	0.00066455	4.92451e-05	0.000139689	0	0.000724425	0.00232727	0	0.000338113	0.000186981	1.98479e-05
A0A125QYY4_HUMAN;A0A109PT03_HUMAN	GCT-A7 heavy chain variable region (Fragment) OS=Homo sapiens PE=2 SV=1	8.15783e-05	0	0	8.04718e-05	0	0.0016469	0.00423813	0.0152183	0.00141069	0.00334435	0.00194461	0.00127693	0.0113103	0.000103533	0	5.99624e-05	0.000773918	0.00727809	0.00276863	0.00414185	0.0143167	0.0062137	0.00156191	0.00249355	0.000961666	0.00108194
A0A0X9USK2_HUMAN	MS-A6 heavy chain variable region (Fragment) OS=Homo sapiens PE=2 SV=1	0.0199322	0.0154055	0.0490272	0.0607649	0.0241822	0.00236562	0.000502868	0.00582194	0.0325582	0.0184477	0.0106769	0.0174097	0.0116756	0.0139042	0.0140722	0.0111959	0.0148101	0.0184327	0.000438678	0.00164115	0.00969894	0.0143384	0.0139635	0.0180366	0.00636444	0.010705
A2MYE1_HUMAN;KV117_HUMAN	A30 (Fragment) OS=Homo sapiens PE=4 SV=1	0.113872	0.132692	0.180424	0.107148	0.175281	0.170473	0.145882	0.210056	0.0857787	0.149433	0.0895272	0.190881	0.230482	0.0887512	0.0369347	0.12406	0.165868	0.208739	0.0856435	0.192772	0.213199	0.227114	0.0819806	0.185165	0.0791694	0.181009
H0YAC1_HUMAN;A8K9A9_HUMAN;E9PBC5_HUMAN;B4DMX2_HUMAN;C9J075_HUMAN;C9JCT1_HUMAN	Plasma kallikrein (Fragment) OS=Homo sapiens GN=KLKB1 PE=1 SV=1	0.00086553	0.000324237	0.00189745	0.000486744	0.00068248	0.0022462	0.000376493	0.000722212	0.000458058	0.00192557	0.00105852	0.00819038	0.00183469	0.000446519	0.000353108	0.000803711	0.00197201	0.00186033	0.00114234	0.00034839	0.000861504	0.000739395	0.000829876	0.000448452	0.00060369	0.00253202
A2NB46_HUMAN	Cold agglutinin FS-2 L-chain (Fragment) OS=Homo sapiens PE=2 SV=1	0.000699814	0.00599715	0.000224843	0.000305667	0.0017761	0.00419997	0.00106823	0.0670658	0.00778398	0.00851188	0.00473366	0.00263149	0.0137376	4.24701e-07	0	0.000696951	0.0146179	0.0115425	0.00114218	0.00159425	0.0376629	0.00833759	0.00437615	0.0111467	0.00482908	0.00238463
A0A1B0GVF7_HUMAN	Aminoacylase-1 (Fragment) OS=Homo sapiens GN=ACY1 PE=4 SV=1	0.0194174	0.000148787	0.048842	0.0182498	0.0450232	0.0165257	0.0318832	0.0202694	0.108909	0.0797481	0.142277	0.00608204	0.0418689	0.0128876	0.0184108	0.0374262	0.00186869	0.00924477	0.0229267	0.0212239	0.0205822	0.0366464	0.144216	0.0529275	0	0.0299128
A0A024RBU1_HUMAN	ATP-binding cassette, sub-family B (MDR/TAP), member 9, isoform CRA_f OS=Homo sapiens GN=ABCB9 PE=4 SV=1	0.000864574	0.000136594	0.000704565	0.00114404	0.00150925	0.000489668	0.000379555	0.000293773	0.000751905	0.000865715	0.00103017	0.000125124	0.000721	0.000873105	0.000636871	0.00169925	0.000121791	0.000258001	0.000702138	0.000366415	0.000426439	0.000990285	0.00169946	0.000271326	1.567e-05	0.00033375
B1AHL2_HUMAN;B1AHM7_HUMAN;B1AHM6_HUMAN;B1AHM8_HUMAN;FRPD1_HUMAN	Fibulin-1 OS=Homo sapiens GN=FBLN1 PE=1 SV=1	0.000990894	0.00051738	0.000682937	0.000705533	0.000784043	0.000735342	0.000326678	0.000395974	0.000990695	0.00116547	0.000865656	0.00122249	0.00145927	0.000516156	0.000610455	0.00175014	0.000513547	0.0013091	0.000712237	0.000514064	0.000952571	0.000787497	0.000758934	0.000265537	0.000454968	0.000688874
A0A075B7D0_HUMAN	Immunoglobulin heavy variable 1/OR15-1 (non-functional) (Fragment) OS=Homo sapiens GN=IGHV1OR15-1 PE=1 SV=1	0	0	0.000283629	0.000434967	0	0.0388397	0	0.000125603	0	0	0	0.000971502	0.000121871	0.000451211	0	5.26623e-06	0.0132359	0.000205378	0.000202191	0.000243213	7.94795e-05	0	0	7.545e-06	2.34194e-05	0.00176577
A0A024R944_HUMAN;Q8TCE1_HUMAN;Q8IZZ8_HUMAN;Q8IZZ9_HUMAN;Q9UE54_HUMAN	Serpin peptidase inhibitor, clade C (Antithrombin), member 1, isoform CRA_a OS=Homo sapiens GN=SERPINC1 PE=3 SV=1	0.0020952	0.00217165	0.0035166	0.00334232	0.00457575	0.00264442	0.000560406	0.00171545	0.000886262	0.00283504	0.00104919	0.0144018	0.00376118	0.00195525	0.00303944	0.00476256	0.00238918	0.0049902	0.000814334	0.00171565	0.0014123	0.00110995	0.00102092	0.000733828	0.00223172	0.00317481
Q6PIL8_HUMAN;Q6PJF2_HUMAN;IGKC_HUMAN;Q7Z3Y4_HUMAN;Q569I7_HUMAN	IGK@ protein OS=Homo sapiens GN=IGK@ PE=1 SV=1	0.013005	0.0173674	0.0208524	0.0124945	0.0387111	0.0179552	0.00989077	0.0218193	0.0207173	0.0279565	0.0277557	0.019852	0.0264091	0.00914752	0.00639293	0.0157079	0.0153343	0.0455062	0.0124661	0.0139755	0.0177421	0.0227387	0.0199153	0.0314558	0.0307054	0.0165121
IGK_HUMAN	Immunoglobulin kappa light chain OS=Homo sapiens PE=1 SV=1	0.216618	0.264549	0.182833	0.227601	0.320284	0.120414	0.164558	0.394359	0.276252	0.207222	0.261165	0.167935	0.376967	0.170525	0.108878	0.398877	0.0915809	0.265207	0.192119	0.143687	0.405909	0.431926	0.25832	0.170807	0.118375	0.223009
ITA6_HUMAN;H7BZ97_HUMAN;C9JXX7_HUMAN	Integrin alpha-6 OS=Homo sapiens GN=ITGA6 PE=1 SV=5	0.000981506	0.00120213	0.000269588	0.000210724	0.000432156	0.000189146	9.46805e-05	0.000720751	0.000130239	0.000160795	9.40247e-05	6.91642e-05	8.82638e-05	0.00348734	0.00042417	3.37375e-05	0.00116643	0.0001988	0.000230228	0.000113804	0.000458993	0.00127651	6.93203e-05	0.00110128	0.00292334	8.61099e-05
VTNC_HUMAN;B7Z553_HUMAN;J7HH10_HUMAN;F5GX75_HUMAN;H0YJW9_HUMAN	Vitronectin OS=Homo sapiens GN=VTN PE=1 SV=1	0.0236966	0.0110705	0.0203987	0.0102395	0.0122889	0.0131268	0.0133751	0.00828918	0.0110802	0.0185209	0.0110078	0.0258958	0.0159384	0.026098	0.0155683	0.0132837	0.0121712	0.0115825	0.0128806	0.016913	0.011648	0.0169693	0.00940641	0.0120094	0.0079614	0.0118903
CERU_HUMAN;B7Z5Q2_HUMAN;E9PFZ2_HUMAN;B3KTA8_HUMAN;H7C5R1_HUMAN;Q6NSB2_HUMAN;D6RE86_HUMAN;H7C5N5_HUMAN	Ceruloplasmin OS=Homo sapiens GN=CP PE=1 SV=1	0.0119394	0.000348663	0.00987986	0.00235636	0.00707759	0.00195119	0.00122598	0.00170343	0.0039573	0.0158071	0.00652349	0.0297751	0.0120559	0.00329551	0.00480153	0.004812	0.00218916	0.0107144	0.00345447	0.00156116	0.00372183	0.00402119	0.0035644	0.00134568	0.00129545	0.00933034
A4D2F6_HUMAN	Similar to Splicing factor, arginine/serine-rich, 46kD OS=Homo sapiens GN=LOC392896 PE=4 SV=1	6.88517e-05	2.08266e-05	0.000275875	6.65311e-05	0.000118946	0	5.8027e-06	8.14056e-06	0.000551523	0.000240466	4.56865e-05	0.000171517	0.00149198	4.96069e-05	5.8353e-05	9.0037e-05	1.8825e-05	5.08447e-05	1.59984e-05	1.66751e-05	1.27524e-05	0.00179753	0.000139849	0.000109126	0	0
Q96QS0_HUMAN	Putative matrix cell adhesion molecule-3 OS=Homo sapiens PE=2 SV=1	0.00176337	0.000457057	0.000486602	0.000414669	0.000145609	0.00173163	0.00150102	0.00320121	0.0484298	0.00699978	0.00464851	0.000822993	0.00789206	0.00254122	0.000595792	0.000818147	0.00231221	0.00208062	0.00344794	0.0015327	0.00298783	0.00928799	0.0429357	0.00755194	0.00686357	0.000884757
B5MD23_HUMAN	Tetraspanin OS=Homo sapiens GN=TSPAN9 PE=1 SV=1	0.00128291	0.000391826	8.77639e-05	3.20337e-05	9.8513e-05	7.36596e-05	0.000606028	0.000521026	8.63201e-05	6.629e-05	8.04098e-05	0.000175076	0.000147543	0.00445107	0.000378369	0.000132962	0.000901451	0.000168597	0.000169159	0.00016788	0.000638132	0.00137597	0	0	0.000649641	0
APOD_HUMAN;B4DGC3_HUMAN;F8WBT9_HUMAN	Apolipoprotein D OS=Homo sapiens GN=APOD PE=1 SV=1	0.419478	0.156728	0.860949	0.405767	0.543597	0.352216	0.402971	0.0732291	0.688323	0.504232	0.977597	0.167547	0.252906	0.260275	0.827885	0.597569	0.200108	0.117646	0.443886	0.321125	0.178989	0.1769	0.673228	0.204087	0.441833	0.223065
HV205_HUMAN;A0A068LRW0_HUMAN;A0A0X9V9A2_HUMAN	Immunoglobulin heavy variable 2-5 OS=Homo sapiens GN=IGHV2-5 PE=1 SV=2	0.000904414	0.000261165	0.00100203	0.00041675	0.000924141	0.0969181	0.0442415	0.0347127	0.0682856	0.0345673	0.0204527	0.0906179	0.124146	0.00110681	0.00122247	0.000276487	0.0519962	0.14556	0.0764812	0.0412461	0.0287896	0.113494	0.0558483	0.0482826	0.0274584	0.124364
C9J6K0_HUMAN	Secreted phosphoprotein 24 (Fragment) OS=Homo sapiens GN=SPP2 PE=1 SV=1	0.00335459	0.000571991	0.000561201	0.00180596	0.00359363	0.00095633	0.00152364	0.00155874	0.00172084	0.00385758	0.0014565	0.00341717	0.00188458	0.00150395	0.0041943	0.00276601	0.000483196	0.00130207	0.0016681	0.000844114	0.00123546	0.00103186	0.00117446	0.00160345	0.000486773	0.00425434
A0A024RAL1_HUMAN;CSPG2_HUMAN;D6RGZ6_HUMAN;A0A1B1PFX2_HUMAN;B7Z3R6_HUMAN	Chondroitin sulfate proteoglycan 2 (Versican), isoform CRA_c OS=Homo sapiens GN=CSPG2 PE=4 SV=1	0.00051828	0.00296398	0.000118567	0.000196747	0.000381552	0.000251991	0.000110071	0.000116519	9.77602e-05	0.00013142	0.000123924	5.25593e-05	5.94184e-05	0.0010129	0.000651241	0.000605738	0.000207665	0.000372647	0.000241398	0.000295729	0.000162385	8.55858e-05	0.000109402	0.000406261	0.000192248	0.000132456
EPB42_HUMAN;Q4VB96_HUMAN	Erythrocyte membrane protein band 4.2 OS=Homo sapiens GN=EPB42 PE=1 SV=3	0.000810344	0.000845042	6.45944e-05	0.000399236	0.000307914	9.9801e-05	0.000205195	0.000394584	0.000273474	0.000303959	0.000165129	1.1391e-05	5.81895e-05	0.00176569	0.00041986	4.87575e-06	5.01029e-05	9.20873e-05	0.000106368	9.7477e-05	0.000746927	0.000126763	0.000128071	0.000232455	3.74064e-05	9.09054e-05
HGFA_HUMAN;D6RAR4_HUMAN	Hepatocyte growth factor activator OS=Homo sapiens GN=HGFAC PE=1 SV=1	0.000381985	0.00100337	0.000307274	0.00093347	0.00112389	0.00053782	0.000218129	0.000513979	0.00173737	0.000766631	0.000654863	0.00049787	0.00048957	0.000263599	0.000439997	0.00244503	0.000369262	0.00064198	0.000282882	0.00018567	0.00043774	0.000749967	0.000991055	0.000761562	0.000403547	0.000407533
A0A024R1N1_HUMAN;B4E3S1_HUMAN;Q86XU5_HUMAN;MYH10_HUMAN;Q6ZNL4_HUMAN;MYH11_HUMAN	Myosin, heavy polypeptide 9, non-muscle, isoform CRA_a OS=Homo sapiens GN=MYH9 PE=3 SV=1	0.000407657	6.96347e-05	0.00025503	0.000233675	5.35861e-05	3.57785e-05	3.14691e-05	0.000102029	6.63592e-06	3.65381e-05	7.03732e-06	0.000139888	6.50027e-05	0.000487433	0.000604873	6.3503e-05	0.000100994	6.81524e-05	0.000131593	3.89185e-05	0.000165967	0.000330085	1.75368e-05	1.48518e-05	8.33639e-05	0.000114951
Q5NV92_HUMAN;LV469_HUMAN;A2N2G8_HUMAN	V5-6 protein (Fragment) OS=Homo sapiens GN=V5-6 PE=4 SV=1	0.0868945	0.0458273	0.0774955	0.0215739	0.0941243	0.220796	0.0740045	0.234109	0.183455	0.114666	0.126059	0.193078	0.331221	0.0661342	0.0393019	0.0647512	0.245223	0.26205	0.304445	0.0653237	0.168544	0.359333	0.184876	0.174444	0.209304	0.205186
A0A0C4DGN4_HUMAN	Zymogen granule protein 16 homolog B OS=Homo sapiens GN=ZG16B PE=1 SV=1	8.05881e-05	0.000161712	0	0.000151402	0	0	0.00013643	0	0	0	8.62635e-05	0.000534771	0.00238299	0.000332536	0.000200695	0.000289404	7.39457e-05	0.000303097	0.000837886	0	0.00466934	6.27152e-05	0.000873277	0	0	0
FAKD3_HUMAN	FAST kinase domain-containing protein 3, mitochondrial OS=Homo sapiens GN=FASTKD3 PE=1 SV=2	0.000691669	0.000346015	0.000325181	3.73601e-05	0.000153975	2.56444e-05	7.65753e-06	2.33465e-05	0.00147968	0.00116453	5.3886e-05	2.7989e-06	8.11078e-06	0.000353158	1.32029e-05	0.000468712	1.70106e-05	5.01631e-06	2.30476e-05	1.95005e-05	1.10918e-05	1.50013e-05	0.000301651	0.00192812	1.24968e-05	1.3539e-05
A2NKM7_HUMAN	NANUC-2 heavy chain (Fragment) OS=Homo sapiens PE=2 SV=1	0.00770747	0.00389008	0.01291	0.00998772	0.0223468	0.00653339	0.0190741	0.0469062	0.0225588	0.0125828	0.0231439	0.00811697	0.0326914	0.00351666	0.00129654	0.0113049	0.00208749	0.0323034	0.032493	0.0221981	0.0463262	0.0365739	0.0186241	0.0140163	0.00289962	0.00651435
SPB12_HUMAN;Q3SYB5_HUMAN	Serpin B12 OS=Homo sapiens GN=SERPINB12 PE=1 SV=1	0.00320581	0.00830699	0.00713548	0.0151882	0.00532786	0.00633301	0.00334781	0.00280949	0.00453224	0.00275287	0.00415241	0.000924665	0.00502535	0.0170149	0.004153	0.00604422	0.00925728	0.00503003	0.0243423	0.00711874	0.00444665	0.00382129	0.0100953	0.00354238	0.00233151	0.00174145
K2C4_HUMAN;B4DKJ0_HUMAN;B4DRR7_HUMAN;Q6PIN2_HUMAN;F8VX05_HUMAN	Keratin, type II cytoskeletal 4 OS=Homo sapiens GN=KRT4 PE=1 SV=4	7.10016e-05	3.50443e-05	0.00428449	3.10527e-05	4.05014e-05	0	0	0.000142708	1.76713e-05	9.9715e-06	9.40485e-05	0.00136004	0.000100342	0.000138299	7.85423e-05	0	0	4.16269e-05	0.000366676	0.000467873	0	1.78265e-05	0.000281401	1.36984e-06	9.06474e-06	7.53532e-06
GSDMA_HUMAN	Gasdermin-A OS=Homo sapiens GN=GSDMA PE=1 SV=4	3.94313e-05	0.00054938	0.000188043	0.00150205	0.000116788	0.00025882	0.000370714	0.000206493	0.000110769	8.62987e-05	0.000330561	1.65264e-07	0.000303537	0.00301183	5.27937e-05	7.59185e-05	0.00144694	0.000451719	0.00397383	0.000801584	0.000215991	5.94854e-05	0.00173698	0.000287773	2.85994e-06	8.34092e-05
A0A125U0V4_HUMAN	GCT-A2 heavy chain variable region (Fragment) OS=Homo sapiens PE=2 SV=1	0.0191601	0.0174819	0.0139504	0.0202011	0.0202147	0.0112993	0.0200673	0.0233156	0.0193354	0.0130777	0.0123794	0.0354608	0.0333747	0.0146795	0.0123584	0.0169263	0.00923344	0.0259587	0.00734897	0.0297959	0.0222473	0.0309376	0.020078	0.0121895	0.00793348	0.033829
A0A0A0MTH3_HUMAN;A0A087WWY6_HUMAN	Integrin-linked protein kinase OS=Homo sapiens GN=ILK PE=1 SV=1	0.00120382	0.000330335	0.000656488	0.000367428	0.000657953	0.000101481	0.000309613	0.000453063	4.51836e-05	0.000221131	1.67334e-05	8.15711e-05	0.000403922	0.00112194	0.000578691	0.000857653	0.000585104	0.000892649	0.000241111	0.00031176	0.000595038	0.00111398	7.85106e-05	9.16028e-05	0.000362963	4.55485e-05
A0A024QZ62_HUMAN;K7EKW9_HUMAN	HCG1998851, isoform CRA_c OS=Homo sapiens GN=hCG_1998851 PE=4 SV=1	0.00212969	0.000606826	0.00350751	0.0020399	0.00100717	0.000513982	8.1255e-05	9.41881e-05	3.52383e-05	2.77585e-05	1.26789e-06	2.51456e-07	2.96317e-05	0.00179024	0.00237099	0.00172189	0.000608355	7.57116e-05	9.78954e-05	0.000581261	0.000197881	3.74294e-05	7.93866e-05	0.000220136	0.000475635	1.72781e-05
URP2_HUMAN;F5H1C6_HUMAN;H0YFT5_HUMAN;F5H3I6_HUMAN	Fermitin family homolog 3 OS=Homo sapiens GN=FERMT3 PE=1 SV=1	0.00480472	0.00115433	0.00115427	0.000463757	0.000938488	0.000178089	0.00107261	0.00140067	0.000711841	0.000753575	0.00102827	6.26321e-06	0.000149888	0.00528648	0.00118154	0.000313914	0.00122766	0.000381512	0.000493872	0.000321348	0.00145663	0.00520499	0.000358168	0.00120789	0.00157703	0.000348648
HEP2_HUMAN;Q8IVC0_HUMAN	Heparin cofactor 2 OS=Homo sapiens GN=SERPIND1 PE=1 SV=3	0.00630886	0.000925539	0.0084483	0.00159991	0.00327286	0.00117626	0.00158743	0.00139142	0.00148147	0.004056	0.00211167	0.00459304	0.00403674	0.00743988	0.00406132	0.00299859	0.00221044	0.00315369	0.00211939	0.000987029	0.00167403	0.00194971	0.00183324	0.00190083	0.00048914	0.00217247
B4YUQ2_HUMAN	Prostate-specific transglutaminase 4 OS=Homo sapiens GN=TGM4 PE=4 SV=1	0.00105166	0.00015388	0.00030404	0.000344282	0.000344875	0.000215369	0.000101938	0.000780744	0.000537578	5.26399e-05	0.0001666	0.00092599	0.00100103	0.000517401	0.000192282	0.000234095	0.000151083	0.000460231	0	0.000159847	0.000631589	0.000847025	0.000521367	0.000199184	0.000143502	0.00179468
A2MYC8_HUMAN	V5-2 protein (Fragment) OS=Homo sapiens GN=V5-2 PE=4 SV=1	0.0343135	0.0181795	0.0100357	0.00893172	0.0197066	0.00434078	0.0449468	0.0208422	0.0140642	0.0380134	0.00906425	0.00311848	0.0149505	0.0301977	0.00074101	0.0298902	0.0070456	0.0131114	0.00683269	0.0473472	0.0151349	0.0163205	0.0146853	0.0428754	0.00474119	0.00128405
A0A193CHR8_HUMAN	10E8 light chain variable region (Fragment) OS=Homo sapiens PE=2 SV=1	0.0023407	0.000665388	0.00225016	0.0015375	0.00111707	0.00864469	0.000434514	0.00992781	0.00208406	0.000874741	0.00052453	0.00220054	0.000649651	0.00143467	0.000574732	0.00217726	0.00128574	0.00029989	0.00770291	0.000296579	0.00640692	0.000901655	0.00252867	0.000748202	0.000352851	0.00111106
A2J423_HUMAN	Anti-Mpl scFv (Fragment) OS=Homo sapiens PE=2 SV=1	0.000449254	0.000620588	0.000115925	0.000322025	0.00035865	0.000271065	0	0	0.000323087	6.44238e-05	0.000736162	0.00015214	0	0.000245643	0	0.000106332	9.7989e-05	0.00239658	7.31588e-05	7.40304e-05	0.000188657	0.00211563	0.000112574	0.00028963	0.000449679	8.19535e-05
A1BG_HUMAN;M0R009_HUMAN;B3KP79_HUMAN;B3KWB5_HUMAN;Q7Z3U3_HUMAN	Alpha-1B-glycoprotein OS=Homo sapiens GN=A1BG PE=1 SV=4	0.00147081	0.000730346	0.00196897	0.000714028	0.00173092	0.00333215	0.00132446	0.00116636	0.00229096	0.00493664	0.00316895	0.0199154	0.00734256	0.000643433	0.00105655	0.00146621	0.0030544	0.00646352	0.00238537	0.00224242	0.00260977	0.002029	0.00195549	0.000899514	0.00157104	0.0029848
A2KBC1_HUMAN	Anti-(ED-B) scFV (Fragment) OS=Homo sapiens PE=2 SV=2	0.000401639	0.000415256	0.000205456	0.000412603	6.38007e-05	0.00435815	0.0021624	0.0179273	0.00603555	0.0102988	0.0064201	0.00711677	0.0142198	0.000306187	0.000837006	5.75228e-05	0.00896874	0.0129433	0.00428832	0.00316275	0.0124365	0.0124553	0.00760359	0.0108957	0.0133813	0.00561636
KV311_HUMAN	Immunoglobulin kappa variable 3-11 OS=Homo sapiens GN=IGKV3-11 PE=1 SV=1	0.115599	0.107925	0.0567705	0.0613165	0.0533676	1.11055	0.521299	1.29382	0.39428	0.562026	0.691305	0.844181	1.27551	0.132938	0.0939311	0.0496073	0.545269	0.755366	0.715533	0.680328	0.86999	1.26518	0.446329	1.08334	1.31529	0.840501
A0A024R492_HUMAN	Melanophilin, isoform CRA_c OS=Homo sapiens GN=MLPH PE=4 SV=1	0.000127048	0.00112068	0.00159842	0.00287819	0.00110055	0	0	0	0	1.7827e-05	6.89627e-06	0	0	0.000939739	0.00151458	0.00223619	0	0	3.91634e-06	0	7.07391e-06	0	0	0	0	0
OIT3_HUMAN	Oncoprotein-induced transcript 3 protein OS=Homo sapiens GN=OIT3 PE=1 SV=2	0.00155736	0.000691789	0.000931187	0.00031172	0.000585171	0.000987292	0.000132234	0.000536515	0.00146166	0.000175635	0.000674045	6.65499e-05	0.000362168	0.00367687	0.000307323	0.000377639	0.000567992	0.000386712	9.04912e-05	0.000183582	0.000740893	0.000331377	0.000671291	0.000230498	0.000497698	5.2259e-05
A0A024R693_HUMAN;Q6NVH9_HUMAN;G3V3R6_HUMAN	Galectin OS=Homo sapiens GN=hCG_22119 PE=4 SV=1	9.75122e-06	6.25028e-05	1.51026e-06	0.00091723	2.70243e-06	0.000198745	1.28469e-05	0.00683633	6.47051e-05	3.63259e-05	4.90379e-05	7.98849e-05	9.08551e-05	9.17588e-05	2.48653e-05	1.28531e-05	2.39548e-05	2.20182e-05	0.000908619	0.000621838	3.73379e-05	1.91492e-05	8.53245e-05	6.444e-06	0	2.254e-05
HBB_HUMAN;C8C504_HUMAN;B3VL05_HUMAN;A0A1B4WRL5_HUMAN;Q8IUL9_HUMAN;E9NGZ5_HUMAN;Q3LR79_HUMAN;Q6J1Z7_HUMAN;Q9UK54_HUMAN;B2M1S6_HUMAN;B5ANL9_HUMAN;Q3Y9I8_HUMAN;Q4TZM4_HUMAN;Q9BWU5_HUMAN;A1YZ08_HUMAN;Q14484_HUMAN;Q9UP81_HUMAN;A9YUX2_HUMAN;B3VL12_HUMAN;Q9UBV6_HUMAN;Q6VFQ5_HUMAN;A0A0J9YWK4_HUMAN;B2M0Y1_HUMAN;B2M1S7_HUMAN;Q3L3Q5_HUMAN;Q6J1Z8_HUMAN;Q6VFQ6_HUMAN;A0A140KFU0_HUMAN;B3VL28_HUMAN;HBE_HUMAN;O95…	Hemoglobin subunit beta OS=Homo sapiens GN=HBB PE=1 SV=2	2.04687	0.25993	0.247595	0.55986	0.346216	0.553748	0.511607	0.565845	1.02064	0.753927	0.560439	0.410883	0.0548193	1.34209	2.09225	0.0889927	0.24661	0.806443	0.191105	2.6186	1.14213	0.231846	0.563246	0.305306	2.72791	1.55519
A6H8V1_HUMAN	Slit homolog 1 (Drosophila) OS=Homo sapiens GN=SLIT1 PE=2 SV=1	0.000944178	0.000109202	0.00211565	0.000301304	0.000821234	7.48034e-05	0.000930498	0.000123491	0.000614049	0.000374018	0.00085242	2.15672e-05	0.000321392	0.000725427	0.00155672	0.000373895	2.96776e-05	5.60272e-05	0.00058309	0.00196653	0.000248192	0.000154782	0.00112569	0.000173366	9.24705e-06	4.6415e-05
A0A024R972_HUMAN;Q6NVY8_HUMAN	Laminin, gamma 1 (Formerly LAMB2), isoform CRA_a OS=Homo sapiens GN=LAMC1 PE=4 SV=1	0.00160192	0.00338779	0.000573552	0.000721339	0.00020411	0.000114327	0.000136838	0.00023851	0.000510382	0.000175935	0.000221079	8.12463e-05	0.000175174	0.00192206	0.000325339	0.000728379	0.00038288	4.24032e-05	5.2458e-05	0.000403379	8.40753e-05	0.0002998	0.000212604	0.000299765	0.000155983	0.000204566
B7Z7M2_HUMAN	cDNA FLJ51564, highly similar to Pregnancy zone protein OS=Homo sapiens PE=2 SV=1	0.547799	0.00113178	0.0465896	0.0017916	0.012486	0.000381197	0.00589969	0.000370179	0.0173771	0.00168181	0.000704597	0.00903962	0.0084182	0.130248	0.00111571	0.00077976	0.00511261	0.00622937	0.00204256	0.0057898	7.93305e-05	0.0068943	0.013637	0.000649292	0.00014642	0.010533
S6B294_HUMAN	IgG L chain OS=Homo sapiens PE=2 SV=1	0.000570438	0.000234588	0.000190574	0.00010051	0.00100719	0.00500167	0.000609789	0.00431114	0.00182577	0.00195999	0.00163011	0.000226153	0.00401307	0.000174314	0.000503374	0.000843886	0.00118954	0.0115691	0.00207444	0.000565356	0.00261322	0.00361352	0.00327352	0.00174844	0.00154474	0.000462019
A0A023UN48_HUMAN	RHAG OS=Homo sapiens GN=RHAG PE=2 SV=1	0.000751953	4.6828e-05	0.000188857	0.000437564	0.000645194	0	0.000657468	0.000264424	0.000702451	0.000125315	5.53829e-05	0	0	0.00108045	0.000333665	6.26024e-05	0	0.000221109	0.000121796	8.87061e-05	0.00192118	0.000228669	0	0	0	0
A0A0X9TD88_HUMAN	GCT-A3 heavy chain variable region (Fragment) OS=Homo sapiens PE=2 SV=1	0.109351	0.155421	0.0863033	0.142075	0.155844	0.118086	0.118387	0.250695	0.387478	0.402953	0.223179	0.240334	0.260652	0.0877816	0.0543342	0.21633	0.0468561	0.182572	0.116041	0.181732	0.208029	0.248162	0.331055	0.437233	0.0846347	0.284334
HV146_HUMAN;Q9UL92_HUMAN	Immunoglobulin heavy variable 1-46 OS=Homo sapiens GN=IGHV1-46 PE=1 SV=2	0.00118926	0.00475512	0.00760135	0.0082305	0.00565322	0.00562868	0.00700208	0.0134261	0.00775154	0.00298607	0.00299458	0.0029698	0.0149351	0.00251123	0.00456259	0.00387415	0.0024009	0.0155369	0.00278466	0.00384101	0.00799848	0.0122994	0.00813802	0.00375047	0.00228558	0.00251491
HEMO_HUMAN;Q9BS19_HUMAN;B7Z8Q4_HUMAN;HYI_HUMAN	Hemopexin OS=Homo sapiens GN=HPX PE=1 SV=2	0.0016756	0.00481807	0.00206732	0.000718098	0.00248453	0.00761124	0.00621698	0.00853586	0.0176084	0.0300613	0.0150916	0.0982981	0.027434	0.00115643	0.000675066	0.000954831	0.00834297	0.0255086	0.0122936	0.00798814	0.0150127	0.00736315	0.0103604	0.00306786	0.00336734	0.0136613
H0Y596_HUMAN	Coagulation factor XI (Fragment) OS=Homo sapiens GN=F11 PE=1 SV=1	0.00721062	0.0115837	0.00968694	0.00975704	0.0143381	0.00547322	0.00788069	0.00752892	0.00968429	0.0100855	0.0177206	0.00360012	0.00957786	0.0135629	0.010494	0.0278847	0.00458024	0.00554237	0.00264942	0.00797933	0.00931151	0.013021	0.00727874	0.00879329	0.0020477	0.0101277
ALS_HUMAN	Insulin-like growth factor-binding protein complex acid labile subunit OS=Homo sapiens GN=IGFALS PE=1 SV=1	0.000506878	6.51227e-05	0.000395399	0.000295091	0.00027791	0.000186534	0.00057788	0.00027174	0.00017704	0.000939097	0.000254717	0.00174106	0.000462489	0.000321683	0.000288527	0.000317905	0.000262313	0.000430883	0.000274516	0.000414364	0.0004457	0.000212234	0.000248362	0.000218566	0.000124438	0.000585814
NR0B1_HUMAN	Nuclear receptor subfamily 0 group B member 1 OS=Homo sapiens GN=NR0B1 PE=1 SV=2	0.000619773	0.000561174	0.00326451	0.000873426	0.00342998	2.92876e-05	0.000188885	0.00101151	0.000616788	0.0004141	0.0003279	3.05412e-05	0.000697804	0.000206924	0.000411034	0.00239856	0.000103746	2.15896e-05	0.000642706	0.000338343	0.000378309	0.00157027	0.00135355	0.0006203	2.24318e-05	0.000107234
Q6P089_HUMAN	IGH@ protein OS=Homo sapiens GN=IGH@ PE=2 SV=1	0.00396796	0.000562364	0.00557718	0.00248191	0.00834192	0.00550944	0.000622415	0.00611894	0.00882195	0.00604276	0.00909318	0.00601902	0.00873158	0.0020167	0.00133714	0.00221023	0.00104875	0.00818966	0.00629255	0.000898442	0.00572232	0.00717165	0.0113931	0.00361595	0.00385352	0.00387017
E9PIT3_HUMAN;THRB_HUMAN;Q69EZ8_HUMAN;C9JV37_HUMAN	Prothrombin OS=Homo sapiens GN=F2 PE=1 SV=1	0.00275571	0.000764496	0.00261084	0.000941359	0.00171664	0.0015774	0.000413873	0.00120492	0.00233952	0.00568758	0.00255118	0.0157526	0.00265225	0.00281781	0.00157608	0.00164081	0.00254761	0.00486402	0.00111929	0.00132895	0.0023101	0.00066522	0.00114237	0.000966379	0.00132304	0.00289147
A0A120HG44_HUMAN	MS-E1 heavy chain variable region (Fragment) OS=Homo sapiens PE=2 SV=1	0.00271913	0.00180792	0.00450371	0.011216	0.0127104	0.00452148	0.00462608	0.0130264	0.00534575	0.00357318	0.00205474	0.00612543	0.0188291	0.00161328	0.000495654	0.0039785	0.00146003	0.00985041	0.00646851	0.00485902	0.0068817	0.0164206	0.00574509	0.00630915	0.00368327	0.00876867
A2N0U4_HUMAN	VH6DJ protein (Fragment) OS=Homo sapiens GN=VH6DJ PE=2 SV=1	0.00242164	0.00172125	0.000983436	0.00110482	0.0034646	0.000739056	0.00383685	0.00177529	0.00812401	0.000801336	0.00376994	0.000841528	0.00230836	0.00146615	0.000571479	0.00360432	0.00043131	0.00109372	0.00163021	0.00333262	0.00322539	0.00300744	0.0080793	0.000750098	0.000622715	0.000863428
A0N5G1_HUMAN;KV105_HUMAN	Rheumatoid factor C6 light chain (Fragment) OS=Homo sapiens GN=V-kappa-1 PE=2 SV=1	0.330919	0.410644	0.28356	0.352417	0.497305	0.207906	0.24336	0.579557	0.407968	0.309606	0.385568	0.202913	0.729796	0.258296	0.168193	0.621228	0.1366	0.446723	0.355916	0.198065	0.626285	0.858553	0.391031	0.245538	0.131657	0.340284
Q96K68_HUMAN;IGHA1_HUMAN;A0A286YEY1_HUMAN;Q6N090_HUMAN;Q8WY24_HUMAN	cDNA FLJ14473 fis, clone MAMMA1001080, highly similar to Homo sapiens SNC73 protein (SNC73) mRNA OS=Homo sapiens PE=2 SV=1	2.38021	0.342591	0.84073	0.584194	1.65451	0.474761	0.483986	0.731634	0.734893	0.48058	1.06308	1.25157	1.64914	1.27839	0.468851	0.649456	0.42625	2.12781	0.472894	0.443001	0.813373	1.08655	0.879278	0.327355	0.833338	0.960594
Q8NCL6_HUMAN	cDNA FLJ90170 fis, clone MAMMA1000370, highly similar to Ig alpha-1 chain C region OS=Homo sapiens PE=2 SV=1	0.805267	0.115904	0.284433	0.197643	0.559748	0.16062	0.163741	0.247524	0.248627	0.162588	0.35966	0.423429	0.557932	0.432502	0.15862	0.219722	0.144207	0.719876	0.159988	0.149875	0.275178	0.367598	0.297475	0.11075	0.281932	0.324985
LV301_HUMAN	Immunoglobulin lambda variable 3-1 OS=Homo sapiens GN=IGLV3-1 PE=1 SV=2	0.000644368	0.000940425	0.00111517	0.000962508	0.000867912	0.0317219	0.149599	0.0317374	0.0125203	0.0412277	0.03417	0.00580994	0.0426833	0.00112154	0.0016422	0.00140425	0.00673642	0.0312237	0.075089	0.0795189	0.0415776	0.0498928	0.011206	0.0489755	0.0101625	0.020008
A0A024R7I3_HUMAN;RAB10_HUMAN;RAB13_HUMAN;RAB3A_HUMAN;B7Z8M7_HUMAN;RAB12_HUMAN	RAB8A, member RAS oncogene family, isoform CRA_a OS=Homo sapiens GN=RAB8A PE=4 SV=1	0.00800157	0.00605403	0.00442658	0.00261688	0.00112378	0.000716005	0.00172356	0.00275325	0.00123581	0.000695817	0.000657796	2.14263e-05	0.000370264	0.0126039	0.00330529	0.0012333	0.0017231	0.00054308	0.00364524	0.00254632	0.00354143	0.00664659	0.000819868	0.00151634	0.00125585	0.000240836
Q9NSB5_HUMAN	Type II hair keratin 1 (Fragment) OS=Homo sapiens GN=KRTHB1 PE=4 SV=1	6.29217e-05	0.0031232	0	6.85546e-05	0.000402888	0	0	4.49925e-07	0.0041978	0.000716609	0.000211803	9.53512e-06	0	0.00751537	0.0129196	0	0.000426557	0.000195416	4.81345e-05	0	5.89418e-05	0	0.000727904	0.000148832	0.000174495	0.000133443
V9HWB4_HUMAN	Epididymis secretory sperm binding protein Li 89n OS=Homo sapiens GN=HEL-S-89n PE=2 SV=1	0.000219567	9.5952e-05	5.72209e-05	0.000245339	0.000140046	0.000657929	0.0007168	0.00113439	0.00035504	0.000614991	0.000866933	0.0011504	0.000914174	0.000339724	0.000247394	7.65747e-05	0.000735911	0.00113241	0.00133452	0.000755376	0.000674276	0.000445791	0.000774105	0.00046262	0.000311325	0.00150569
H0YDA6_HUMAN	Nicotinate phosphoribosyltransferase (Fragment) OS=Homo sapiens GN=NAPRT PE=1 SV=1	0.807983	0.489662	1.8393	0.602201	0.641808	0.163368	0.108045	0.0400189	0.421193	0.222003	0.249826	0.0988902	0.0426135	0.832891	0.8518	0.169312	0.323392	0.0479035	0.100106	0.0823892	0.0579097	0.0960716	0.155363	0.420599	0.364477	0.22942
A0A0G2JR65_HUMAN	Mucin-2 OS=Homo sapiens GN=MUC2 PE=1 SV=1	0.000199508	5.51046e-05	1.18366e-08	0	0	0	0.000277233	3.43527e-05	7.20397e-06	0	0.000140975	0	0.000134659	0.000136179	0	1.07136e-05	0	6.1326e-06	4.41977e-06	0.000379134	1.39416e-05	0.000123446	4.80778e-06	1.42217e-06	0.000156889	6.17986e-08
Q6N093_HUMAN;IGHG2_HUMAN	Uncharacterized protein DKFZp686I04196 (Fragment) OS=Homo sapiens GN=DKFZp686I04196 PE=2 SV=1	4.93474e-05	1.02689e-05	4.3956e-05	1.62369e-05	1.76773e-05	0.00403266	0.0011263	0.000982032	0.00059497	0.00180442	0.00186198	0.010158	0.00163618	4.64998e-05	0.000178025	6.69852e-06	0.00201896	0.00374686	0.00426934	0.00102129	0.00154605	0.000617825	0.00067602	0.00049915	0.00223775	0.0063987
Q6MZU6_HUMAN;O95978_HUMAN	Uncharacterized protein DKFZp686C15213 OS=Homo sapiens GN=DKFZp686C15213 PE=2 SV=1	0.0074329	0.00154675	0.00662084	0.00244566	0.00266263	0.607416	0.169648	0.147918	0.0896169	0.271789	0.280459	1.53004	0.246449	0.007004	0.0268149	0.00100896	0.304104	0.564368	0.643065	0.15383	0.232872	0.0930594	0.101825	0.0751839	0.337059	0.963798
S6AWF0_HUMAN	IgG H chain OS=Homo sapiens PE=2 SV=1	0.000126864	0.00021551	0.000239755	0.000368746	0.000128092	0.00179261	0.00368098	0.0115891	0.00433018	0.00109083	0.00108525	0.00150792	0.0102308	0.000205615	0.000269617	0.000279763	0.00138208	0.00515693	0.00153024	0.00444409	0.00865601	0.0079287	0.00393729	0.00206195	0.00143021	0.00160815
APOH_HUMAN;B4DPN0_HUMAN;J3QLI0_HUMAN;J3KS17_HUMAN;J3QRN2_HUMAN	Beta-2-glycoprotein 1 OS=Homo sapiens GN=APOH PE=1 SV=3	0.020082	0.0103661	0.0142333	0.0096199	0.012704	0.00689523	0.0156036	0.011933	0.0149104	0.0242095	0.0165864	0.0276963	0.00493837	0.0215351	0.0147788	0.0102244	0.010545	0.0073212	0.0141469	0.025037	0.0276052	0.00699657	0.00906519	0.00912234	0.0111371	0.00666556
DNJC2_HUMAN	DnaJ homolog subfamily C member 2 OS=Homo sapiens GN=DNAJC2 PE=1 SV=4	0.00163936	1.89522e-05	0.00573752	0.0044016	0.00539616	0.000912312	0.000695642	0.000925497	0.000484509	0.00110344	0.000531213	0.00211433	0.0015326	0.0023459	0.00259047	0.00322217	0.000178231	0.000640239	0.000370637	0.000629958	0.000420232	0.00163442	0.000968557	0.000923523	5.72773e-05	0.00140373
A0A024R5U5_HUMAN;A0AV88_HUMAN	ADAM metallopeptidase domain 10, isoform CRA_b OS=Homo sapiens GN=ADAM10 PE=4 SV=1	0.00153991	0.000983552	0.000365278	8.84628e-05	9.96335e-05	0.000113238	0.000213478	0.000414046	0.000165901	0.000106199	0.000172442	8.85309e-06	9.62958e-05	0.00507056	0.000321524	2.11779e-05	0.00101116	8.57324e-05	0.000123433	0.000127896	0.000539788	0.00175916	4.95696e-05	0.00080873	0.00198336	2.86989e-05
A0A087WU43_HUMAN	Cadherin-1 OS=Homo sapiens GN=CDH1 PE=1 SV=1	0.000218647	0.0013804	0.000188408	0.000153525	0.000299874	7.97174e-05	2.09461e-07	0.000228428	2.49556e-05	0	1.88963e-05	4.25902e-07	6.6027e-05	0.000364375	4.43185e-05	0.000235638	0.000228725	0.000171864	0.000282963	0	0.00011063	0.000135138	0	1.81382e-05	0	0
F5H1T9_HUMAN	Keratin-associated protein 2-1 OS=Homo sapiens GN=KRTAP2-1 PE=4 SV=1	1.45017e-05	0.00117645	0.00081782	0.000722658	0.0002453	0.00010858	0.00016815	6.5571e-05	0.00068896	0.000230283	0.000477612	0.000103568	2.14946e-05	0.000423244	0.293121	7.51341e-05	0.000124223	0.000299695	0.000342765	0.000306138	8.05581e-05	5.2408e-05	0.000338352	0.00134876	0.000174966	0.000110813
CO3_HUMAN;B4E216_HUMAN;M0QYC8_HUMAN;M0QXZ3_HUMAN;B4DR57_HUMAN;M0R0Q9_HUMAN;M0R1Q1_HUMAN;MET18_HUMAN	Complement C3 OS=Homo sapiens GN=C3 PE=1 SV=2	0.033085	0.00344537	0.0502297	0.0164618	0.0324395	0.0159498	0.0165221	0.0171636	0.0203476	0.0603256	0.0378484	0.1196	0.0581516	0.00697435	0.0240455	0.0412182	0.0101891	0.051996	0.0243608	0.0247221	0.0313537	0.0204464	0.0248834	0.0168799	0.0158351	0.0485612
LV144_HUMAN	Immunoglobulin lambda variable 1-44 OS=Homo sapiens GN=IGLV1-44 PE=1 SV=2	0.000518034	0	0	0	6.99187e-05	0.0425829	0.0509087	0.0629184	0.0201653	0.0384516	0.0530353	0.0929445	0.0644473	0.000239302	0	0	0.0725183	0.0627987	0.013312	0.0934454	0.0520382	0.087804	0.0289524	0.088688	0.124634	0.0911812
A0A024RAA7_HUMAN	Complement component 1, q subcomponent, C chain, isoform CRA_a OS=Homo sapiens GN=C1QC PE=4 SV=1	2.20063	0.292429	2.26518	1.95657	1.84409	0.919082	1.22475	1.06553	0.549904	1.3717	1.26964	1.36287	1.41092	1.4157	1.77676	2.57337	1.25119	1.36837	0.497584	0.591644	1.66179	1.13263	0.82407	0.521133	0.711065	1.37657
Q7Z379_HUMAN	Uncharacterized protein DKFZp686K04218 (Fragment) OS=Homo sapiens GN=DKFZp686K04218 PE=2 SV=1	5.42348e-07	0.000215893	0.00040193	0.000227897	0.000188263	0.00356964	0.00111641	0.00542887	0.000782128	0.00279009	0.00277832	0.00284044	0.0051335	6.22841e-05	0.000149891	0.000191231	0.00105095	0.00372475	0.000655957	0.00718414	0.00163561	0.00296572	0.00213723	0.00447421	0.0018945	0.00638197
K2C6B_HUMAN;Q8IWY7_HUMAN	Keratin, type II cytoskeletal 6B OS=Homo sapiens GN=KRT6B PE=1 SV=5	0.000476875	0.00537744	0.0123979	0.00235145	0.00026483	0.0020075	0.00103329	0.00308506	0.000428138	0.0011505	0.00606457	0.00052482	0.00476622	0.0143106	0.00192449	0.00579508	0.0050538	0.000618979	0.0249778	0.00421198	0.00254215	0.000958432	0.00527845	0.000482921	0.000345413	0.00175079
B2R5G8_HUMAN	Serum amyloid A protein OS=Homo sapiens PE=2 SV=1	0.0170903	0.0167105	0.0482769	0.028688	0.0438099	0.0140267	0.0926423	0.0100316	0.0370024	0.0229448	0.0372249	0.00515488	0.0287008	0.0132831	0.0686551	0.0196711	0.0248186	0.00943705	0.0456295	0.00506272	0.0215496	0.0282189	0.0359772	0.0279517	0.0247619	0.0074238
A0A0X9T0H6_HUMAN	GCT-A5 heavy chain variable region (Fragment) OS=Homo sapiens PE=2 SV=1	0.0631003	0.224252	0.0538799	0.105056	0.104529	0.0538724	0.0232552	0.0868932	0.0896915	0.0609325	0.0760238	0.030111	0.086586	0.0478708	0.086461	0.193632	0.0269708	0.0650993	0.0467984	0.0230663	0.0642595	0.10026	0.075411	0.078402	0.0576071	0.0456471
A0A068LN11_HUMAN	Ig heavy chain variable region (Fragment) OS=Homo sapiens PE=2 SV=1	0.011193	0.0333921	0.0660667	0.00749915	0.0129548	0.00819419	0.00342528	0.00500384	0.0155492	0.00977132	0.0318756	0.0420713	0.00898826	0.0126741	0.00512203	0.00676514	0.0378134	0.0111638	0.00211981	0.00354134	0.00701258	0.0169445	0.00556771	0.0217018	0.0323047	0.0463555
LV39_HUMAN	Immunoglobulin lambda variable 3-9 OS=Homo sapiens GN=IGLV3-9 PE=3 SV=1	0.00937278	0.0165499	0.00715609	0.0363557	0.0067773	0.0131151	0.00251878	0.00444388	0.00727204	0.0149127	0.0112444	0.0133862	0.0157911	0.00476921	0.0132009	0.0230908	0.0117308	0.0120519	0.00967338	0.00166454	0.00411351	0.0163996	0.00796098	0.0192106	0.0085161	0.00358676
A0A024R035_HUMAN;DOC10_HUMAN	Complement component 9, isoform CRA_a OS=Homo sapiens GN=C9 PE=4 SV=1	0.00255344	0.000712461	0.0012283	0.000537076	0.00185084	0.00076464	0.00141841	0.000325943	0.000897997	0.00130612	0.000883323	0.00418543	0.00254682	0.00434098	0.00236181	0.00088463	0.000753548	0.00113841	0.00060233	0.000670234	0.000589637	0.00299506	0.000543306	0.000408764	0.000539576	0.00144978
A0A286YFL3_HUMAN	Pyridoxine-5'-phosphate oxidase (Fragment) OS=Homo sapiens GN=PNPO PE=1 SV=1	0.00375243	0.0116737	0.00609175	0.00768358	0.0103937	0.00411629	0.00666771	0.00160583	0.00411791	0.00170978	0.00250774	0	0.000447111	0.00330783	0.00853205	0.00389597	0.0170727	0.00322929	0.00193417	0.0225932	0.00456809	0.00084492	0.00380983	0.00313402	0.00811689	8.39232e-05
Q9UL84_HUMAN	Myosin-reactive immunoglobulin heavy chain variable region (Fragment) OS=Homo sapiens PE=2 SV=1	0.0178501	0.0107035	0.0179749	0.0152725	0.0238559	0.00383426	0.00966077	0.0279066	0.0236636	0.0111494	0.0149744	0.00940733	0.0265292	0.00940989	0.00651847	0.0315407	0.00575283	0.0142519	0.012666	0.00989145	0.0246378	0.0232438	0.0241459	0.0101397	0.00453756	0.0178631
A0A024R882_HUMAN;B4DZK8_HUMAN;F8VSL7_HUMAN;B4E310_HUMAN	Stomatin, isoform CRA_a OS=Homo sapiens GN=STOM PE=4 SV=1	0.0335364	0.0186535	0.00619296	0.00499111	0.00564173	0.00293554	0.00808094	0.00797426	0.00494397	0.00215731	0.00234031	0.000612404	0.00176053	0.0405918	0.0157288	0.00275436	0.00695526	0.0031607	0.00598998	0.0107106	0.0131817	0.0116005	0.00194776	0.0038019	0.00743974	0.00208475
A0A087WVJ0_HUMAN	Mucin-1 (Fragment) OS=Homo sapiens GN=MUC1 PE=1 SV=1	0.00459178	0.00209798	0.000846014	0.00354824	0.00374004	0	0.00793042	0	0.000534164	0.000290074	0.000193316	0	0.00204703	0.00594516	0.00263087	0.00176565	0.000108611	8.99773e-05	0.00114209	0.0102192	0	0.00142007	0.00122055	0.000311562	0.000322921	0.00109269
IC1_HUMAN;E9PGN7_HUMAN;Q5UGI6_HUMAN;H9KV48_HUMAN;A0A0S2Z333_HUMAN;H0YCA1_HUMAN	Plasma protease C1 inhibitor OS=Homo sapiens GN=SERPING1 PE=1 SV=2	0.0358385	0.00136727	0.0241629	0.0134163	0.0341892	0.0151519	0.0228721	0.0171701	0.0244934	0.0991961	0.0533826	0.0840532	0.0864827	0.00764764	0.0218448	0.023882	0.011642	0.0583992	0.0259953	0.0244356	0.0435492	0.0298348	0.0260729	0.0100768	0.0100015	0.0378012
Q6PIQ7_HUMAN;Q6GMW3_HUMAN;A2N2X0_HUMAN	IGL@ protein OS=Homo sapiens GN=IGL@ PE=1 SV=1	0.0336411	0.0242236	0.0128428	0.0242395	0.0202292	0.0223974	0.00801386	0.0315269	0.0168462	0.0169279	0.00913953	0.0164078	0.0278332	0.0287157	0.0094524	0.0291308	0.0101665	0.0175722	0.0156864	0.00831696	0.015251	0.0213126	0.0160396	0.0364813	0.0097022	0.0259827
HV404_HUMAN;A0A087WW49_HUMAN	Immunoglobulin heavy variable 4-4 OS=Homo sapiens GN=IGHV4-4 PE=3 SV=2	0.0143705	0.0274972	0.00939195	0.021234	0.0399291	0.011751	0.00767507	0.00119307	0.0382321	0.0565842	0.0112284	0.0210041	0.0258459	0.00662282	0.000796266	0.0892607	0.00239106	0.0443293	0.0186367	0.00734334	0.0031297	0.0290908	0.02901	0.057555	0.00204566	0.033654
B2R6W1_HUMAN	cDNA, FLJ93143, highly similar to Homo sapiens complement component 7 (C7), mRNA OS=Homo sapiens PE=2 SV=1	7.13525e-05	0	0	5.20207e-05	0.000114342	5.99623e-06	6.39496e-05	8.23193e-05	1.69841e-05	0.000295524	0.000121514	0.000515849	0.000550012	4.49834e-05	1.66289e-05	0.000153105	1.31697e-05	0.000148923	0.000115534	2.53644e-05	8.26591e-05	0.000173464	3.07219e-05	8.79578e-06	3.88393e-05	8.54093e-05
Q6MZX9_HUMAN	Uncharacterized protein DKFZp686M08189 OS=Homo sapiens GN=DKFZp686M08189 PE=2 SV=1	4.51743e-05	0.000194975	0.000147694	0.000142339	0.000133539	0.000172909	0.00021955	0.00375715	0.0024011	0.00012683	0.000256364	0.0011743	0.00145157	0.000110303	8.66684e-05	7.57837e-05	4.41977e-05	0.00165229	0.000503219	0.000134629	0.00250204	0.00135397	0.00284226	0.000116317	0	0.00155793
HV372_HUMAN	Immunoglobulin heavy variable 3-72 OS=Homo sapiens GN=IGHV3-72 PE=3 SV=1	0.10863	0.154103	0.201991	0.103376	0.229532	0.0558168	0.111141	0.145857	0.17218	0.148673	0.136551	0.0812523	0.374002	0.107281	0.0686754	0.232142	0.0516765	0.166279	0.109027	0.102295	0.142895	0.409707	0.207031	0.184378	0.0364506	0.112171
CTTB2_HUMAN	Cortactin-binding protein 2 OS=Homo sapiens GN=CTTNBP2 PE=1 SV=1	0.000203335	0.000516999	0.000456726	0.000701302	9.40872e-05	6.93575e-05	0.000132874	0.000619666	0.000135596	5.57075e-05	0.00161685	0	0.000144191	0.000939714	0.000157058	0.000209329	0.000399951	1.09034e-05	0.00154717	0.000162492	0.00561065	0.000329848	0.000582673	0.000192921	1.81744e-05	2.90195e-05
CALL3_HUMAN	Calmodulin-like protein 3 OS=Homo sapiens GN=CALML3 PE=1 SV=2	4.08263e-05	0.00762142	0.000182127	0.0025338	6.20101e-05	1.34625e-05	0.000353707	0.0154024	0.000238491	0.000341629	4.85011e-05	0.000400203	0.00063911	0.00179783	0.000171238	0	7.15426e-05	0.000197974	0.00290906	4.94922e-05	0.000645442	0.000178399	0.000206844	0.00169495	0.000153433	0.000549244
A0A068LKQ5_HUMAN	Ig heavy chain variable region (Fragment) OS=Homo sapiens PE=2 SV=1	0.00326517	0.000233204	0.00158434	0.0100064	0.0153036	0.00115307	0.00580324	0.00110627	0.00388521	0.0152805	0.00374511	0.000759794	0.00398228	0.00200191	0.00152695	0.00526078	0.000575	0.0117466	0.0122629	0.00369055	0.00371792	0.00341765	0.00279312	0.00635709	0	0.00395102
A0A024R5Z7_HUMAN;H0YN42_HUMAN;AXA2L_HUMAN;H0YKS4_HUMAN;B4DNH8_HUMAN;H0YM50_HUMAN;H0YMM1_HUMAN;H0YKX9_HUMAN;H0YKL9_HUMAN;H0YNP5_HUMAN;B3KRQ1_HUMAN;H0YKV8_HUMAN;H0YN52_HUMAN;H0YMD9_HUMAN;H0YKN4_HUMAN;H0YLE2_HUMAN	Annexin OS=Homo sapiens GN=ANXA2 PE=3 SV=1	0.0035604	0.00884162	0.00681068	0.0190619	0.00456825	0.00165741	0.00206708	0.00531443	0.00240232	0.00203316	0.00444077	0.000615124	0.00118914	0.0156128	0.00622055	0.00182171	0.00584433	0.00143986	0.0203559	0.00250983	0.00155868	0.000738452	0.00390666	0.00143374	0.000450359	0.00101907
A0A024R7Z5_HUMAN;B4DHN5_HUMAN	Syndecan binding protein (Syntenin), isoform CRA_c OS=Homo sapiens GN=SDCBP PE=4 SV=1	0.00953944	0.00430572	0.00104473	0.00116454	0.00114266	0.000607432	0.0024019	0.000828379	0.00184237	0.000896871	0.0013609	0.000284947	0.000289214	0.0136642	0.00256163	0.000914916	0.00269687	0.000759934	0.00297896	0.00395272	0.0015356	0.0005315	0.00148942	0.00123025	0.000542278	0.00111086
CCD73_HUMAN	Coiled-coil domain-containing protein 73 OS=Homo sapiens GN=CCDC73 PE=2 SV=2	0.000662255	0.000106082	0.000381439	0.000476673	0.000830166	9.39254e-05	0.000243447	0.000489596	0.000344908	0.000618043	0.000553806	7.88332e-05	0.000540923	0.000731531	0.000131264	0.000430284	2.08686e-05	0.000262604	0.000340812	0.000136683	0.000709508	0.000685559	0.000479309	0.000754636	0.000111768	0.000178869
LAMA2_HUMAN;A0A087WX80_HUMAN;Q59H37_HUMAN;LAMA1_HUMAN	Laminin subunit alpha-2 OS=Homo sapiens GN=LAMA2 PE=1 SV=4	0.000347183	0.000692438	0.000154126	0.000109554	7.15481e-05	0.000113142	0.000118913	0.000160257	0.000123275	5.83591e-05	5.73079e-05	3.05331e-05	0.000123852	0.00032858	4.59242e-05	0.000209821	0.000247752	6.22863e-05	3.98089e-05	0.000141235	7.21725e-05	0.00014329	6.14805e-05	0.000100941	8.18287e-05	7.32138e-05
XP32_HUMAN	Skin-specific protein 32 OS=Homo sapiens GN=XP32 PE=1 SV=1	0.000485899	0.00129741	0.00112984	0.00413863	0.000172202	0.00221133	0.000683554	0.0012097	0.000907684	0.000924849	0.0017298	0.000198133	0.000752499	0.00804105	0.00155975	0.000298787	0.011611	0.000921826	0.0148721	0.00213933	0.00106529	0.000337301	0.0038737	0.00178637	5.80921e-05	0.000194509
A0A024RC61_HUMAN;B4DV63_HUMAN;B4DP01_HUMAN;B4DPH5_HUMAN;H0YKT6_HUMAN;H0YLZ8_HUMAN;H0YMC1_HUMAN	Aminopeptidase OS=Homo sapiens GN=ANPEP PE=3 SV=1	0.00967832	0.00147218	0.00111609	0.00037264	0.000364287	0.000390376	0.000362626	0.00124178	0.000571948	0.00074279	0.000672369	0.000956975	0.00127642	0.0103558	0.000203919	0.000288611	0.00124744	0.000472258	0.000372285	0.000338534	0.00139441	0.00218436	0.000193649	0.000514349	0.000768153	0.000572236
DOPO_HUMAN	Dopamine beta-hydroxylase OS=Homo sapiens GN=DBH PE=1 SV=3	0.000203084	0	8.04617e-05	0.000585353	0.000561522	7.33977e-05	0.000117536	3.7909e-05	0.000181401	0.00124109	0.000406153	0.000345805	0.00050751	0	9.32245e-05	0.000309867	0	0.000529172	0.00014409	4.33069e-05	0.000102798	0.000303421	0.000168067	0.000454093	0.000110496	0.000468223
Q8NF17_HUMAN;IGHG3_HUMAN;Q6N030_HUMAN;Q86TT2_HUMAN	FLJ00385 protein (Fragment) OS=Homo sapiens GN=FLJ00385 PE=1 SV=1	0.229373	0.0184275	0.116734	0.0946027	0.190256	0.0770916	0.0458884	0.0896116	0.0899823	0.256229	0.20385	0.569706	0.192233	0.0452448	0.0894682	0.21519	0.0486851	0.218037	0.114972	0.0442041	0.174324	0.0995523	0.104708	0.0621274	0.0909781	0.343428
Q8TCD0_HUMAN	Uncharacterized protein OS=Homo sapiens PE=1 SV=1	0.00523172	0.00392516	0.00307743	0.00346056	0.00752099	0.0124538	0.00467968	0.00688195	0.00801615	0.00719765	0.00579685	0.00602393	0.00573614	0.00429618	0.00256693	0.00394754	0.00165806	0.00900537	0.0131459	0.00459285	0.00831648	0.00719753	0.00644305	0.00711095	0.00329643	0.00716734
CO8A_HUMAN;Q05CV2_HUMAN	Complement component C8 alpha chain OS=Homo sapiens GN=C8A PE=1 SV=2	0.00160326	0.000901609	0.000971743	0.000521889	0.00195413	0.000305275	0.0014084	0.000610252	0.000713253	0.00279608	0.00133568	0.00702725	0.00318045	0.00113771	0.00138462	0.0017329	5.35607e-05	0.00277887	0.000610056	0.00148904	0.00106311	0.00158863	0.000679038	0.00180834	0.000587732	0.00267614
B2RE59_HUMAN	cDNA, FLJ93148, highly similar to Homo sapiens RCD1 required for cell differentiation1 homolog (S. pombe) (RQCD1), mRNA OS=Homo sapiens PE=2 SV=1	0.00122241	0	0.00032466	8.92451e-05	0.000726555	5.04591e-07	0.000371835	0.000312656	0.000266468	0.000469176	0.000276312	0	0.000487879	0	0.000668441	0.00150626	0	0.000253214	0	0.000189377	0.000513896	0.000322337	0.000278485	3.39982e-05	0	9.23702e-05
ANGT_HUMAN;B2R5S1_HUMAN;A7L3A3_HUMAN;B4DE80_HUMAN	Angiotensinogen OS=Homo sapiens GN=AGT PE=1 SV=1	0.0648739	0.0158341	0.108474	0.021432	0.0156976	0.0113816	0.00692549	0.0119077	0.0168275	0.0156737	0.0144821	0.0181467	0.0327965	0.0610083	0.0213701	0.0198344	0.0535191	0.00760294	0.00895796	0.00960113	0.0128976	0.0287788	0.0124769	0.0136424	0.0152829	0.0136979
A2JA16_HUMAN	Anti-mucin1 light chain variable region (Fragment) OS=Homo sapiens PE=2 SV=1	0	9.75507e-05	0	0.000143872	0.000161845	0	0	0	0.000508811	0.000453534	0.000268708	0	0.000851256	0	0	0	0	0.0101364	0	0.00057056	0.000114736	0	2.20787e-05	0.000426831	0	0
CBPN_HUMAN;B1AP58_HUMAN	Carboxypeptidase N catalytic chain OS=Homo sapiens GN=CPN1 PE=1 SV=1	0.011871	0.00156676	0.0109278	0.00654666	0.00798137	0.0066413	0.0084791	0.00693586	0.00389678	0.0133228	0.00601487	0.0153612	0.0114674	0.00504647	0.00679131	0.00694319	0.00529786	0.0109351	0.00775686	0.00727866	0.00909582	0.00619534	0.00677143	0.00549919	0.00499176	0.0103827
SPP2B_HUMAN	Signal peptide peptidase-like 2B OS=Homo sapiens GN=SPPL2B PE=1 SV=2	0	0	0	0.0047202	0	0	0	0	0	0	0	0	0	0	0	0	0	6.6091e-07	0	0	0	0	0	0	0	0
Q9UL95_HUMAN	Myosin-reactive immunoglobulin heavy chain variable region (Fragment) OS=Homo sapiens PE=2 SV=1	0.0019979	0.000537823	0.0018695	0.000493814	6.75388e-05	0.0047335	0.000338608	0.0137887	0.00592746	0.00623105	0.00439994	0.00252626	0.00756785	0.001921	0.000602343	0	0.00155669	0.000516527	0.00133457	0.00135371	0.0127425	0.00703531	0.00417308	0.0072383	0.00163508	0.00327748
Q5NV90_HUMAN;LV325_HUMAN	V2-17 protein (Fragment) OS=Homo sapiens GN=V2-17 PE=1 SV=1	0.000195365	2.49025e-05	0.000103779	0.000123914	0	0.00620753	0.121531	0.0846561	0.000357379	0.0286468	0.0041664	0.0126936	0.140443	0.00128748	0	0.000151653	0.0039014	0.0712375	0.0502059	0.0850143	0.1163	0.140879	7.09932e-05	0.00969906	0.0110054	0.0308098
Q5EFE6_HUMAN	Anti-RhD monoclonal T125 kappa light chain OS=Homo sapiens PE=2 SV=1	0	9.50129e-07	0	0	0	0.000344073	0	0.00027343	0	0.000764467	0.00229839	0.00340043	0.0134919	0	0	0	0.000550257	0.00616273	0.000271991	0	0.000807079	0.0149615	0	0.00125765	0.0026929	0.00164651
HBD_HUMAN;D1MGQ0_HUMAN;Q4F786_HUMAN;B2M1S8_HUMAN;E9PEW8_HUMAN;Q14485_HUMAN;C9JRG0_HUMAN	Hemoglobin subunit delta OS=Homo sapiens GN=HBD PE=1 SV=2	0.0520599	0.003032	0.00400534	0.0137489	0.00905658	0.0129351	0.0114702	0.0103006	0.028761	0.0210723	0.0143352	0.0086292	0.000505069	0.0328964	0.048497	0.000956907	0.00523422	0.0231386	0.00345169	0.0332201	0.0299378	0.00370004	0.0112943	0.00730188	0.070696	0.040369
K1C16_HUMAN;Q16195_HUMAN;K7ENW6_HUMAN;B4DWU0_HUMAN;B4E2J5_HUMAN	Keratin, type I cytoskeletal 16 OS=Homo sapiens GN=KRT16 PE=1 SV=4	0.0120957	0.0383899	0.0640502	0.0858766	0.00770865	0.0192853	0.0130455	0.0205236	0.00767219	0.0155211	0.0703817	0.00484815	0.0312586	0.119123	0.0146462	0.0378729	0.0552284	0.0107701	0.375662	0.042092	0.0315016	0.00914129	0.0779752	0.0129533	0.00353523	0.0145615
SRC_HUMAN;Q9H7V3_HUMAN	Proto-oncogene tyrosine-protein kinase Src OS=Homo sapiens GN=SRC PE=1 SV=3	0.000840965	0.000164257	0.000251052	2.02802e-05	3.29945e-05	0	5.21658e-05	0.000317908	2.35615e-05	6.01676e-05	0	0	0	0.00232469	7.13607e-05	0	0.000275174	0	2.88615e-05	0.00010139	0.000164918	0.00134688	3.17004e-05	0.000187975	0.000316519	0
D3YTG3_HUMAN;B4DSV9_HUMAN;H7C556_HUMAN;Q5JPC9_HUMAN;H0YEA0_HUMAN	Target of Nesh-SH3 OS=Homo sapiens GN=ABI3BP PE=1 SV=1	0.00136798	0.00116346	0.000240664	6.78858e-05	0.000107626	4.42596e-05	6.07926e-05	0.00034521	0.00015386	5.87079e-05	9.99135e-05	3.73363e-05	1.34775e-05	0.00128514	0.000105466	0.000181	0.000164201	1.98757e-05	9.6707e-05	7.35327e-05	0.000267068	1.17381e-05	4.2067e-05	0.000151936	5.85409e-05	3.64954e-05
Q5FWF9_HUMAN;A2JA15_HUMAN;IGLL1_HUMAN	IGL@ protein OS=Homo sapiens GN=IGL@ PE=1 SV=1	2.03379e-05	6.25131e-05	3.98322e-05	3.61092e-05	0	0.00106776	0.00553831	0.00172418	0.164225	0.0792036	0.0211989	0.00258192	0.000944612	0.000140152	0.000132674	1.96139e-05	0.000986728	0.00105097	0.000504293	0.0121852	0.00140297	0.00173012	0.0569412	0.11807	0.00139331	0.00168622
B7Z2X4_HUMAN;GELS_HUMAN;B7Z4U6_HUMAN;B3KS49_HUMAN;Q5T0I0_HUMAN;A0A0U1RQL8_HUMAN;Q69YR8_HUMAN	cDNA FLJ53327, highly similar to Gelsolin OS=Homo sapiens PE=2 SV=1	0.00524943	0.00374614	0.00416888	0.00242864	0.00302269	0.00136504	0.0010203	0.00247198	0.00125675	0.00513318	0.00193899	0.00515912	0.00201989	0.0061597	0.00314233	0.00237081	0.00208893	0.0021571	0.00196344	0.00105482	0.00279662	0.00339054	0.00126372	0.00441145	0.00196303	0.00149084
A0A0C4DH36_HUMAN	Immunoglobulin heavy variable 3-38 (non-functional) (Fragment) OS=Homo sapiens GN=IGHV3-38 PE=1 SV=1	0.101323	0.0423767	0.0584272	0.0623623	0.141937	0.0434441	0.149452	0.121369	0.174309	0.0658105	0.159303	0.0878188	0.144734	0.0804583	0.0350686	0.056096	0.0338781	0.171544	0.0659377	0.169684	0.114036	0.130221	0.162559	0.0822344	0.0747015	0.0834672
HV313_HUMAN	Immunoglobulin heavy variable 3-13 OS=Homo sapiens GN=IGHV3-13 PE=1 SV=2	0.055009	0.236354	0.175538	0.15769	0.140244	0.116186	0.129449	0.216834	0.0412537	0.0960526	0.108078	0.111504	0.217246	0.0515125	0.046212	0.300727	0.0953231	0.136471	0.0853219	0.17117	0.126606	0.201416	0.0376356	0.151591	0.0890737	0.184779
A0A024RB87_HUMAN;B7ZAY2_HUMAN;B7ZB78_HUMAN;E7ESV4_HUMAN;RAP1A_HUMAN;RP1BL_HUMAN;F5H004_HUMAN;A0A075B6Q0_HUMAN;F8WBC0_HUMAN	RAP1B, member of RAS oncogene family, isoform CRA_a OS=Homo sapiens GN=RAP1B PE=4 SV=1	0.0376605	0.017578	0.00840361	0.0026185	0.00312161	0.00100103	0.00630268	0.006636	0.00179212	0.00297333	0.00169589	0.000310237	0.000750465	0.0459629	0.00804999	0.00178369	0.00897683	0.00100105	0.00334488	0.00168021	0.00875047	0.0369166	0.000919017	0.00501059	0.0120896	0.00121272
A0A024CIM4_HUMAN;F8WEX7_HUMAN;H0Y885_HUMAN	Carboxylic ester hydrolase OS=Homo sapiens PE=3 SV=1	0.00332425	0.00247236	0.00435766	0.00246871	0.00309966	0.00225207	0.00156123	0.00290309	0.00122321	0.00480111	0.00353947	0.00331356	0.00226026	0.00199607	0.00405627	0.00387349	0.00223086	0.00437162	0.0027492	0.00216118	0.00443681	0.000988507	0.00161689	0.00186374	0.0018707	0.00371814
Q9UL88_HUMAN	Myosin-reactive immunoglobulin heavy chain variable region (Fragment) OS=Homo sapiens PE=2 SV=1	0.0278535	0.0220834	0.0280523	0.0219335	0.0478019	0.0224397	0.0162587	0.0475214	0.0304812	0.0179158	0.0238596	0.0272469	0.0539724	0.0222416	0.0274913	0.0255117	0.0134332	0.0540312	0.0281561	0.0152265	0.0426642	0.0498768	0.0256214	0.0195343	0.014716	0.0295538
A0A024R3Z1_HUMAN	Microtubule-associated protein OS=Homo sapiens GN=MAP2 PE=4 SV=1	0.847891	1.14723	2.13107	1.6314	1.75347	0.292685	0.0560848	0.114226	0.263449	0.205815	0.238585	0.0646451	0.0964638	1.20811	1.56485	2.09532	0.650984	0.0958965	0.254609	0.0970328	0.104641	0.191519	0.147204	0.0442149	0.151064	0.180686
A0A1W6IYJ9_HUMAN	N90-VRC38.01 light chain variable region (Fragment) OS=Homo sapiens PE=2 SV=1	0.00195071	0.00132619	0.00100974	0.000217824	0.00153326	0.00241928	0.0073387	0.0180049	0.00486574	0.00274923	0.00241037	0.00603228	0.00250619	0.000656331	0.000251578	0.000605796	0.000842176	0.00314596	0.00715605	0.003149	0.0154041	0.00432676	0.00447375	0.0020295	0.000926926	0.00192068
C1S_HUMAN;A0A087X232_HUMAN;A8K2N0_HUMAN;B3KNX0_HUMAN;F8WCZ6_HUMAN;H0Y5D1_HUMAN;F5H7T4_HUMAN;B5MCV4_HUMAN	Complement C1s subcomponent OS=Homo sapiens GN=C1S PE=1 SV=1	0.0123286	0.00393869	0.00966944	0.0069657	0.0120752	0.00658571	0.00760288	0.00679267	0.0106707	0.0190094	0.0200004	0.0182691	0.0114684	0.00685926	0.0103501	0.0130938	0.0035367	0.0180599	0.00753027	0.0112962	0.0152805	0.0110374	0.0103663	0.00632073	0.00675628	0.0123326
TM163_HUMAN	Transmembrane protein 163 OS=Homo sapiens GN=TMEM163 PE=2 SV=1	0.00238773	0.0084567	0.0211771	0.00596121	0.00592614	0.00867291	0.004589	0.00123614	0.0934074	0.0438863	0.0234799	0.0017332	0.000847523	0.00691526	0.0117934	0.00388989	0.00971506	0.000913149	0.00388741	3.56374e-05	0.004972	0.00635899	0.0356916	0.0559254	0.0129873	0.00297062
A0A0X9UWK7_HUMAN;A0A068LKQ0_HUMAN	MS-D4 heavy chain variable region (Fragment) OS=Homo sapiens PE=2 SV=1	0.660788	2.57695	0.679135	1.19203	1.00814	0.723991	0.263078	1.00089	0.970352	0.668106	0.794713	0.491204	0.863068	0.55063	0.873783	1.8547	0.460286	0.778525	0.434026	0.273841	0.687651	0.969223	0.868115	0.953186	1.10371	0.629148
PIGR_HUMAN	Polymeric immunoglobulin receptor OS=Homo sapiens GN=PIGR PE=1 SV=4	0.0254279	0.0220804	0.0207124	0.0138538	0.0374902	0.0171414	0.0130361	0.0190782	0.00785181	0.0139628	0.0135834	0.00829973	0.00818921	0.0232719	0.00954777	0.0246595	0.0162566	0.0283285	0.0128425	0.0145059	0.0136405	0.00858166	0.00783249	0.0179596	0.0104281	0.0125837
K22E_HUMAN;H0YID6_HUMAN;GAR1_HUMAN;NFH_HUMAN	Keratin, type II cytoskeletal 2 epidermal OS=Homo sapiens GN=KRT2 PE=1 SV=2	0.157438	0.566769	0.729969	1.70184	0.154189	0.305446	0.143503	0.109859	0.141163	0.152773	0.28033	0.136177	0.189384	1.49635	0.175862	0.19432	0.764756	0.376486	3.01619	0.272015	0.168883	0.114809	0.7661	0.283476	0.0618979	0.161065
A0A1L2BU37_HUMAN	Anti-staphylococcal enterotoxin D variable region kappa chain (Fragment) OS=Homo sapiens PE=2 SV=1	8.17574e-05	0	0	0	5.45388e-05	0	0	0.000628689	0	0.000186553	3.71446e-05	0.00226822	0	0	0.000192224	0	0	0.0136099	0	0	0.00116273	0	0	0	1.44943e-06	0
A2NW98_HUMAN	Rheumatoid factor light chain variable region (Fragment) OS=Homo sapiens PE=2 SV=1	0.000510463	0.00364689	0.00127318	0.00969267	0.00241871	0.0234647	0.00777819	0.0156671	0.0485137	0.00856864	0.00602304	0.00768415	0.0222116	0.00240833	0	0.0106494	0.00461296	0.0167284	0.0223294	0.00654046	0.0171147	0.021786	0.0170867	0.0074863	0.0040967	0.00842639
A0A024RAE4_HUMAN;B4DMH5_HUMAN;RHOG_HUMAN	Cell division cycle 42 (GTP binding protein, 25kDa), isoform CRA_a OS=Homo sapiens GN=CDC42 PE=3 SV=1	0.00969057	0.0115875	0.00548925	0.00273047	0.00655741	0.00187437	0.00264705	0.00292492	0.00195064	0.00200572	0.00158737	0.00159348	0.000511721	0.0100031	0.00353229	0.00317664	0.00577467	0.00222129	0.000533129	0.000339721	0.00234536	0.00643798	0.000895692	0.00216327	0.0038595	0.00211137
S6C4Q9_HUMAN;A2N2F5_HUMAN	IgG L chain OS=Homo sapiens PE=2 SV=1	0.0224178	0.00203068	0.00152111	0.00563371	0.0130979	0.00330039	0.000930856	0.00266718	0.0176892	0.00838526	0.00233455	0.00211209	0.00380745	0.013431	0.00234435	0.00478654	0.00056159	0.0130355	0.00549535	0.00131151	0.00299407	0.00164714	0.0159303	0.0118456	0.00124357	0.000755925
A2RTY6_HUMAN;B4DM79_HUMAN;Q5T987_HUMAN	Inter-alpha (Globulin) inhibitor H2 OS=Homo sapiens GN=ITIH2 PE=2 SV=1	0.0563311	0.00549006	0.010989	0.0241522	0.0312944	0.015462	0.012491	0.014046	0.0237763	0.0614991	0.0446456	0.0752325	0.0299581	0.0154572	0.0300567	0.0313417	0.00644995	0.0406881	0.0226412	0.0143413	0.0320477	0.0135259	0.0272855	0.0172289	0.0180171	0.0475491
PZP_HUMAN;F5GXY0_HUMAN	Pregnancy zone protein OS=Homo sapiens GN=PZP PE=1 SV=4	0.166156	0.000210344	0.0386421	0.000221345	0.00665506	0.00110015	0.00504702	0.000413477	0.0068229	0.00123414	0.000170005	0.00635443	0.00432402	0.0413207	4.42332e-05	0.000348957	0.00678885	0.00480724	0.000888847	0.00430369	0.000210579	0.00337487	0.00721578	0.000769583	0.000148069	0.0111084
POF1B_HUMAN	Protein POF1B OS=Homo sapiens GN=POF1B PE=1 SV=3	0.000100549	0.00120767	0.000787542	0.00753429	2.42235e-05	0.000868314	4.28856e-05	0.000127469	8.95726e-05	0.000161722	0.000149655	0.000200823	0.000428492	0.00118397	0.000156551	3.7494e-05	0.000612871	0.000415131	0.00339752	0.000243383	9.81534e-05	1.15476e-05	0.000276741	6.77526e-05	6.61684e-05	9.96746e-05
A2AP_HUMAN;A0A0G2JPA8_HUMAN;A0A0J9YY65_HUMAN;A0A0J9YWQ3_HUMAN	Alpha-2-antiplasmin OS=Homo sapiens GN=SERPINF2 PE=1 SV=3	0.00483513	0.000808533	0.00538214	0.00304997	0.00329499	0.00560789	0.00483489	0.00321321	0.00363146	0.00955162	0.00507463	0.0134539	0.010406	0.00362989	0.00322237	0.0037612	0.00345324	0.00624702	0.00539557	0.00276908	0.00504071	0.00769752	0.00365138	0.00359712	0.00248256	0.008283
A0A1W6IYJ1_HUMAN;Q0ZCI5_HUMAN	N90-VRC38.09 heavy chain variable region (Fragment) OS=Homo sapiens PE=2 SV=1	0.0205865	0.0206502	0.0233104	0.0181219	0.0362007	0.0371679	0.0164182	0.0669538	0.0429653	0.0198928	0.0387447	0.0371433	0.0260239	0.0178467	0.00670367	0.0157615	0.0204431	0.0455758	0.0322681	0.0206707	0.0634765	0.0233533	0.0423375	0.0234694	0.0286231	0.0580689
A0A0X9V9B3_HUMAN	MS-F1 light chain variable region (Fragment) OS=Homo sapiens PE=2 SV=1	0.0864354	0.0533168	0.147389	0.0452273	0.120271	0.0352217	0.0790496	0.184852	0.145509	0.112364	0.0931511	0.0750475	0.134619	0.0540562	0.0564886	0.0551789	0.0904637	0.142105	0.0427322	0.0895154	0.166594	0.135422	0.126267	0.107109	0.0565126	0.0808317
CO6_HUMAN;A8K8Z4_HUMAN	Complement component C6 OS=Homo sapiens GN=C6 PE=1 SV=3	0.000451478	0.000101923	0.000101346	0.000196132	0.000465102	0.000506468	0.000462302	0.000452709	0.000342811	0.00130182	0.000403012	0.0035237	0.0019291	0.00018788	0.000191243	0.00044499	9.49978e-05	0.00150568	0.000474924	0.000475646	0.000694881	0.000950075	0.000456047	0.000127019	0.000194761	0.00119335
D0PNI1_HUMAN;E7EX29_HUMAN;B0AZS6_HUMAN;E5RGE1_HUMAN;E7ESK7_HUMAN;Q2F831_HUMAN;B4DY04_HUMAN	Epididymis luminal protein 4 OS=Homo sapiens GN=YWHAZ PE=2 SV=1	0.028075	0.0161774	0.00600464	0.00426536	0.003052	0.00282269	0.00602889	0.0153067	0.00305708	0.0045747	0.00291917	0.000878541	0.00285223	0.0279782	0.00452094	0.00338281	0.00999378	0.00326155	0.00591533	0.00362159	0.00899452	0.035064	0.00271155	0.00559611	0.0111752	0.00212517
A0A182DWH7_HUMAN;A0A182DWH8_HUMAN	Selenoprotein P (Fragment) OS=Homo sapiens GN=SELENOP PE=1 SV=1	0.00326221	0.00161998	0.0019398	0.00128569	0.00138544	0.00137476	0.000988489	0.00228379	0.00160708	0.00180762	0.00186109	0.0016814	0.00114617	0.00306274	0.00145292	0.00395367	0.000960161	0.000829378	0.00233042	0.000637133	0.00309837	0.0018615	0.00164	0.00122084	0.000801853	0.00119265
Q5NV82_HUMAN;A0A0G2JSC0_HUMAN;LV545_HUMAN	V4-2 protein (Fragment) OS=Homo sapiens GN=V4-2 PE=4 SV=1	0.000266587	0.000104335	0.000172821	2.82184e-05	0	0.0514899	0.0235517	0.0635178	0.0292109	0.0481245	0.0352052	0.0169849	0.0430447	0.000219035	6.51371e-05	0	0.0482566	0.0609163	0.033323	0.0285329	0.0432387	0.0434356	0.0285026	0.0935138	0.0682135	0.0174427
ATS2_HUMAN	A disintegrin and metalloproteinase with thrombospondin motifs 2 OS=Homo sapiens GN=ADAMTS2 PE=2 SV=2	1.12336e-05	0	0	0	0.000174213	0	5.07579e-05	0	0	1.2528e-05	0	1.32712e-05	0	0	0	0	0	0.000331339	0	6.70519e-05	0	0	0	2.78381e-05	0	0
IGHM_HUMAN;A0A1B0GUU9_HUMAN	Immunoglobulin heavy constant mu OS=Homo sapiens GN=IGHM PE=1 SV=4	13.784	34.6411	15.4963	19.4166	19.0489	16.7522	11.446	27.2014	24.4553	18.7089	16.8478	15.9814	24.1765	15.4182	11.6909	25.7182	12.8135	19.1416	14.2158	13.7519	23.1124	24.5223	21.1572	26.4953	17.5081	18.8923
IGM_HUMAN	Immunoglobulin mu heavy chain OS=Homo sapiens PE=1 SV=1	0.0069954	0.0175804	0.00786441	0.00985396	0.00966734	0.00850177	0.00580885	0.0138048	0.0124111	0.00949482	0.00855028	0.00811057	0.0122696	0.00782477	0.00593316	0.013052	0.00650286	0.0097144	0.00721455	0.00697912	0.0117296	0.0124451	0.0107373	0.0134464	0.00888541	0.00958788
A2N0U1_HUMAN	VH6DJ protein (Fragment) OS=Homo sapiens GN=VH6DJ PE=2 SV=1	0.00323662	0.00183113	0.000691537	0.00936151	0.00807354	0.000584319	0.000569036	0.00475625	0.0107999	0.00191998	0.00418416	0.000587786	0.00220267	0.0025495	0.0016154	0.00243516	0.000129488	0.0034885	0.00227054	0.00043902	0.00516926	0.00467539	0.00787898	0.00183144	0.00122773	0.00158184
A0A024RB56_HUMAN	Zinc finger protein 385, isoform CRA_b OS=Homo sapiens GN=ZNF385 PE=4 SV=1	0.00274182	0.00107414	0.0045224	0.00160852	0.00161706	0.000336617	0.00331531	0.00064024	0.000390875	0.000191886	0.00042327	4.95184e-05	0.000434796	0.00253594	0.0022885	0.00128775	0.000354074	9.62175e-05	0.00183026	0.00304399	0.000822751	0.000458597	0.000549958	1.22779e-05	0.000242229	0.000415435
APOF_HUMAN;B2RC09_HUMAN	Apolipoprotein F OS=Homo sapiens GN=APOF PE=1 SV=2	0.00278141	0.0021871	0.000172387	2.71078e-05	3.28194e-05	0.00261739	0.00337528	0.0014812	0.000396821	0.000625611	0.0018929	0.00141802	0.00113896	0.00320179	0.0011067	0.000222699	0.0047683	0.000859107	0.000771047	0.005065	0.000597227	0.000399505	0.000303531	0.000645613	0.00176276	0.00107229
B1N7B9_HUMAN;Q8IZD8_HUMAN	Cryocrystalglobulin CC2 lambda light chain variable region (Fragment) OS=Homo sapiens PE=2 SV=1	0.0399084	0.0765985	0.140336	0.0646882	0.0851368	0.10018	0.0324547	0.173473	0.126498	0.044621	0.0652045	0.0290202	0.0947879	0.0258992	0.111377	0.0725264	0.0689052	0.0542919	0.0749927	0.0316721	0.111616	0.108763	0.131903	0.059186	0.0612818	0.0385946
B2RA15_HUMAN	Inhibitor of growth protein OS=Homo sapiens PE=2 SV=1	0.000510398	0.00561523	0.00615256	0.00243721	0.00165674	0.000101161	4.72517e-05	3.03857e-05	4.693e-07	0	1.6753e-05	0	4.00685e-05	0.00130647	0.00247424	0.000880126	3.80238e-05	3.34662e-05	5.62662e-05	0.00010046	2.4172e-05	2.69893e-05	5.19514e-05	0	0	0
F151A_HUMAN	Protein FAM151A OS=Homo sapiens GN=FAM151A PE=2 SV=2	0.00160045	0.000995497	0.000421433	1.99474e-05	7.60263e-06	0	1.6948e-05	0.000608113	1.36816e-05	0	0.000100998	2.41608e-05	0.000126571	0.00199651	8.4532e-06	0.000142835	0.00045621	0	0	0.00016891	0.000453517	0.000230601	0	0	0.000179332	1.80793e-05
A0N5G3_HUMAN	Rheumatoid factor G9 light chain (Fragment) OS=Homo sapiens GN=V-lambda-3 PE=2 SV=1	0.0753372	0.00552936	0.0588238	0.00971555	0.0122757	0.000652032	0.000958157	0.0277572	0.0137513	0.0166438	0.017035	0.0225849	0.0466738	0.0232837	0.0083248	0.00687007	0.00261619	0.0125564	0.0106753	0.00518483	0.041384	0.0271751	0.0193656	0.00638148	0.00336571	0.0085715
ITIH3_HUMAN;A0A087WW43_HUMAN;B4DPQ4_HUMAN	Inter-alpha-trypsin inhibitor heavy chain H3 OS=Homo sapiens GN=ITIH3 PE=1 SV=2	0.00160563	0.00109556	0.00132304	0.00145071	0.00311609	0.000823384	0.002194	0.000602503	0.00144578	0.0033169	0.0018956	0.00694286	0.00710822	0.00119924	0.00188557	0.00284375	0.000743939	0.00488081	0.000934917	0.00173073	0.000960247	0.00337805	0.000903118	0.00192833	0.00131569	0.00359443
ITA2B_HUMAN;B4DLU2_HUMAN;Q59FA8_HUMAN;B7Z8B0_HUMAN;K7EKA6_HUMAN;Q0MVN7_HUMAN	Integrin alpha-IIb OS=Homo sapiens GN=ITGA2B PE=1 SV=3	0.00968839	0.00779886	0.00559804	0.00542583	0.00441328	0.00080474	0.00129264	0.00344695	0.000936941	0.0016062	0.00146505	0.00122023	0.00213989	0.0171657	0.00830205	0.00381586	0.00544604	0.00125538	0.00140242	0.00126491	0.0030965	0.0105299	0.00054883	0.00322903	0.00907165	0.00243149
Q6ZP85_HUMAN	cDNA FLJ26301 fis, clone DMC07540 OS=Homo sapiens PE=2 SV=1	0.00258108	0.00227976	0.00333638	0.00440871	0.00372565	0.00506208	0.00256385	0.00694069	0.0065807	0.00630879	0.00578297	0.00656475	0.00784049	0.00517992	0.00518692	0.002076	0.00416659	0.00812386	0.002524	0.00337548	0.00828423	0.00907245	0.00610357	0.00658388	0.00727375	0.00748605
LBP_HUMAN	Lipopolysaccharide-binding protein OS=Homo sapiens GN=LBP PE=1 SV=3	0.00623005	0.00159319	0.00884747	0.000796714	0.000738153	0.00111719	0.00323678	0.000416142	0.00126053	0.00142983	0.00267688	0.000239905	0.000781133	0.0110144	0.00323389	0.000917673	0.0042854	0.00143979	0.000923911	0.000833573	0.00145954	0.00226085	0.00179557	9.09428e-05	5.88392e-05	0.000689112
Q15430_HUMAN	Coagulation factor V (Fragment) OS=Homo sapiens GN=F5 PE=2 SV=1	0.00278476	0.00177033	0.00115043	0.00107356	0.00105966	0.00339366	0.00180355	0.0014012	0.000203401	0.00240729	0.000257413	0.000808689	0.000172012	0.0101638	0.00284763	0.00106481	0.00134513	0.000411775	0.00135847	0.00427731	0.00304591	0.000935548	0.000219178	0.0015937	0.000384904	0.00105831
A0A140GX63_HUMAN	Platelet membrane glycoprotein Ib beta OS=Homo sapiens GN=GP1BB PE=4 SV=1	0.0168612	0.00244267	0.000588268	2.04965e-05	0.000142147	0	0.00340195	0.00485662	0.000224419	0.000694457	0.000404207	0.000213745	0.000303543	0.00861004	0.00140192	0.000410898	0.00380798	0.000175202	0	0.000796121	0.00345796	0.0203377	0.00044341	0.00289699	0.00354822	0.00018925
Q8TE63_HUMAN	Immunglobulin light chain variable region (Fragment) OS=Homo sapiens PE=2 SV=1	0.00552911	0.0113352	0.00436835	0.00974783	0.00535695	0.0124436	0.00317296	0.0132441	0.0067873	0.00652922	0.0048673	0.00943618	0.0161109	0.0065496	0.0037493	0.0125739	0.00353049	0.00461427	0.00834614	0.00377825	0.00442387	0.0140746	0.00614122	0.0144472	0.00552412	0.0148323
B7Z1F8_HUMAN	cDNA FLJ53025, highly similar to Complement C4-B OS=Homo sapiens PE=2 SV=1	0.000576563	0.000170268	3.4686e-06	0.00230896	0.00544762	0.0016128	0	6.40406e-07	5.26025e-05	0.00367483	0.000274933	0.0437824	0.000227003	0.00326783	7.37963e-05	0.000452693	1.85755e-05	0.0197473	0.00320638	0.00016605	4.36621e-05	6.27653e-05	4.49758e-05	0.00164079	4.15293e-05	0.0201377
A2NYU9_HUMAN	Heavy chain Fab (Fragment) OS=Homo sapiens PE=2 SV=1	0.00712229	0.00585833	0.00751311	0.00637655	0.0136453	0.00182899	0.00102176	0.00570636	0.00365124	0.00283012	0.00287019	0.00245764	0.0130426	0.00292016	0.00669364	0.0181619	0.00130492	0.00639505	0.00162893	0.00247006	0.00386096	0.0152685	0.00346228	0.00234249	0.00167718	0.00387187
FCN3_HUMAN;Q6UXM4_HUMAN;Q6UY50_HUMAN	Ficolin-3 OS=Homo sapiens GN=FCN3 PE=1 SV=2	0.608966	0.238823	0.517177	0.327754	0.597614	0.233372	0.184411	0.136319	0.211802	0.3695	0.666698	0.0249728	0.0640091	1.49935	0.339873	0.218082	0.576686	0.203365	0.123396	0.0972037	0.521466	0.190008	0.199553	0.158668	0.0858446	0.0161866
A0A109PW55_HUMAN	MS-C2 heavy chain variable region (Fragment) OS=Homo sapiens PE=2 SV=1	0.000781663	0.00101814	0.0300979	0.00381427	0.00118245	0.000259067	0.00012981	0.000349149	0.00133581	0.000224373	0.000178752	0.000534752	0.00102319	0.000750931	0.00250875	0.00100206	0.0157531	0.000111541	0.000402475	3.41531e-05	0.000309711	0.00108256	0.000920832	0.000341588	0.000215603	0.000732108
PCYOX_HUMAN;B7Z8A2_HUMAN;B7Z3Y2_HUMAN;F8W8W4_HUMAN;C9K055_HUMAN;C9JM55_HUMAN;Q53ST0_HUMAN;C9JGT6_HUMAN	Prenylcysteine oxidase 1 OS=Homo sapiens GN=PCYOX1 PE=1 SV=3	0.0314324	0.0137724	0.0558667	0.0351114	0.0424014	0.0151692	0.0320314	0.00889502	0.0361166	0.0223251	0.0255221	0.0148966	0.00919087	0.027009	0.0457837	0.0379602	0.0208097	0.0238966	0.0160377	0.0363644	0.0154611	0.00796807	0.027579	0.0172155	0.0125711	0.017147
C9JZC2_HUMAN	Zinc finger protein 621 OS=Homo sapiens GN=ZNF621 PE=4 SV=1	0.00328589	0.00335427	0.00347498	0.00215028	0.00463525	0.00594003	0.00341642	0.00309669	0.022561	0.0129538	0.0891734	0.000663098	0.00100391	0.007798	0.00148687	0.00255219	0.0217088	0.00355343	0.0017651	0.00221764	0.0049954	0.00134907	0.0363231	0.0163137	0.00289369	0.000171026
LEG7_HUMAN	Galectin-7 OS=Homo sapiens GN=LGALS7 PE=1 SV=2	0.00025481	0.00735847	0.00047697	0.0138309	0	0.00100056	0.00176078	0.00357746	0.000403569	0.000351984	0.00214126	0.00073534	0.00242232	0.00786991	0.000790536	0.000521902	0.00365626	0.000681607	0.021065	0.0035973	0.00151476	0.000498818	0.00276909	0.000387243	2.92908e-05	0.000525665
A1AG1_HUMAN	Alpha-1-acid glycoprotein 1 OS=Homo sapiens GN=ORM1 PE=1 SV=1	0.00196501	0.00411674	0.00210842	0.00304453	0.00642752	0.00906724	0.0055002	0.010543	0.0128245	0.032538	0.013937	0.0981045	0.0443363	0.00685744	0.0014091	0.00292896	0.0101678	0.0263041	0.00816032	0.00366602	0.00933379	0.0144986	0.014974	0.00702135	0.00951825	0.0136368
KPRP_HUMAN	Keratinocyte proline-rich protein OS=Homo sapiens GN=KPRP PE=1 SV=1	0.00164099	0.0031566	0.00508375	0.0127039	0.00148274	0.00152125	0.000194409	0.000384034	0.00087115	0.000593411	0.0010434	0.00024846	0.000434568	0.0147854	0.00244005	0.00107665	0.00618608	0.000827489	0.00974916	0.000859151	0.000456671	0.000404845	0.00243291	0.00131512	0.000506457	0.000422624
ANK1_HUMAN;B3KX39_HUMAN;H0YAY8_HUMAN;Q9UMG4_HUMAN	Ankyrin-1 OS=Homo sapiens GN=ANK1 PE=1 SV=3	0.00170993	0.00157107	0.000166657	0.000527854	0.000583313	0.000267836	0.000602881	0.000714466	0.000661478	0.000303141	0.00015491	4.66272e-05	0.000108964	0.00188409	0.000843053	0.000217495	7.29702e-05	0.000459708	7.64025e-05	0.000406425	0.00192347	0.000399253	4.88184e-05	0.00040209	0.000226748	0.000119408
CO6A3_HUMAN;B7ZW00_HUMAN;B4E0A4_HUMAN;Q59F25_HUMAN;Q63HQ4_HUMAN;C9JNG9_HUMAN;Q8N4Z1_HUMAN;Q6MZG6_HUMAN;I3L392_HUMAN	Collagen alpha-3(VI) chain OS=Homo sapiens GN=COL6A3 PE=1 SV=5	0.00230726	0.00231282	0.00107756	0.000993265	0.00100715	0.00139758	0.00133591	0.000911257	0.00129042	0.000467201	0.000859684	0.000525596	0.000369732	0.00262041	0.00117998	0.000513213	0.00137719	0.000838096	0.000603254	0.00130296	0.000625646	0.000622367	0.000702382	0.000912541	0.00134008	0.000769918
B4E394_HUMAN	cDNA FLJ51483, highly similar to Multiple inositol polyphosphate phosphatase 1 (EC 3.1.3.62) OS=Homo sapiens PE=2 SV=1	0.0386936	0.0245648	0.0606387	0.044165	0.0460193	0.00867858	0.00938433	0.019423	0.0143821	0.012007	0.0107448	0.00452798	0.013533	0.0351739	0.0631666	0.110723	0.00678073	0.00420857	0.0112712	0.011264	0.0100864	0.0218202	0.016874	0.01738	0.00414348	0.0106788
LTBP1_HUMAN;H7C2H7_HUMAN	Latent-transforming growth factor beta-binding protein 1 OS=Homo sapiens GN=LTBP1 PE=1 SV=4	5.24362e-05	1.9028e-06	0	0	1.2033e-05	1.20178e-05	2.65518e-06	2.49016e-06	1.75904e-05	3.69848e-06	0	0.000351528	4.13019e-05	8.54136e-05	0.000656135	0	0	8.54204e-06	1.67195e-05	0.000212574	6.0307e-06	3.29139e-05	0	3.01049e-06	6.19037e-05	0.000187601
ARGI1_HUMAN	Arginase-1 OS=Homo sapiens GN=ARG1 PE=1 SV=2	0.000627273	0.000867558	0.00188168	0.011	0.000821686	0.000801905	0.000530608	0.000230436	0.00042448	0.000707968	0.000999216	0.000388797	0.00112629	0.00560382	0.00110912	0.000529013	0.00300581	0.00144115	0.0243564	0.00215502	0.000425567	3.54113e-05	0.00261359	0.00119321	0.000567795	0.000423108
PLEK_HUMAN	Pleckstrin OS=Homo sapiens GN=PLEK PE=1 SV=3	0.000326443	2.94156e-05	3.81919e-07	0	0	0.000555312	0.000385802	0.000144464	0	9.93445e-05	0	0	0.000121355	0.00044556	0	7.96711e-07	0.000741075	0	9.48169e-05	8.68473e-05	9.98413e-05	0.00329598	0.000125063	0	0.000390773	0
KVD21_HUMAN;A0A0C4DH26_HUMAN	Immunoglobulin kappa variable 6D-21 OS=Homo sapiens GN=IGKV6D-21 PE=3 SV=1	0.00801261	0.0540132	0.0119529	0.0446242	0.0600361	0.0132881	0.0208895	0.0752734	0.031273	0.0618519	0.0148895	0.0293957	0.0329827	0.00466835	0.0150375	0.0316394	0.00761222	0.0574218	0.0150892	0.0241078	0.0501544	0.0297244	0.0290621	0.117154	0.0218254	0.0307908
PON1_HUMAN;B4DX19_HUMAN;F8WF42_HUMAN;Q96P89_HUMAN;B4E2I0_HUMAN;Q96P90_HUMAN;Q96P91_HUMAN	Serum paraoxonase/arylesterase 1 OS=Homo sapiens GN=PON1 PE=1 SV=3	0.0810477	0.0228658	0.116762	0.0585315	0.0691343	0.118341	0.0515995	0.0397616	0.122563	0.109502	0.149727	0.0952246	0.0636204	0.0942427	0.102502	0.040002	0.0962149	0.0678819	0.0889925	0.0513511	0.0655219	0.0520765	0.113726	0.0756991	0.0935779	0.0540283
KV116_HUMAN	Immunoglobulin kappa variable 1-16 OS=Homo sapiens GN=IGKV1-16 PE=1 SV=2	0.0361506	0.0390484	0.0494094	0.0305069	0.0501969	0.11568	0.0613133	0.0736911	0.0713251	0.0437504	0.0495843	0.0253969	0.180994	0.0325082	0.021787	0.0335141	0.0428813	0.103855	0.0801208	0.0463604	0.0774711	0.193386	0.0777985	0.0399609	0.0231273	0.0330432
Q5EFE5_HUMAN	Anti-RhD monoclonal T125 gamma1 heavy chain OS=Homo sapiens PE=2 SV=1	5.24299e-05	0.000153809	0.000136205	5.63929e-05	9.06689e-05	0.000598626	7.2816e-05	0.0023634	0.000767375	0.000217633	0.000827478	0.000912262	0.00057846	5.50774e-05	8.30253e-05	4.55308e-05	0.000220431	0.000347632	4.62642e-05	0.000157164	0.00198589	0.00026498	0.000198429	0.000509828	0.000626662	0.000617891
A8K5T0_HUMAN	cDNA FLJ75416, highly similar to Homo sapiens complement factor H (CFH), mRNA OS=Homo sapiens PE=2 SV=1	5.47224e-05	0.000242745	0.000101079	0.000197801	3.73865e-05	7.69621e-07	0.00426201	6.8483e-05	7.94211e-06	2.6773e-05	0.00768377	8.12856e-05	0.0111019	6.87872e-05	0.00319415	0.000132779	5.64459e-07	2.53804e-05	5.50341e-05	0.00710431	4.61714e-05	0.00382438	2.32965e-06	2.73177e-06	0.00335241	1.57568e-06
CPN2_HUMAN	Carboxypeptidase N subunit 2 OS=Homo sapiens GN=CPN2 PE=1 SV=3	0.0186852	0.000893832	0.0169979	0.00864578	0.011702	0.00865985	0.00927249	0.00743537	0.00455714	0.0209748	0.00902382	0.020394	0.01341	0.00628053	0.00909765	0.00866774	0.0065722	0.0124901	0.00817825	0.0080705	0.0111224	0.0104128	0.00528704	0.00630003	0.00671163	0.0186352
A2MYD1_HUMAN	V4-4 protein (Fragment) OS=Homo sapiens GN=V4-4 PE=4 SV=1	0	0	0	0	0	0.000515705	0.000456926	0.00387495	7.46584e-08	0	8.88138e-05	0.0152483	0	0	0	0	0	0	0.000440294	0.000275605	0.00369139	0.00014963	2.00959e-05	0.000375379	0	0.0309314
S10AE_HUMAN	Protein S100-A14 OS=Homo sapiens GN=S100A14 PE=1 SV=1	7.05267e-05	0.000299333	0.000353146	0.00247403	0	0.000671097	0.000184407	0.00358991	0.000159256	0	0	0	0.000199584	0.000715475	0.000200262	0.000248182	0.000348234	6.44918e-05	0.0046066	0.000407509	9.42736e-05	4.10416e-05	0.000713654	6.26288e-05	0	0
1433S_HUMAN	14-3-3 protein sigma OS=Homo sapiens GN=SFN PE=1 SV=1	0.00093384	0.00316399	0.000321911	0.000431179	0.000152282	0.000234777	0.000211065	0.00522079	6.39601e-05	0.000124392	5.88851e-05	5.69206e-05	0.000145435	0.000993732	0.000224697	0.000166344	0.00054507	3.75124e-05	0.000752256	5.28562e-05	0.000192678	0.00100238	0.000132551	0.00026482	0.000190084	6.64964e-05
K2C1B_HUMAN;Q147W7_HUMAN;F8VS61_HUMAN	Keratin, type II cytoskeletal 1b OS=Homo sapiens GN=KRT77 PE=1 SV=3	0.000954311	0.00875801	0.00537342	0.0276545	0.00180356	0.00246937	0.00229879	0.000653235	0.000959159	0.00109421	0.00208088	0.000794098	0.00164155	0.0198909	0.00227307	0.00091	0.00653566	0.00212008	0.0141263	0.00293537	0.00105135	0.000867839	0.00913652	0.0027063	0.000691445	0.00238648
A2J1N4_HUMAN	Rheumatoid factor RF-IP24 (Fragment) OS=Homo sapiens PE=2 SV=1	0.00860829	0.00651848	0.00359978	0.00308396	0.00239579	0.00789864	0.000233107	0.00155183	0.000504122	0.00602882	0.00223865	0.0039732	0.00758723	0.00606931	0.00768666	0.00578561	0.000590674	0.00126032	0.00350306	0.000444613	0.000957042	0.00800784	0.000514608	0.00882912	0.00196403	0.00281637
V9HW68_HUMAN;IGHG1_HUMAN;A0A0A0MS07_HUMAN;HV307_HUMAN;Q0ZCH4_HUMAN;S6AWD9_HUMAN;Q0ZCH7_HUMAN;Q0ZCJ2_HUMAN;Q9ULB6_HUMAN;S6BGE5_HUMAN;S6BAN1_HUMAN;A0A068LKS6_HUMAN;A2NWX3_HUMAN;A0A068LKQ7_HUMAN;A0A0F7TD49_HUMAN;A4F255_HUMAN;S6BAQ4_HUMAN;A2NWX4_HUMAN;Q6ZP87_HUMAN;A0A075B7F1_HUMAN;A2J1P0_HUMAN	Epididymis luminal protein 214 OS=Homo sapiens GN=HEL-214 PE=2 SV=1	0.0342339	0.0227282	0.0177718	0.0114692	0.0127292	0.0780773	0.0154463	0.0220825	0.0161494	0.0120814	0.0123405	0.0144277	0.0281555	0.0368054	0.00852723	0.0295329	0.0140931	0.0206312	0.0390207	0.0150051	0.0112654	0.0140133	0.020556	0.0179213	0.0144241	0.0181583
ADRB3_HUMAN	Beta-3 adrenergic receptor OS=Homo sapiens GN=ADRB3 PE=1 SV=3	1.73224e-05	0	2.49165e-05	2.05984e-05	1.51066e-05	0	0	3.3238e-05	0.00118976	0.000377935	0.00136935	4.58807e-05	1.43153e-05	0	7.4545e-06	2.12145e-05	0	0.000162205	0	5.00079e-06	3.68618e-05	1.02757e-05	0.0013553	0.000878531	0	2.76981e-05
A0A075B6W8_HUMAN	T-cell receptor alpha joining 17 (Fragment) OS=Homo sapiens GN=TRAJ17 PE=4 SV=1	0.00258768	0.0014313	0.00065683	0.000634419	0.00465659	0.000503273	0.207995	0.00202991	0.00150426	0.00143475	0.00139348	0.00641678	0.00866954	3.49411e-05	0.000490686	0.00287349	0.000314012	0.00684589	0.00108006	0.231516	0.00348826	0.00589849	0.00199308	0.000753359	0.00087806	0.00398139
Q2VPJ6_HUMAN	HSP90AA1 protein (Fragment) OS=Homo sapiens GN=HSP90AA1 PE=2 SV=1	0.00111307	0.00104105	0.000293491	0.00146198	0.000132892	0	0.000114305	0.000371566	3.1941e-05	2.63756e-05	0	0	0	0.00122868	0.000223967	9.62596e-05	4.64117e-05	0	0.000114898	0.000100967	0.000170498	0.000275469	0	0	0	0
LV319_HUMAN;A0A193CHS1_HUMAN;A0A193CHS2_HUMAN;A2N2W9_HUMAN;Q7Z2E8_HUMAN	Immunoglobulin lambda variable 3-19 OS=Homo sapiens GN=IGLV3-19 PE=1 SV=2	0.00554726	0.00223274	0.00603288	0.00556222	0.00660304	0.0405431	0.00469106	0.0923902	0.0433759	0.0362748	0.0264982	0.0461676	0.0226881	0.00251131	0.00294027	0.0105345	0.0238988	0.0398824	0.0146765	0.0101533	0.058981	0.0199509	0.0459438	0.0743087	0.0410788	0.0431529
A2NXP9_HUMAN	K light chain variable region (Fragment) OS=Homo sapiens PE=2 SV=1	0.00299337	0.00408219	0.00293792	0.00167461	0.000963311	0.0212396	0.0105857	0.112557	0.0569925	0.0111375	0.0185993	0.0175247	0.0232318	0.00314135	0.00372747	0.00077873	0.0283088	0.0138968	0.0135213	0.0113081	0.0731214	0.0250748	0.0325617	0.0248764	0.0241903	0.021673
KMT2C_HUMAN	Histone-lysine N-methyltransferase 2C OS=Homo sapiens GN=KMT2C PE=1 SV=3	0.000204379	0.000429042	7.01354e-05	4.20583e-06	2.66911e-05	7.65423e-06	6.00495e-05	3.25371e-06	1.36864e-05	2.58768e-05	3.18007e-05	0	0	0.000142906	4.80956e-05	0.000313153	2.75817e-05	0	9.39092e-06	5.92342e-05	1.18666e-05	9.89244e-06	2.60245e-05	1.69323e-05	7.92649e-06	2.4933e-05
B2R8I2_HUMAN;HRG_HUMAN;Q68DR3_HUMAN	cDNA, FLJ93914, highly similar to Homo sapiens histidine-rich glycoprotein (HRG), mRNA OS=Homo sapiens PE=2 SV=1	0.000920259	0.000911919	0.000849955	0.000746578	0.00218192	0.0028197	0.00116646	0.00242427	0.000704634	0.00204787	0.000951787	0.00411058	0.00191678	0.000520558	0.000857514	0.00186422	0.00123713	0.00404596	0.00211118	0.00195474	0.00237551	0.00144764	0.000933372	0.000867341	0.000718482	0.00106224
A0A1W6IYJ4_HUMAN	N90-VRC38.03 light chain variable region (Fragment) OS=Homo sapiens PE=2 SV=1	0.000368938	0.000312674	0.000118542	0.000160028	0	0.000576109	0	0.0642141	0.000547008	0.000781032	0.000165949	0.000823616	0.000178164	4.5779e-05	0	0.000172272	0.000777382	0.000203548	0.00071039	0.00114244	0.0236913	0.000286169	0.000254522	0.00100494	0.00113454	0.000512018
B1N7B8_HUMAN	Cryocrystalglobulin CC1 kappa light chain variable region (Fragment) OS=Homo sapiens PE=2 SV=1	0.00874024	0.0125889	0.00698485	0.0187573	0.00687404	0.0356649	0.0361145	0.0834958	0.0483868	0.0283724	0.0624097	0.0527453	0.0869584	0.0103868	0.00506374	0.0066183	0.0418057	0.0560337	0.0411574	0.0421461	0.0632753	0.075644	0.0591116	0.0527862	0.0853038	0.0508091
HS71A_HUMAN;B4DNT8_HUMAN	Heat shock 70 kDa protein 1A OS=Homo sapiens GN=HSPA1A PE=1 SV=1	0.000586443	0.00159904	0.000207446	0.000417283	0.000104564	4.31996e-05	7.24683e-05	0.000156446	1.45229e-05	3.07359e-05	3.32289e-05	1.34074e-05	1.38222e-05	0.000700588	0.00020418	0.000101444	0.000266528	0	5.53636e-05	0.000125761	4.19339e-05	8.54283e-05	0.000225983	3.19516e-05	0.000124442	3.8926e-05
LDHA_HUMAN;B4DJI1_HUMAN;F5GXY2_HUMAN;F5GXH2_HUMAN	L-lactate dehydrogenase A chain OS=Homo sapiens GN=LDHA PE=1 SV=2	0.000285528	0.0021866	0.000117413	0.00173601	7.57867e-06	7.95758e-06	0	0.00470285	1.79341e-06	1.17472e-05	2.07363e-06	0	2.08064e-05	0.000655767	0.000165567	3.82089e-05	0.00015767	3.20834e-05	0.000207099	3.41186e-05	2.94436e-05	0.000255107	7.51328e-06	4.55736e-05	3.16409e-05	0
G5E9Y8_HUMAN	Uncharacterized protein C4orf22 OS=Homo sapiens GN=C4orf22 PE=1 SV=1	0.00895383	0.00321142	0.00956295	0.00443801	0.00726448	0.000433326	0.00453445	0.00146361	0.0127433	0.00353749	0.00618756	0.000110085	0.00395258	0.00313788	0.00776837	0.00772722	0.00104009	0.000210527	0.00263798	0.00291447	0.00382835	0.0078129	0.0163919	0.00500238	0.000185362	0.00111296
FLNA_HUMAN;A0A087WWY3_HUMAN;Q8TES4_HUMAN;Q6NXF2_HUMAN;B4E2F9_HUMAN;B4DTD5_HUMAN;F8WE98_HUMAN;Q86TQ3_HUMAN;H0Y5C6_HUMAN;Q2VP91_HUMAN;FLNB_HUMAN;H0Y5F3_HUMAN	Filamin-A OS=Homo sapiens GN=FLNA PE=1 SV=4	0.00172753	0.000506162	0.000576614	0.000117235	0.000174759	7.93412e-05	0.000255118	0.00044046	8.69126e-05	0.000170121	5.52665e-05	4.38395e-05	9.17292e-05	0.00178912	0.000596838	6.17951e-05	0.000882188	8.50297e-05	4.8501e-05	2.37965e-05	0.00044155	0.00226762	4.98952e-05	0.000513114	0.00107222	0.000130594
HV349_HUMAN;Q0ZCH6_HUMAN	Immunoglobulin heavy variable 3-49 OS=Homo sapiens GN=IGHV3-49 PE=3 SV=1	0.0395506	0.0297958	0.0285589	0.0437299	0.0442821	0.031737	0.0701961	0.125886	0.0651679	0.117031	0.0633028	0.0686157	0.113099	0.0396422	0.0398189	0.0442779	0.00916027	0.0658287	0.044315	0.0767465	0.121807	0.120304	0.0559399	0.111653	0.0239735	0.0713605
MTR1A_HUMAN	Melatonin receptor type 1A OS=Homo sapiens GN=MTNR1A PE=1 SV=1	0	0	7.23888e-05	0.00202392	0.000278544	5.34456e-05	7.52616e-05	3.87937e-05	0.00237805	5.60952e-05	0	0	0.000827296	0.00169792	0	0.000456342	0	0.000452252	0.000197538	0.000221728	0.000117852	0.000842066	0.00188461	0.000289689	0	3.29476e-06
Q6IPQ0_HUMAN	IGL@ protein OS=Homo sapiens GN=IGL@ PE=2 SV=1	0.00124704	0.000418617	0.000994305	0.000551879	0.00555442	0.00859817	0.00356839	0.0857827	0.00344274	0.00347025	0.0014746	0.010798	0.000432951	0.000753321	0.00126136	0.00129165	0.0140991	0.00410752	0.00353318	0.00466714	0.0987983	0.000347334	0.00330897	0.0066139	0.00294481	0.0108893
FILA2_HUMAN	Filaggrin-2 OS=Homo sapiens GN=FLG2 PE=1 SV=1	9.74706e-05	0.000680908	0.000805474	0.00410532	0.000101144	0.000890323	0.000618278	0.0004633	0.000225955	0.00021322	0.000380242	0.000290917	0.000658475	0.00127858	0.000114428	0.000167331	0.00306501	0.000773551	0.00421048	0.0018573	0.00066246	0.000314962	0.00145562	0.000342541	4.10205e-05	0.000376517
A2NV54_HUMAN	Precursor (AA -19 to 108) (Fragment) OS=Homo sapiens PE=2 SV=1	0.0437288	0.00279907	0.0128764	0.0106313	0.0390879	0.0131075	0.0104281	0.0209816	0.0197781	0.0125711	0.011228	0.0674464	0.0323345	0.0294569	0.00288319	0.0112119	0.0109558	0.0495082	0.00930653	0.0133962	0.0141777	0.0208171	0.0195485	0.0131695	0.00604462	0.0815988
LV208_HUMAN	Immunoglobulin lambda variable 2-8 OS=Homo sapiens GN=IGLV2-8 PE=1 SV=2	0.471246	0.827857	0.362243	0.5845	0.394859	0.714215	0.26813	0.780693	0.425676	0.504831	0.260701	0.455077	0.654183	0.498666	0.273249	1.11265	0.272018	0.388166	0.596528	0.27579	0.368097	0.530757	0.448566	0.981431	0.274207	0.643954
Q9NPP6_HUMAN;A0A0G2JMB2_HUMAN	Immunoglobulin heavy chain variant (Fragment) OS=Homo sapiens PE=2 SV=1	0.00578305	0.00168566	0.00306651	0.00322248	0.00562582	0.00241761	0.00389063	0.00730292	0.00550934	0.00590512	0.00520227	0.0052362	0.00987911	0.00426626	0.00160547	0.00392576	0.0015931	0.00782698	0.00322936	0.00455276	0.0059039	0.00945884	0.00521214	0.0070483	0.0028841	0.00521536
A0A024R2B6_HUMAN	Serpin peptidase inhibitor, clade B (Ovalbumin), member 5, isoform CRA_b OS=Homo sapiens GN=SERPINB5 PE=3 SV=1	0	0.000288701	2.35043e-05	0.000993237	0	0	0.000152212	0.00190256	4.56215e-05	0.000222303	0	0.000131241	0.000385244	0.00014429	4.30161e-06	1.81591e-05	0	0	8.29503e-05	0.000124774	7.28397e-05	0.000507151	0	2.4039e-05	0	0.000350881
B2R7F8_HUMAN;PLMN_HUMAN;B4DPH4_HUMAN;A6PVI2_HUMAN;A0A0F7G8J1_HUMAN;Q68DS2_HUMAN;PLGA_HUMAN;PLGB_HUMAN;Q9UMI2_HUMAN	Plasminogen OS=Homo sapiens PE=2 SV=1	0.00251865	0.00172316	0.00448977	0.00131174	0.00244263	0.00197732	0.00164259	0.00203713	0.00176028	0.00762069	0.00383934	0.0267748	0.00756814	0.00198468	0.00157956	0.00253896	0.0033388	0.00762841	0.00295107	0.00343339	0.00440809	0.00264413	0.00205771	0.00165063	0.00260928	0.00606313
YETS2_HUMAN	YEATS domain-containing protein 2 OS=Homo sapiens GN=YEATS2 PE=1 SV=2	0.00108224	8.26367e-05	0.000638013	0.000233756	0.000485327	0.00252406	0.00131506	0.000861277	0.000268922	0.000405457	0.00048024	0.0013541	0.000908597	0.000341773	0.00046043	0.000583847	0.000348563	0.00122154	0.000596324	0.00202345	0.000289379	0.000113509	0.000866016	0.000396924	0.000645243	0.000872515
G3P_HUMAN;Q2TSD0_HUMAN;E7EUT5_HUMAN;Q0QET7_HUMAN;A4UCT1_HUMAN;Q5ZEY3_HUMAN;B4DRV9_HUMAN;G3PT_HUMAN;Q16768_HUMAN	Glyceraldehyde-3-phosphate dehydrogenase OS=Homo sapiens GN=GAPDH PE=1 SV=3	0.0110099	0.0187572	0.00982655	0.0180232	0.00361645	0.00472912	0.00457122	0.0132265	0.00379396	0.00138718	0.00408106	0.000897189	0.00453791	0.0285273	0.00649101	0.00357055	0.0142005	0.00245473	0.0455177	0.00639946	0.00389745	0.00825928	0.00969636	0.00487279	0.00300674	0.00211863
A0A0G2JRQ6_HUMAN	Uncharacterized protein (Fragment) OS=Homo sapiens PE=1 SV=4	0.0277109	0.00304434	0.00481405	0.00332836	0.0157253	0.00291726	0.0100293	0.00461398	0.00366036	0.0269833	0.0160113	0.017873	0.00911079	0.0151106	0.0118249	0.00901051	0.00101986	0.00600839	0.00471672	0.00757248	0.00304485	0.0146353	0.00320759	0.0273009	0.00564712	0.018216
FBX50_HUMAN	F-box only protein 50 OS=Homo sapiens GN=NCCRP1 PE=1 SV=1	0.00157826	0.00259584	0.00225375	0.00404483	0.00200837	0.00106609	0.000499054	0.00108283	0.0030869	0.00200285	0.0022369	0.00125283	0.00146517	0.00380242	0.0012012	0.000889279	0.00199301	0.00183021	0.00646621	0.00232695	0.00106463	0.00175713	0.00277923	0.00256662	0.00232854	0.00115201
HV320_HUMAN	Immunoglobulin heavy variable 3-20 OS=Homo sapiens GN=IGHV3-20 PE=3 SV=2	0.0126399	0.0277033	0.0440765	0.0215327	0.0239886	0.0471863	0.00299391	0.0304414	0.00215462	0.0140661	0.0164311	0.0322008	0.0189778	0.0130633	0.00826068	0.0445345	0.0208469	0.0193956	0.0423773	0.00262386	0.0240988	0.0225536	0.00177171	0.0208887	0.0079234	0.0409469
K1C17_HUMAN;F5GWP8_HUMAN;Q14666_HUMAN;K7EPJ9_HUMAN;B4E2P9_HUMAN;B4DJM5_HUMAN;K7ESE1_HUMAN	Keratin, type I cytoskeletal 17 OS=Homo sapiens GN=KRT17 PE=1 SV=2	0.0022785	0.0125501	0.0261084	0.0259718	0.00159337	0.00283564	0.00134342	0.00176783	0.00114085	0.00164989	0.0114555	0.0005119	0.00402371	0.0349189	0.00736262	0.0153208	0.00735533	0.00140226	0.0270276	0.00527408	0.00284985	0.000879241	0.0114563	0.0030477	0.000394935	0.00204043
SPTA1_HUMAN;D3DVD8_HUMAN;V9GY79_HUMAN	Spectrin alpha chain, erythrocytic 1 OS=Homo sapiens GN=SPTA1 PE=1 SV=5	0.000986867	0.00175505	0.000733276	0.000419271	0.000367373	0.000126428	0.000304053	0.000214043	0.000440235	5.65309e-05	3.11868e-05	2.21543e-06	1.69451e-05	0.00165148	0.000665628	3.45799e-05	0.000139541	0.000199766	2.17137e-05	0.000152196	0.000940882	0.000201599	1.76117e-05	5.85841e-05	0.000172244	9.06189e-06
A0A1L2BU38_HUMAN	Anti-staphylococcal enterotoxin E heavy chain variable region (Fragment) OS=Homo sapiens PE=2 SV=1	0.00648597	0.00399016	0.0426965	0.00605016	0.0161377	0.00754005	0.00705931	0.0181774	0.00831808	0.00411782	0.00488243	0.00421099	0.0186327	0.00420825	0.00397155	0.00793773	0.0300474	0.0192064	0.0110177	0.00711699	0.016762	0.0164125	0.00782322	0.00408136	0.00117313	0.00588953
AP2D_HUMAN	Transcription factor AP-2-delta OS=Homo sapiens GN=TFAP2D PE=1 SV=1	6.17865e-06	3.80937e-06	2.81589e-05	0	0	0.000360093	0.000403333	0.000252738	0.00164389	0.000204673	0.00639802	0.000143482	0.000551093	7.42781e-05	0	0	0.000715234	0.000354902	0.0111486	0.00106019	0.000154088	4.87151e-05	0.0185885	0.00365361	5.95634e-06	0.000242235
Q59HB3_HUMAN	Apolipoprotein B variant (Fragment) OS=Homo sapiens PE=2 SV=1	0.00417221	0.00119649	0.00492731	0.00212708	0.00386364	0.0024059	0.0048423	0.00106575	0.00406199	0.00276086	0.00378643	0.000919899	0.00118855	0.00409491	0.00385865	0.00206172	0.00272645	0.000994602	0.00352021	0.00308866	0.00196649	0.00153756	0.00380001	0.00266108	0.0018267	0.00121538
K1C14_HUMAN;A0A024R1X6_HUMAN;Q13092_HUMAN;K7EMS3_HUMAN;K7ENV3_HUMAN;C9JTG5_HUMAN;KT222_HUMAN	Keratin, type I cytoskeletal 14 OS=Homo sapiens GN=KRT14 PE=1 SV=4	0.031036	0.0958733	0.149039	0.31822	0.0229656	0.0487658	0.0266319	0.0328125	0.0235571	0.0276334	0.0914749	0.0163873	0.0472109	0.231054	0.0590078	0.04341	0.111416	0.0328666	0.500016	0.0722962	0.0423617	0.0183246	0.125227	0.0500658	0.00852306	0.035856
A0A024R6H1_HUMAN	Serine palmitoyltransferase, long chain base subunit 2, isoform CRA_a OS=Homo sapiens GN=SPTLC2 PE=3 SV=1	0.558442	0.00674332	0.574383	0.283811	0.562327	0.0353007	0.0757851	0.0890346	0.123947	0.208581	0.14162	0.0385384	0.171805	0.296454	0.381196	0.473036	0.0327148	0.0287132	0.158165	0.0400727	0.127213	0.406026	0.152768	0.0628253	0.011245	0.10676
B4DKV4_HUMAN	cDNA FLJ60647, highly similar to Keratin, type II cytoskeletal 6B OS=Homo sapiens PE=2 SV=1	5.25338e-05	0.00302936	0.00383734	0.000909398	8.31938e-05	0.000491962	0.000177856	0.000716021	0.000145572	0.000307398	0.00241601	0.000170214	0.00101119	0.00288057	0.000490659	0.00122472	0.00147585	0.000157591	0.00334271	0.0007279	0.000803547	0.000176491	0.00175192	0.000180823	0.000132613	0.000360377
HV353_HUMAN;HV366_HUMAN	Immunoglobulin heavy variable 3-53 OS=Homo sapiens GN=IGHV3-53 PE=1 SV=2	0.000138037	0	9.92226e-05	0.000137866	0.000139868	0.00541121	0.0131889	0.0325049	0.0125887	0.0253592	0.0438956	0.0243635	0.0345193	5.19337e-05	0	8.76965e-05	0.0138115	0.0591454	0.00221356	0.0182993	0.0206244	0.0387728	0.011669	0.0486042	0.0404622	0.0419397
IGLC7_HUMAN	Immunoglobulin lambda constant 7 OS=Homo sapiens GN=IGLC7 PE=1 SV=3	0.0164905	0.017442	0.0377901	0.020865	0.0478762	0.00713	0.00206093	0.00184705	0.00525527	0.00626401	0.00367362	0.0034664	0.00304389	0.0134668	0.0121613	0.0274509	0.0475305	0.0191486	0.0010055	0.00265949	0.00161238	0.00597213	0.0101308	0.0198187	0.0348761	0.0157967
A0A087WU67_HUMAN	Fatty acid desaturase 6 OS=Homo sapiens GN=FADS6 PE=1 SV=1	0.0023435	0.00169486	0.00982916	0.00189653	0.0035507	0.000339765	0.000882863	0.000322439	0.000131556	0.000336244	7.43597e-05	7.33257e-05	0.000198702	0.00267832	0.00373976	0.00259373	0.000661307	7.05641e-05	0.00105465	0.000103204	0.000443324	0.000597177	0.000193233	0.000261203	0.000174567	0.000207442
APOM_HUMAN;A0A1U9X793_HUMAN;Q5SRP5_HUMAN;I2D5I8_HUMAN	Apolipoprotein M OS=Homo sapiens GN=APOM PE=1 SV=2	0.186096	0.119503	0.669803	0.504064	0.533175	0.283991	0.48564	0.0666983	0.406163	0.310282	0.533694	0.157299	0.112784	0.300728	0.922566	0.279203	0.706124	0.131904	0.252483	0.621485	0.200907	0.133157	0.43523	0.298754	0.694616	0.143714
Q0KKI6_HUMAN	Immunoblobulin light chain (Fragment) OS=Homo sapiens PE=1 SV=1	0.00793835	0.00577471	0.00466494	0.00503276	0.0110668	0.00756582	0.00808649	0.0111773	0.0145005	0.0108447	0.00896361	0.00936266	0.0119225	0.00631369	0.00455283	0.00584025	0.00245287	0.0127973	0.0135507	0.00799036	0.0133574	0.0143896	0.0120384	0.0108236	0.00503491	0.0106144
LYN_HUMAN;HCK_HUMAN	Tyrosine-protein kinase Lyn OS=Homo sapiens GN=LYN PE=1 SV=3	0.000726584	0.000750319	5.79766e-05	1.33927e-05	5.39744e-05	6.74872e-05	6.47098e-05	9.45177e-05	0.000107353	0.000326852	0.000157254	0.000104418	4.37383e-05	0.000745506	0.000194432	8.51413e-05	0.000211615	0.000409422	6.46512e-05	1.96271e-05	0.000144469	0.000386762	2.06611e-05	0.000185548	0.00013536	0.000162613
APOA4_HUMAN;Q13784_HUMAN	Apolipoprotein A-IV OS=Homo sapiens GN=APOA4 PE=1 SV=3	0.0254845	0.0567265	0.0172629	0.0148582	0.0229266	0.0335559	0.0396068	0.0489912	0.0188046	0.0171554	0.0267491	0.0701001	0.0166021	0.033619	0.0277248	0.0146593	0.0503391	0.049063	0.045756	0.0257698	0.0672396	0.0237133	0.0161475	0.0197668	0.0387369	0.0482176
A0A0X9UWL5_HUMAN;A0A0X9TDD0_HUMAN;A0A125QYY6_HUMAN	GCT-A5 light chain variable region (Fragment) OS=Homo sapiens PE=2 SV=1	0.240294	0.193182	0.115751	0.1874	0.184355	1.52048	0.903863	2.05659	1.18004	0.987297	1.2305	1.18332	2.01523	0.221733	0.0900097	0.18486	0.801642	1.44639	1.3827	0.92616	1.96094	1.82871	0.997383	1.21225	0.997641	1.42856
HV343_HUMAN	Immunoglobulin heavy variable 3-43 OS=Homo sapiens GN=IGHV3-43 PE=3 SV=1	0.000607819	0.00354673	0.00564539	0.00317061	0.00353505	0.00174273	0.00725116	0.0348207	0.0028105	0.00781974	0.00836018	0.013657	0.013335	0.0038755	0.00220698	0.00121942	0.00342997	0.017441	0.00201474	0.00817676	0.0339974	0.00931457	0.00561928	0.0158676	0.00971639	0.0150662
HPT_HUMAN;H0Y300_HUMAN;A0A0C4DGL8_HUMAN;J3QLC9_HUMAN;A0A087WU08_HUMAN;Q6PEJ8_HUMAN;B3KP77_HUMAN;H3BS21_HUMAN;J3KRH2_HUMAN;J3KTC3_HUMAN;H3BMJ7_HUMAN	Haptoglobin OS=Homo sapiens GN=HP PE=1 SV=1	7.03266	0.502547	3.57843	1.33168	2.68884	9.71228	11.9728	3.11545	4.5367	6.64566	7.22381	9.28888	1.81947	3.2945	2.29448	0.435537	2.79406	6.1277	9.351	13.0535	3.52854	0.575195	4.97421	3.41556	6.8302	8.28339
A0A109PVK5_HUMAN;A2JA17_HUMAN	GCT-A6 heavy chain variable region (Fragment) OS=Homo sapiens PE=2 SV=1	0.0161099	0.0218417	0.0144142	0.0286047	0.0192973	0.0143984	0.0113901	0.0566878	0.0312194	0.0379248	0.0205295	0.0158865	0.0485288	0.0106493	0.00776623	0.0439823	0.00860219	0.0226806	0.0172675	0.0154876	0.0745982	0.0565953	0.0263392	0.0371977	0.00992428	0.0235651
S6BAR0_HUMAN	IgG L chain OS=Homo sapiens PE=2 SV=1	0.011388	0.0056489	0.0136061	0.0121677	0.00605946	0.00735567	0.00737989	0.0278682	0.0812885	0.011515	0.0106586	0.0155437	0.0294771	0.0071346	0.00795748	0.00668234	0.0105264	0.00708251	0.0050568	0.00883272	0.0170148	0.0238239	0.109828	0.0183357	0.00808757	0.0162792
PON3_HUMAN	Serum paraoxonase/lactonase 3 OS=Homo sapiens GN=PON3 PE=1 SV=3	0.000226234	0.000143006	0.000382433	0.000196115	0.000353747	0.000360217	0.000292325	0.000179794	0.000379735	0.000412178	0.000428086	0.000389059	0.000404949	0.000193119	0.000364196	0.000558668	0.000344987	0.000283725	0.000308758	0.000324408	0.000295086	0.000278519	0.000389616	0.000209066	0.000253944	0.000241367
A0A1S5UZ24_HUMAN	Macrophage receptor OS=Homo sapiens GN=MARCO PE=2 SV=1	6.88508e-05	0.00195373	0.00013318	0.000608872	0.000816163	0.00136481	0.00374642	0.00166247	0.000344437	0.00383012	0.00362494	0.00200303	0.00202517	0.000370372	0	0.00239613	0.000770901	0.0038794	0.000519838	0.00399894	0.00136878	0.00157258	0.000687621	0.0050652	0.00396619	0.00237258
A2J1N7_HUMAN	Rheumatoid factor RF-ET10 (Fragment) OS=Homo sapiens PE=2 SV=1	0.0343767	0.0182644	0.0645392	0.026226	0.0470662	0.0175904	0.0218872	0.0842256	0.0373845	0.0367904	0.0264508	0.0166463	0.0912684	0.0246967	0.0075627	0.0300768	0.0422209	0.0674324	0.0194909	0.0258664	0.0599673	0.100443	0.0382511	0.060477	0.017493	0.0186516
PGRP2_HUMAN;M0QYW3_HUMAN	N-acetylmuramoyl-L-alanine amidase OS=Homo sapiens GN=PGLYRP2 PE=1 SV=1	0.00461832	0.000899745	0.000872811	0.0046906	0.00429744	0.000396115	0.000264226	0.000876589	0.000176993	0.00169577	0.0010858	0.00106927	0.00114097	0.00237263	0.00162341	0.00955833	0.000318609	0.000952568	0.000716911	0.00011864	0.00102584	0.00207032	0.000416352	0.000444697	0.000956746	0.00101176
TSP4_HUMAN	Thrombospondin-4 OS=Homo sapiens GN=THBS4 PE=1 SV=2	0.0044362	0.00625181	0.00356188	0.00361087	0.00314888	0.00603231	0.00313062	0.00645368	0.00234441	0.00101785	0.00119896	0.00139985	0.00196453	0.0048056	0.00232976	0.00927148	0.00701717	0.00274802	0.00380767	0.00308519	0.00301976	0.00116643	0.00134084	0.00155857	0.00196415	0.00120351
A0A075B727_HUMAN	Platelet endothelial cell adhesion molecule (Fragment) OS=Homo sapiens GN=PECAM1 PE=1 SV=1	0.00317356	0.00225029	0.000154328	0	0.000168222	1.77598e-06	0.000237581	0.000188581	0.000114692	9.8733e-06	0.000126894	4.67648e-06	0	0.00345518	0.000490842	0	0.000664036	0	0	0.000105655	0.000245502	0.00119791	0	0.000418894	0.000445731	0
A0A096LPE2_HUMAN;SAA4_HUMAN;A0A0D5ZZZ2_HUMAN	SAA2-SAA4 readthrough OS=Homo sapiens GN=SAA2-SAA4 PE=4 SV=1	0.278262	0.254249	0.77995	0.472167	0.707895	0.446411	1.04138	0.114591	0.393622	0.418628	0.361352	0.148799	0.228319	0.233648	1.12565	0.323858	0.740759	0.171277	0.780662	0.0667291	0.187109	0.25169	0.403567	0.552236	0.697064	0.166209
B8ZZK2_HUMAN;H7BZK5_HUMAN	Gamma-glutamylcyclotransferase OS=Homo sapiens GN=GGCT PE=1 SV=1	0.00237037	0.0104685	0.00896411	0.0274647	0.00325004	0.00110731	0.000294423	0.000633325	0.00208306	0.00550097	0.00159989	0.000709132	0.00403302	0.0352763	0.00452755	0.00250146	0.0025998	0.00134635	0.0132463	0.0043401	0.00133408	0.0022739	0.00741901	0.00590133	0.000301329	0.00198304
A0A0S2Z3D5_HUMAN;J9ZVQ3_HUMAN;H0Y7L5_HUMAN;E7ERP7_HUMAN;Q6LBZ1_HUMAN;A0A0S2Z3B1_HUMAN;D9ZB55_HUMAN;Q6LA97_HUMAN;Q6ZP45_HUMAN;Q13791_HUMAN	Apolipoprotein E isoform 1 (Fragment) OS=Homo sapiens GN=APOE PE=2 SV=1	1.9988	4.25197	4.33086	4.2947	4.31088	2.08631	3.39243	0.992649	2.34573	1.54483	2.07034	0.64335	0.795234	2.37434	5.50176	1.84955	6.09611	1.27409	2.93579	7.22994	1.69067	0.759556	2.75155	2.77614	4.30814	0.955023
HV601_HUMAN;A2N0U6_HUMAN;A2N0T4_HUMAN;Q9UL75_HUMAN;A2N0T0_HUMAN;A2N0S6_HUMAN	Immunoglobulin heavy variable 6-1 OS=Homo sapiens GN=IGHV6-1 PE=3 SV=1	0.000285123	0.00290086	0.00146055	0.000885572	0.00201698	0.00997938	0.00202118	0.0147435	0.00727237	0.00171264	0.00920088	0.00483793	0.00785503	0.000341455	0.000981878	0.00138311	0.00103862	0.0122914	0.00155721	0.0133808	0.00505312	0.00574795	0.0142495	0.0108102	0.0237369	0.00650721
H7BZV8_HUMAN	General transcription factor 3C polypeptide 3 (Fragment) OS=Homo sapiens GN=GTF3C3 PE=1 SV=1	0	0.000499486	0	0	0.00373747	0	0	4.64125e-05	0	0	0	0	0	0.000137666	0	0	0	0.0039457	0	0	0	2.69581e-05	2.34869e-05	3.76832e-05	0	0
S5FLF7_HUMAN	Lipoprotein B (Fragment) OS=Homo sapiens GN=APOB PE=4 SV=1	0.0160203	0.00381892	0.0114221	0.00622506	0.00463908	0.0149336	0.0253221	0.00816954	0.297882	0.0207381	0.250237	0.0211011	0.0076516	0.0118713	0.00701249	0.00392501	0.646324	0.00949252	0.0194893	0.0110715	0.0165041	0.00954282	0.220067	0.0110954	0.326607	0.0130902
IGA2_HUMAN	Immunoglobulin alpha-2 heavy chain OS=Homo sapiens PE=1 SV=1	0.089266	0.0201088	0.0425846	0.0107189	0.0131448	0.0108351	0.0297066	0.0211041	0.0494819	0.0207624	0.0205042	0.0310154	0.0629761	0.0419452	0.00810616	0.0555834	0.0182197	0.0177637	0.0232008	0.0365921	0.0256646	0.0484558	0.0500503	0.0150021	0.00639876	0.0388475
Q6DHW4_HUMAN	Uncharacterized protein OS=Homo sapiens PE=2 SV=1	0.0100934	0.0435273	0.0450551	0.0343913	0.0194917	0.0220659	0.00557101	0.0615535	0.0169806	0.00730847	0.00735707	0.0403145	0.0421081	0.0130969	0.0151472	0.0346287	0.0551505	0.0244678	0.00265405	0.00978409	0.0115571	0.0210111	0.0212226	0.0208885	0.0509332	0.0291429
MASP1_HUMAN;B4DUI7_HUMAN;C9JMA2_HUMAN	Mannan-binding lectin serine protease 1 OS=Homo sapiens GN=MASP1 PE=1 SV=3	0.00574335	0.000826888	0.00200265	0.00224383	0.00165706	0.00185101	0.00352693	0.00205958	0.00171869	0.00149179	0.00277581	0.00207461	0.0013216	0.0069169	0.00132057	0.00156761	0.00252409	0.00190554	0.00109533	0.00316439	0.00303875	0.0019278	0.00148683	0.00083433	0.00198285	0.00170705
F13A_HUMAN;B2R6V9_HUMAN;B4E2L8_HUMAN;A6PVK5_HUMAN	Coagulation factor XIII A chain OS=Homo sapiens GN=F13A1 PE=1 SV=4	0.0130988	0.00112759	0.0100474	0.00436217	0.00619212	0.0048663	0.00426878	0.00585986	0.00289098	0.011202	0.00797566	0.0078836	0.00617348	0.00458488	0.00608544	0.00846423	0.00345944	0.00686819	0.00689173	0.000896058	0.0091552	0.00852628	0.00437036	0.00448525	0.00400846	0.012198
DYH5_HUMAN	Dynein heavy chain 5, axonemal OS=Homo sapiens GN=DNAH5 PE=1 SV=3	0.000143359	0.000183087	0.000415835	0.000795501	0.00126489	0.00122917	0.000287261	0.000485429	0.000531769	0.000127608	7.16957e-05	0.000580055	0.000234293	0.000339217	0.00025294	0.000587057	0.000389428	0.00156249	0.00058431	0.000509679	0.000165517	0.000206724	0.000859598	0.000207829	0.000437269	0.000532119
K1H1_HUMAN;KRT35_HUMAN;K1C40_HUMAN;KRT36_HUMAN;Q16275_HUMAN;B7ZM39_HUMAN;K1H2_HUMAN;Q8N9S8_HUMAN	Keratin, type I cuticular Ha1 OS=Homo sapiens GN=KRT31 PE=1 SV=3	1.08365e-05	9.02872e-05	7.01397e-05	2.27327e-05	2.55702e-05	1.85469e-05	0	0.0056146	7.70542e-07	1.39443e-05	7.05146e-06	0.000213519	4.368e-06	0.000125684	0.0409217	3.4673e-05	8.83545e-05	6.76291e-06	4.15972e-05	3.19204e-05	8.88806e-05	0	1.88606e-05	1.27089e-05	2.08957e-06	9.00225e-05
E2RVJ0_HUMAN;A0A0A0MS98_HUMAN;A0A0H3YPP8_HUMAN;B7ZFE0_HUMAN	Anion exchange protein OS=Homo sapiens GN=SLC4A1 PE=2 SV=1	0.0171808	0.0167437	0.00803629	0.016943	0.0108538	0.013149	0.0052173	0.0084179	0.00691616	0.00312406	0.00173877	0.00756212	0.00189399	0.023658	0.0136387	0.00354454	0.00787699	0.00885963	0.0019595	0.00474888	0.0173855	0.00528948	0.0017623	0.00304676	0.0104562	0.00918965
MASP2_HUMAN	Mannan-binding lectin serine protease 2 OS=Homo sapiens GN=MASP2 PE=1 SV=4	0.00206033	0.000157073	0.00203708	0.00128362	0.000469495	0.000228852	0.00164473	0.000627735	0.000289516	0.000377608	0.00086704	0.000349489	0.000418815	0.00268759	0.000496671	0.000969218	0.000742235	0.000236628	0.000284158	0.00145205	0.0016771	0.000724667	0.000373598	0.000168662	0.000148209	0.000330335
ELNE_HUMAN	Neutrophil elastase OS=Homo sapiens GN=ELANE PE=1 SV=1	0.000287166	0.000927483	0.00567581	0.000859997	0.000323834	0.000209252	0.000353337	0.000449951	0.000727634	0.000606783	0.000477584	0.000846017	0.000256786	0.00365649	0.000158227	0.00144297	0.00121374	0.000145345	0.00247224	0.000841155	0.00114286	0.00024515	0.00217972	0.000349176	0.00039307	0.000379919
Q569J7_HUMAN	CDADC1 protein (Fragment) OS=Homo sapiens GN=CDADC1 PE=2 SV=1	0.00095089	0.0021085	0.00183315	0.0152119	0.00138357	0.000774032	0.00122128	0.000771461	0.00163134	0.00035307	0.000924438	0.000248191	0.00188016	0.0166572	0.00257242	0.000374561	0.00193359	0.00164919	0.0151004	0.00490257	0.000711351	0.000608272	0.00167297	0.00116334	0.000144587	0.000744616
K1C10_HUMAN;K1C28_HUMAN;K1C24_HUMAN;K1C12_HUMAN;K1C25_HUMAN;K1C27_HUMAN;KRT37_HUMAN;K1C18_HUMAN;K1C26_HUMAN;Q6ZPD6_HUMAN	Keratin, type I cytoskeletal 10 OS=Homo sapiens GN=KRT10 PE=1 SV=6	0.517466	1.4507	1.8081	6.91411	0.440239	0.56364	0.371823	0.318661	0.357687	0.33655	0.556266	0.102246	0.449747	5.10576	0.676037	0.561423	1.31683	0.506287	6.78359	0.594067	0.30107	0.289939	1.7211	0.67358	0.0802033	0.407248
BIRC6_HUMAN	Baculoviral IAP repeat-containing protein 6 OS=Homo sapiens GN=BIRC6 PE=1 SV=2	1.10033e-06	0	0	0	0	0	0	0	0	0	0	0	0	0	0	0	0	0	0	0.000424706	0	0	0	0	0	0
A0A068LKR7_HUMAN;A2J1N2_HUMAN;HV311_HUMAN	Ig heavy chain variable region (Fragment) OS=Homo sapiens PE=2 SV=1	0.00113574	0.0011657	0.0484297	0.0041807	0.00871868	0.00907438	0.0071044	0.0113465	0.00458291	0.00209867	0.00662423	0.0514814	0.0129206	0.000383546	0.00124329	0.0017277	0.0427626	0.0251923	0.00658139	0.0100431	0.00678592	0.00918646	0.00405982	0.00211299	0.00407389	0.0578474
A0A0K2BMD8_HUMAN;E1B2D1_HUMAN;E9M4D4_HUMAN;A0A1K0GXZ1_HUMAN;Q4ZGM8_HUMAN;G3V1N2_HUMAN;I1VZV6_HUMAN;Q9BX83_HUMAN;V9H1D9_HUMAN;Q96T46_HUMAN;P78461_HUMAN;E9LUX2_HUMAN;Q7Z6G4_HUMAN;U3PXP0_HUMAN;HBAZ_HUMAN;V9GZG8_HUMAN	Mutant hemoglobin alpha 2 globin chain OS=Homo sapiens GN=HBA2 PE=3 SV=1	3.23821	1.05009	0.652008	1.48359	0.980963	1.28402	1.20755	1.70394	2.31312	1.07819	1.13525	0.550858	0.224905	2.42339	3.42548	0.290358	0.424622	1.45344	0.580692	4.01603	2.73036	0.568018	0.961772	0.589559	4.51981	2.41981
A2J1M5_HUMAN	Rheumatoid factor RF-IP4 (Fragment) OS=Homo sapiens PE=2 SV=1	0.00761723	0.00098251	0.00606323	0.00799318	0.007715	0.00543458	0.0118048	0.0329496	0.0249268	0.00912722	0.00451327	0.00758907	0.0296998	0.00828161	0.0075484	0.00242939	0.00355733	0.015285	0.0141515	0.0156778	0.0314082	0.031294	0.021896	0.0136131	0.0028082	0.0106396
A0A109PSY4_HUMAN	MS-A1 light chain variable region (Fragment) OS=Homo sapiens PE=2 SV=1	0.157408	0.0639719	0.072871	0.0490106	0.110098	0.0768568	0.0637078	0.131001	0.170753	0.177241	0.186918	0.129108	0.184256	0.102981	0.0639606	0.0968	0.0301024	0.154705	0.178267	0.0486739	0.190368	0.240178	0.149519	0.137047	0.0576699	0.134354
COF2_HUMAN	Cofilin-2 OS=Homo sapiens GN=CFL2 PE=1 SV=1	0.00836743	0.0077825	0.000613103	0.000902336	0.000280028	0.000165637	0.000843788	0.000530132	2.01506e-05	5.24259e-08	3.00727e-05	0.00024023	1.8479e-05	0.0143806	0.00177584	8.42593e-07	0.00195645	2.10592e-05	4.23972e-06	0.000370237	3.37876e-05	0.00275664	3.78265e-06	1.09438e-05	0.00221227	3.95428e-05
LIN41_HUMAN	E3 ubiquitin-protein ligase TRIM71 OS=Homo sapiens GN=TRIM71 PE=1 SV=1	0.00113121	0.0005887	0.00153815	0.00179925	0.000563882	0.00164121	0.00265229	0.00133066	0.00135633	0.00038135	0.000939007	0.000242869	0.000849431	0.00128409	0.0010566	0.00183508	0.00605488	0.000202874	0.0020481	0.00295447	0.000629248	0.000761706	0.00193586	0.00085088	0.00105112	0.000364773
A0A0F7T931_HUMAN	IGHV4-39 protein (Fragment) OS=Homo sapiens GN=IGHV4-39 PE=4 SV=1	0.00145867	0.000455885	0.00172256	0.0130722	0.00382545	0.000793722	0	0.000193859	0.00221855	0.00678425	0.00123011	0.000717928	0.00875548	0.00146314	0.000150931	0.00043384	0.000552844	0.00352254	0.00115709	0.00351528	0.00110353	0.00719573	0.00081132	0.00543957	0.000413277	0.00216574
Q1WWM3_HUMAN;Q29RX4_HUMAN;A0A1B0GWG0_HUMAN;B7Z5L2_HUMAN;B7Z627_HUMAN	EPB41 protein (Fragment) OS=Homo sapiens GN=EPB41 PE=2 SV=1	0.0017911	0.00280878	0.000166047	0.000458006	0.000580524	0.000911618	0.000635095	0.0010354	0.000356135	0.000126737	6.06877e-05	0.000165815	0.000149056	0.00254657	0.00107797	5.02727e-05	0.000227435	0.00080313	5.08982e-05	0.000601233	0.00249928	0.000649022	3.42291e-05	0.000137264	0.000669789	0.000229655
Q59EE5_HUMAN;B2R8Y9_HUMAN;C9JKV3_HUMAN	Tissue factor pathway inhibitor (Lipoprotein-associated coagulation inhibitor) variant (Fragment) OS=Homo sapiens PE=2 SV=1	0.000884182	0.000574893	0.00108533	0.000831332	0.000899082	0.0102879	0.0135414	0.00353767	0.0088144	0.00337509	0.00541539	0.00306031	0.00267527	0.000794705	0.00132992	0.000264277	0.0240707	0.00475874	0.00586868	0.0141371	0.00299104	0.00181834	0.00458593	0.00633822	0.00515096	0.00216144
A0A0X9V9D6_HUMAN	IBM-B2 light chain variable region (Fragment) OS=Homo sapiens PE=2 SV=1	0.0224165	0.0347446	0.00488981	0.0262611	0.00690397	0.0173598	0.00790266	0.06822	0.0147871	0.00899879	0.0117933	0.0101424	0.062148	0.0191299	0.000222269	0.0279944	0.0131158	0.0244224	0.0106166	0.0124775	0.0440348	0.0599973	0.0190822	0.019885	0.0184093	0.0108058
Q2TU64_HUMAN	T-complex protein 1 subunit gamma OS=Homo sapiens PE=2 SV=1	3.65111e-05	1.98088e-05	3.66437e-05	0.000308737	2.36954e-05	2.22201e-05	0.000656559	0	0.00010536	0	0.000191856	0	0.000218697	0.000896832	8.87199e-05	5.4874e-06	0	1.89358e-05	0.00181844	4.5113e-05	7.30086e-06	0	0.000623928	6.23245e-05	0	0
FIBA_HUMAN;A0A0S2Z3E8_HUMAN;Q3KRA7_HUMAN;A0A087WUA0_HUMAN;A0A0S2Z3M3_HUMAN;Q8WW76_HUMAN;A0A0S2Z3P3_HUMAN;Q86Z09_HUMAN	Fibrinogen alpha chain OS=Homo sapiens GN=FGA PE=1 SV=2	2.5854	0.424533	3.0285	2.47876	2.79871	3.00768	2.28937	1.98135	1.87101	2.81885	2.19818	3.32068	2.9901	2.398	2.21063	2.82312	1.84263	2.31181	1.82182	1.61464	2.52289	3.21796	2.63863	1.7138	1.48435	2.93489
A0N5G2_HUMAN;HV309_HUMAN;Q9UL87_HUMAN	Rheumatoid factor C6 heavy chain (Fragment) OS=Homo sapiens GN=VH3 PE=2 SV=1	0.000395376	0.00183938	0	1.81339e-05	0.00146279	0.0258371	0	0.000273401	4.71282e-05	6.20383e-05	0.000106936	0	0	1.57435e-06	3.94067e-05	7.24521e-05	0.000159531	0.00114905	0.000275454	0	0.000307569	0	5.65556e-05	8.27136e-05	0	6.18028e-06
B2R4P9_HUMAN	Histone H3 OS=Homo sapiens GN=H3F3B PE=2 SV=1	0.00165718	0.00804986	0.00352812	0.00182875	0.000303758	0.00680236	0.00079993	0.0318683	0.00069296	0.000447942	0.0010472	0.00074528	0.000956338	0.00872849	0.0159797	0.00446391	0.00438412	0.0027351	0.005622	0.00270437	0.000807838	0.00020194	0.00743367	0.000307657	0.000525987	0.00145612
Q53H91_HUMAN	Phospholipid transfer protein isoform a variant (Fragment) OS=Homo sapiens PE=2 SV=1	0.00340086	0.000648244	0.00329404	0.00358685	0.00346331	7.9203e-05	0.000794347	0.000238806	0.000740021	0.00160311	0.000966421	0.000284294	0.000933419	0.0027891	0.00284273	0.00478421	0.000303831	0.000358289	0.00155524	0.000692775	0.00060306	0.00112291	0.00054364	0.000498527	0.000148769	0.000603824
A1AG2_HUMAN	Alpha-1-acid glycoprotein 2 OS=Homo sapiens GN=ORM2 PE=1 SV=2	0.00893205	0.0179019	0.00973143	0.00661846	0.0128755	0.00841928	0.039693	0.0361229	0.0220715	0.0273056	0.0174882	0.0300508	0.0659279	0.00716889	0.0133585	0.0211413	0.0168121	0.0248966	0.0206244	0.0220823	0.0394413	0.0550552	0.0272489	0.0280331	0.0161291	0.0229228
A2J422_HUMAN	Anti-HER3 scFv (Fragment) OS=Homo sapiens PE=2 SV=1	0.00244995	0.0101498	0.00475367	0.00279123	0.00321201	0.00260925	0.00127536	0.00311513	0.00720363	0.00348525	0.00286478	0.00421418	0.00452524	0.00160405	0.00127167	0.0042719	0.00683466	0.00510645	0.00064741	0.00701458	0.0015317	0.00202586	0.003499	0.00767187	0.0129673	0.00375112
A2MG_HUMAN;F8W7L3_HUMAN;H0YFH1_HUMAN;Q9BQ22_HUMAN;CGT_HUMAN	Alpha-2-macroglobulin OS=Homo sapiens GN=A2M PE=1 SV=3	1.81417	0.684905	1.3651	1.39649	1.69813	1.11145	1.24187	1.13856	0.867184	1.81244	1.31388	1.74527	1.4419	0.740127	2.00142	2.27847	1.22212	2.88194	0.94366	0.888353	1.43922	1.02827	1.07344	1.1282	1.06835	1.41639
C1PHC4_HUMAN;H0YDW7_HUMAN	CD44 molecule (Fragment) OS=Homo sapiens GN=CD44 PE=4 SV=1	0.0050222	0.000411669	0.00025224	0.000539469	0.00136732	0.00153872	0.00854054	0.00435321	0.00590942	0.00761432	0.00667865	0.00832577	0.00639312	0.00212242	0.000264517	0.00128988	0.00561594	0.0114922	0.00471106	0.0132853	0.00743455	0.00292287	0.00393864	0.00290623	0.00206173	0.00413311
A0A248RGE3_HUMAN;M0R1M6_HUMAN;M0R1V7_HUMAN;F5GZ39_HUMAN;Q8WYN9_HUMAN	40S ribosomal protein (Fragment) OS=Homo sapiens PE=2 SV=1	0.0157031	0.0203402	0.0186406	0.020434	0.00787858	0.00639169	0.00983883	0.0222052	0.00827217	0.00363971	0.00985368	0.00185714	0.00689857	0.0449375	0.00556118	0.00747908	0.0154869	0.00605727	0.0494918	0.0155785	0.0105975	0.00792528	0.0185217	0.00831318	0.00436969	0.00575175
TGM3_HUMAN;B4DQ50_HUMAN;B4DRV8_HUMAN	Protein-glutamine gamma-glutamyltransferase E OS=Homo sapiens GN=TGM3 PE=1 SV=4	0.00102363	0.00198955	0.00195363	0.00471632	0.00085541	0.00113884	0.000926467	0.00156389	0.000777191	0.000626365	0.000801108	0.000597863	0.00207648	0.00427574	0.00145581	0.00111777	0.00397654	0.00151789	0.0121654	0.00180115	0.00106487	0.000406713	0.00246741	0.000959073	0.000256327	0.000539574
Q0ZCI6_HUMAN;A0A068LN07_HUMAN	Immunglobulin heavy chain variable region (Fragment) OS=Homo sapiens PE=4 SV=1	0.0016258	5.07562e-05	0.000142254	0.000470514	0	0.000639583	0.00138625	0.00719743	0.000586888	0.000727225	0.00112716	0.000101868	0.00495112	0.00103582	0	0.00109299	0.000485838	0.00154222	0.000504249	0.00248504	0.00542403	0.00251197	0.00140139	0.00191883	0.000427676	0.000308559
A0A1B0GV23_HUMAN;A0A1B0GU03_HUMAN;A0A1B0GVP3_HUMAN;H7C1V0_HUMAN;A0A0S2Z3L4_HUMAN;C9JH19_HUMAN;H7C469_HUMAN	Cathepsin D OS=Homo sapiens GN=CTSD PE=1 SV=1	0.000429856	0.0021155	0.00133883	0.00284117	0.000709738	0.000970699	0.000551918	0.000655358	0.00025618	0.000274084	0.000388322	9.59706e-05	0.00104673	0.00571079	0.000877123	0.000835453	0.00239858	0.000505545	0.00584784	0.00147243	0.000341721	0.000538795	0.00159181	0.000307672	4.04104e-05	0.000283335
A0A096LP11_HUMAN	Protein LSM14 homolog A (Fragment) OS=Homo sapiens GN=LSM14A PE=1 SV=1	0.015029	0.0725905	0.101512	0.16206	0.0256298	0.0102924	0.00530046	0.00409213	0.00447284	0.00861292	0.00422155	0.00975018	0.008074	0.174276	0.016186	0.00474051	0.0484623	0.0161166	0.0460456	0.0159406	0.0118437	0.00620348	0.00179819	0.00541573	0.00296393	0.0105322
G9K388_HUMAN;B3KT37_HUMAN	YWHAE/FAM22A fusion protein (Fragment) OS=Homo sapiens GN=YWHAE/FAM22A fusion PE=2 SV=1	0.000876601	0.000423273	1.72696e-05	9.54042e-05	5.99977e-05	5.61861e-06	2.38287e-05	0.000532836	1.1127e-05	1.02412e-05	9.11671e-06	1.02854e-06	1.4717e-05	0.000674714	2.96342e-05	2.02615e-05	8.26839e-05	1.07074e-05	3.20935e-05	2.25289e-05	4.10811e-05	0.000252669	1.96367e-05	2.00947e-05	2.80257e-05	0
A2J1N6_HUMAN;A0A193CHR7_HUMAN;A0A193CHR3_HUMAN	Rheumatoid factor RF-ET9 (Fragment) OS=Homo sapiens PE=2 SV=1	0.0702098	0.121089	0.0370211	0.021057	0.0632151	0.100903	0.0319631	0.0450062	0.0499683	0.0523702	0.0316185	0.0330093	0.0515152	0.0434648	0.0102212	0.0470371	0.21528	0.0959313	0.0159395	0.0402316	0.0201991	0.0402544	0.0610075	0.163696	0.0741915	0.0214383
GGA1_HUMAN	ADP-ribosylation factor-binding protein GGA1 OS=Homo sapiens GN=GGA1 PE=1 SV=1	0.00053725	0.000917971	0.00144219	0.000428	0.000495344	0.00133523	0.000674097	0.000353762	0.000994975	0.000402147	0.000744284	0.000268993	0.000341641	0.000707558	0.000863192	0.000293461	0.00119007	0.000196043	0.000731009	0.00106405	0.00018728	0.000189592	0.000820137	0.00138702	0.000856436	0.000607863
ACTB_HUMAN;B4E335_HUMAN;Q53G99_HUMAN;B4DVQ0_HUMAN;B4DW52_HUMAN;B3KWQ3_HUMAN;I3L1U9_HUMAN;A4UCT3_HUMAN;I3L4N8_HUMAN;V9HVZ7_HUMAN;A1E282_HUMAN;F1BXA6_HUMAN;C9JUM1_HUMAN;B8ZZJ2_HUMAN;POTEE_HUMAN;POTEF_HUMAN;POTEI_HUMAN;Q9UE89_HUMAN;POTEJ_HUMAN;Q562L5_HUMAN;A0AUL6_HUMAN;ACTBM_HUMAN;F8WCH0_HUMAN;G8FSY7_HUMAN;K4ENJ5_HUMAN;Q562L6_HUMAN;Q562L9_HUMAN;Q562M3_HUMAN;A0A173GMX0_HUMAN;Q562L3_HUMAN;Q562V5_HUMAN…	Actin, cytoplasmic 1 OS=Homo sapiens GN=ACTB PE=1 SV=1	0.0760651	0.0642216	0.0262649	0.0259401	0.0160393	0.00848637	0.0141092	0.037719	0.00728328	0.006413	0.00475839	0.00217107	0.00699025	0.110037	0.0213899	0.0140424	0.0268232	0.00690518	0.0158071	0.00850043	0.020376	0.0627643	0.01985	0.00885843	0.0172913	0.00360523
KT33B_HUMAN	Keratin, type I cuticular Ha3-II OS=Homo sapiens GN=KRT33B PE=1 SV=3	0.000136632	6.43557e-05	0.000193673	6.62595e-05	1.79309e-05	5.77864e-05	4.69837e-05	0.00324664	2.031e-05	4.36511e-06	2.47083e-05	1.01583e-05	4.77308e-06	0.000511616	0.032001	4.15947e-05	4.36693e-05	1.48271e-05	8.12897e-05	3.19871e-05	0.000149261	0.000278603	1.31804e-05	1.73872e-05	2.25921e-06	9.6964e-06
KRT86_HUMAN;A8K872_HUMAN;KRT81_HUMAN;Q8N120_HUMAN;Q8NFV0_HUMAN;Q6YFL2_HUMAN;Q6YFL4_HUMAN	Keratin, type II cuticular Hb6 OS=Homo sapiens GN=KRT86 PE=1 SV=1	0.0036924	0.000660447	0.00248241	0.00260315	0.00415498	0.000736803	0.00120632	0.00730635	0.000820647	0.00348722	0.00347269	0.00251243	0.00269206	0.00207378	0.067915	0.00522779	0.000878728	0.00505926	0.0018411	0.00242391	0.00228664	0.0028777	0.00238001	0.00100141	0.000798473	0.00204791
A0A140TA62_HUMAN;KRT34_HUMAN	Uncharacterized protein OS=Homo sapiens GN=LOC100653049 PE=3 SV=2	0.000537099	0.000267737	0.001017	0.000360814	0.000864163	2.4112e-05	0	0.0045305	5.36281e-07	4.20414e-05	9.72245e-09	0.000222107	0.000274645	0.000410088	0.0198996	0.000213006	6.59851e-05	0.000116942	8.87113e-06	0.000874179	1.33395e-06	0.00012847	1.01987e-05	1.43103e-05	2.36284e-05	0.000142306
L8E853_HUMAN	von Willebrand factor OS=Homo sapiens GN=VWF PE=4 SV=1	0.0484419	0.1116	0.0170796	0.0200015	0.0162569	0.0396907	0.0267582	0.0105545	0.0235775	0.0047084	0.00977994	0.0046569	0.00926741	0.359472	0.0227506	0.0306068	0.0284253	0.0106509	0.0249412	0.0272449	0.0126183	0.0244244	0.0159311	0.00780458	0.00950263	0.0102354
[truncated: 319 more rows]

## Sheet: identification
	sGO - 0 vs 6 h
	Accession	Protein Description	Gene Name	Anova (p)	LOG pvalue	Max fold change	LOG2 Fold-change	Highest mean condition	Lowest mean condition
[truncated: 32 more rows]
