# Supplementary material for: First-in-human controlled inhalation of thin graphene oxide nanosheets to study acute cardiorespiratory responses
Source: Nat Nanotechnol. 2024 Feb 16;19(5):705–14. doi: 10.1038/s41565-023-01572-3 (PMC11106005; doi:10.1038/s41565-023-01572-3)
Supplement: Supplementary file 7 — Statistical source data. [file 41565_2023_1572_MOESM7_ESM.xlsx]

## Sheet: exposure data
n	treatment	volunteer	exposure	TEOM mass	Filter mass	CPC	CMMD	GSD
				(ug/m3)	(ug/m3)	(no/m3)	(um)	(arb' units)
1	air	S03	3	10	28	13992	0.02	2
2	air	S04	1	11	-42	13370	0.03	2.24
3	air	6	2	10	-9	8969	0.02	2.24
4	air	7	2	16	2	9782	0.02	1.73
5	air	8	1	11	6	13765	0.02	2
6	air	10	3	16	18	17472	0.02	2
7	air	11	1	16	-22	10190	0.02	1.73
8	air	13	1	14	-26	7601	0.02	1.73
9	air	14	2	18	-42	10382	0.02	1.73
10	air	19	2	17	-3	16826	0.02	2.24
11	air	20	1	19	5	8600	0.02	1.73
12	air	24	2	21	11	9570	0.02	2
13	air	25	3	9	-23	9490	0.02	2
14	air	26	1	9	6	10967	0.02	2
				14.0714	-6.5	11498.3	0.0207143	1.955
				4.02806	21.5648	3074.12	0.00267261	0.197864
n	treatment	volunteer	exposure	TEOM mass	Filter mass	CPC	CMMD	GSD
				(ug/m3)	(ug/m3)	(no/m3)	(um)	(arb' units)
1	s-GO	S03	2	207	187	15758	0.09	2.18
2	s-GO	S04	2	256	265	19587	0.1	1.95
3	s-GO	6	1	221	213	15907	0.09	2.24
4	s-GO	7	3	217	203	19062	0.1	2
5	s-GO	8	2	152	151	12916	0.1	2.24
6	s-GO	10	1	212	191	18467	0.09	2.52
7	s-GO	11	3	205	200	17439	0.09	2.18
8	s-GO	13	2	236	203	18681	0.08	1.94
9	s-GO	14	3	209	195	17697	0.08	2.38
10	s-GO	19	1	227	214	20527	0.09	1.95
11	s-GO	20	2	209	216	21826	0.09	2.12
12	s-GO	24	3	215	205	18021	0.07	2.45
13	s-GO	25	2	213	174	16984	0.09	2.52
				213.769	201.308	17913.2	0.0892308	2.20538
				23.2814	26.1705	2272.07	0.00862316	0.212588
n	treatment	volunteer	exposure	TEOM mass	Filter mass	CPC	CMMD	GSD
				(ug/m3)	(ug/m3)	(no/m3)	(um)	(arb' units)
1	us-GO	S03	1	216	199	24813	0.08	2
2	us-GO	S04	3	227	185	26143	0.08	1.94
3	us-GO	6	3	261	219	17873	0.08	2.18
4	us-GO	7	1	223	185	28850	0.07	1.94
5	us-GO	8	3	235	193	30711	0.08	1.94
6	us-GO	10	2	210	186	18534	0.08	2.06
7	us-GO	11	2	229	200	29637	0.08	1.94
8	us-GO	13	3	208	217	26850	0.08	2.06
9	us-GO	14	1	185	161	21052	0.06	2
10	us-GO	19	3	235	220	29380	0.08	2
11	us-GO	20	3	217	204	32447	0.07	2.16
12	us-GO	24	1	231	180	31478	0.07	1.94
13	us-GO	25	1	225	188	26606	0.08	2.06
14	us-GO	26	2	230	202	25248	0.08	2.38
				223.714	195.643	26401.6	0.0764286	2.04286
				17.1349	16.5604	4587.94	0.00633324	0.125724
