# Supplementary material for: First-in-human controlled inhalation of thin graphene oxide nanosheets to study acute cardiorespiratory responses
Source: Nat Nanotechnol. 2024 Feb 16;19(5):705–14. doi: 10.1038/s41565-023-01572-3 (PMC11106005; doi:10.1038/s41565-023-01572-3)
Supplement: Supplementary file 8 — Statistical source data. [file 41565_2023_1572_MOESM8_ESM.xlsx]

## Sheet: Sheet1
Eicosanoid Analysis																																			13
Sample		Eicosanoid Concentration (ng/ml)
		5_OxoETE	9_HETE	15_OxoETE	11_HETE	17_HDHA	15_HETE	8_HETE_	14_HDHA	12_HETE	7_HDHA	5_HETE	5_HEPE	20_HETE	9_HODE	13_HODE	15_HEPE	12_HEPE	PGE2	PGD2	dihydro_keto_PGD2	dihydro_keto_PGE2	8iso_PGF2a	iPF2a_VI	TxB2	20_carboxy_LTB4	20_hydroxy_LTB4	11_dehydro_TXB2	11_beta_PGF2alpha	6_keto_PGF1a	PGF2a	Resolvin_D2	LxA4	Resolvin_D1	PGJ2	15_deoxy_d12,14_PGD2	LTB4	Maresin_1	10,17_DiHDHA	15_deoxy_delta_12,14_PGJ2	5,6_EET	14,_15_EET	11,12_EET	8,9_EET	14,15_dHET	11,12_dHET	8,9_dHET	5,6_dHET	9,10_diHOME
Air control
Subject 08 visit1 t0	air	nd	nd	0.1031	0.1393	nd	0.5074	nd	nd	0.4614	nd	0.7388	0.8037	0.6863	22.2662	30.5234	nd	nd	nd	nd	0.2639	nd	1.6111	1.0729	0.1843	4.1434	nd	nd	nd	0.99	nd	nd	nd	nd	nd	0.6539	nd	nd	nd	1.7477	1.9821	3.4957	2.0068	2.2836	0.7144	1.0148	0.6045	0.6739	111.582
Subject 08 visit1 t2		nd	nd	0.0888	0.2331	nd	0.5896	0.1197	nd	0.4631	nd	1.2604	1.6342	3.5754	57.5276	44.3338	nd	nd	nd	nd	0.3342	nd	1.4661	nd	0.3325	4.7216	nd	nd	nd	2.328	nd	nd	nd	nd	nd	0.318	nd	nd	0.1102	1.6456	2.7349	4.5683	2.5777	2.9882	1.5547	2.4352	1.2081	1.0573	246.108
Subject 08 visit1 t4		nd	nd	nd	0.1383	nd	0.2391	0.1985	nd	0.4242	nd	0.54	0.1854	0.6396	30.5543	24.4358	nd	nd	nd	nd	0.2029	nd	1.3483	nd	0.1579	2.4721	nd	nd	nd	3.4871	nd	nd	nd	nd	nd	0.17	nd	nd	nd	0.731	0.3916	0.5266	0.2795	0.5022	0.7564	0.897	0.4356	0.3178	78.3319
Subject 08 visit1 t6		nd	nd	nd	0.143	nd	0.5049	nd	nd	1.3774	nd	0.7241	1.1633	0.5547	23.8331	19.4783	nd	nd	nd	nd	0.2851	nd	1.5792	0.6909	0.4033	4.7091	nd	nd	nd	2.0833	nd	nd	nd	nd	nd	0.3015	nd	nd	nd	1.5775	3.6972	5.3806	3.0435	2.9005	0.8419	0.9724	0.4815	0.5029	34.5358
Subject 11 visit1 t0	air	0.2433	nd	nd	0.1794	nd	0.5294	nd	nd	0.6285	nd	0.7908	0.4078	0.8044	21.9098	22.7012	nd	0.0969	nd	nd	0.1191	nd	1.0539	nd	0.1831	3.4834	nd	nd	nd	nd	nd	nd	nd	nd	nd	0.6168	nd	nd	nd	1.3607	nd	0.2422	0.1555	nd	0.7797	0.6519	0.2921	0.2669	33.1597
Subject 11 visit1 t2		nd	nd	nd	0.2234	nd	0.8556	0.2418	nd	0.8387	nd	0.7469	0.476	2.1521	25.9786	23.8171	nd	0.1243	nd	nd	0.127	nd	1.0139	nd	0.0817	2.9593	nd	nd	nd	nd	nd	nd	nd	nd	nd	0.5911	nd	nd	nd	1.3028	nd	0.1992	0.1555	nd	1.0855	1.185	0.4002	0.3291	43.4557
Subject 11 visit1 t4		nd	nd	nd	0.2555	nd	1.0352	0.3059	nd	0.9394	nd	0.8853	0.5997	1.5422	25.6173	22.0555	nd	0.1092	nd	nd	0.1207	nd	1.0435	0.5035	0.306	2.3504	nd	nd	nd	nd	nd	nd	nd	nd	0.092	0.575	nd	nd	nd	1.0281	0.4708	0.4087	0.2791	nd	0.9982	1.1279	0.4763	0.3797	27.548
Subject 11 visit1 t6		nd	nd	nd	0.2101	nd	0.7564	nd	nd	1.2671	nd	0.4907	0.2445	1.1317	16.1679	8.9107	nd	0.132	nd	nd	0.1291	nd	1.1132	nd	0.5447	2.4063	nd	nd	nd	nd	nd	nd	nd	nd	0.0745	0.4883	nd	nd	nd	1.2973	nd	0.1647	0.1617	nd	0.4336	0.692	0.2699	0.2241	7.7929
Subject 13 visit1 t0	air	nd	nd	nd	0.2763	nd	1.1161	0.3491	nd	0.9469	nd	1.5427	0.274	1.447	47.637	40.1784	nd	nd	nd	nd	0.4931	nd	nd	nd	1.0964	8.5545	nd	nd	nd	6.2726	nd	nd	nd	nd	nd	0.1695	nd	nd	nd	1.0592	0.5049	0.6253	0.3717	0.2513	0.7703	0.958	0.5071	0.3616	65.2046
Subject 13 visit1 t2		nd	nd	0.1617	0.3792	nd	1.5665	0.1972	nd	0.7898	nd	2.3843	1.1113	3.4564	84.4615	34.2602	nd	0.1539	nd	0.1758	0.4658	nd	nd	nd	0.6524	10.7951	nd	nd	nd	6.4174	nd	nd	nd	nd	nd	0.1631	nd	nd	nd	0.9611	1.484	1.9723	1.1903	1.16	1.4164	1.6526	0.9315	0.639	73.1
Subject 13 visit1 t4		nd	nd	0.0884	0.2345	nd	0.9937	0.2095	nd	0.7986	nd	1.2424	0.2828	2.8674	56.3164	28.9614	nd	nd	nd	nd	0.3303	nd	nd	nd	0.5303	9.6515	nd	nd	nd	5.3933	nd	nd	nd	nd	nd	0.2227	nd	nd	nd	0.7729	0.4092	0.388	0.2901	0.2615	0.5944	1.2163	0.5416	0.3852	33.579
Subject 13 visit1 t6		nd	nd	0.0593	0.1832	nd	0.9806	0.1506	nd	1.0292	nd	1.1311	nd	1.0618	21.9606	13.8837	nd	0.1458	nd	nd	0.2384	nd	nd	nd	0.7166	10.5273	nd	nd	nd	2.8303	nd	nd	nd	nd	nd	0.1659	nd	nd	nd	0.8044	0.3049	0.2868	0.187	nd	0.5888	0.7448	0.3963	0.261	21.1166
s-GO
Subject 6 visit1 t0	s-GO	nd	nd	nd	0.2537	nd	1.0015	nd	nd	nd	nd	0.86	0.6034	1.3697	11.3674	8.3141	nd	nd	nd	nd	nd	nd	nd	nd	0.0339	6.8638	nd	nd	nd	2.1609	1.1814	nd	nd	nd	nd	0.2406	nd	nd	nd	0.9401	2.5932	3.0943	1.8348	1.5669	1.1769	1.1117	0.4332	0.4619	10.5782
Subject 6 visit1 t2		nd	nd	nd	0.5611	nd	1.7163	0.3518	nd	nd	nd	1.3975	1.0312	6.3599	16.6719	12.246	nd	nd	nd	nd	nd	nd	nd	nd	0.4067	4.7948	nd	nd	nd	5.6252	1.0501	nd	nd	nd	nd	0.153	nd	nd	nd	0.744	1.9689	2.4143	1.7278	1.6408	3.2846	3.3029	1.3634	1.7015	22.6395
Subject 6 visit1 t4		nd	nd	nd	0.3126	nd	1.3246	0.2832	nd	nd	nd	0.7828	0.5041	2.1743	23.4764	25.3859	nd	nd	nd	nd	nd	nd	nd	nd	0.2313	2.6868	nd	nd	nd	4.161	1.1625	nd	nd	nd	nd	0.1769	nd	nd	nd	0.5843	1.3859	1.4186	1.1589	1.1652	1.5151	1.305	0.6247	0.9631	24.1936
Subject 6 visit1 t6		nd	nd	nd	0.2905	nd	1.4191	0.0687	nd	nd	nd	0.5879	0.3949	1.4778	31.2065	28.2922	nd	nd	nd	0.6303	nd	nd	nd	nd	0.2738	3.2947	nd	nd	nd	1.9324	1.1563	nd	nd	nd	nd	0.2278	nd	nd	nd	0.5208	1.5437	1.5535	1.1776	1.0427	1.0214	0.9948	0.4739	0.513	15.9988
Subject 10 visit1 t0	s-GO	nd	nd	nd	0.1708	nd	0.5843	0.0425	0.2009	0.5546	nd	0.851	0.3284	0.5549	56.1139	57.3002	nd	0.0792	nd	nd	0.1516	nd	1.2481	nd	0.1568	4.1386	nd	nd	nd	nd	nd	nd	nd	nd	nd	0.2495	nd	nd	nd	1.1614	0.4766	0.5798	0.3144	0.1362	1.0561	1.2024	0.5945	0.3877	65.6199
Subject 10 visit1 t2		nd	nd	nd	0.3516	nd	0.9703	0.2809	nd	0.86	nd	1.4505	0.9486	3.057	36.1404	29.0286	0.172	0.1358	0.1516	nd	0.1954	nd	1.034	nd	0.5584	4.056	0.3375	nd	nd	1.56	nd	nd	nd	nd	nd	0.2533	nd	nd	nd	1.179	1.2065	2.2643	1.0971	1.7366	2.4594	1.9816	1.0754	0.9748	100.779
Subject 10 visit1 t4		nd	nd	nd	0.1928	nd	0.5193	0.0548	nd	1.0977	nd	0.9504	0.7802	1.0789	18.4211	16.9372	nd	0.142	0.2084	nd	0.1541	nd	0.9506	nd	1.4236	3.7764	nd	nd	nd	nd	nd	nd	nd	nd	nd	0.2496	nd	nd	nd	0.9375	2.4736	3.5709	2.1848	2.2688	0.9875	1.0536	0.5833	0.7139	43.001
Subject 10 visit1 t6		nd	nd	nd	0.3248	nd	0.9273	0.045	0.2075	0.8395	nd	1.0849	0.3318	0.8203	43.3595	29.3849	0.1534	0.0707	nd	nd	0.1848	nd	1.0302	nd	0.348	3.999	nd	nd	nd	nd	nd	nd	nd	nd	nd	0.2685	nd	nd	nd	1.5831	nd	nd	0.1131	0.2742	1.4277	1.4538	0.6187	0.3984	69.1174
Subject 19 visit1 t0	s-GO	nd	nd	nd	0.2397	nd	0.9867	0.453	nd	nd	nd	0.8624	nd	3.1338	12.3224	9.4607	nd	nd	nd	nd	nd	nd	nd	nd	0.3563	nd	nd	nd	nd	nd	0.221	nd	nd	nd	nd	0.423	nd	nd	nd	1.5846	0.3566	0.6642	0.3744	0.5837	0.7547	1.0588	0.4076	0.68	7.227
Subject 19 visit1 t2		nd	nd	nd	0.4532	nd	1.9139	0.6442	0.1353	0	nd	2.4961	1.4166	5.2619	28.1047	20.5266	nd	nd	nd	nd	nd	nd	nd	0.5571	0.4042	nd	0.9352	nd	nd	6.5858	0.3233	nd	nd	nd	nd	0.3107	nd	nd	nd	1.2752	0.3965	0.8726	0.4533	0.5824	1.6131	2.0899	0.7695	0.9826	30.1613
Subject 19 visit1 t4		nd	nd	nd	0.4281	nd	1.6342	0.5883	nd	2.1869	nd	1.8602	0.9454	3.415	15.9671	11.2627	nd	nd	nd	nd	nd	nd	nd	nd	4.0731	4.5998	nd	nd	1.7281	8.1811	0.2769	nd	nd	nd	nd	0.3409	nd	nd	nd	1.3794	0.4199	nd	0.3864	0.6577	1.0254	1.4901	0.5741	0.8017	12.6945
Subject 19 visit1 t6		nd	nd	nd	0.4658	nd	1.5071	0.6111	0.2551	4.0259	nd	2.1163	1.1663	3.8155	22.7891	16.2901	nd	0.3593	nd	nd	nd	nd	nd	0.7565	5.2187	4.9271	nd	nd	3.0666	4.3345	0.4007	nd	nd	nd	nd	0.2166	nd	nd	nd	1.7846	0.5879	0.8739	0.4882	0.6963	1.0069	1.3744	0.5497	0.8408	16.7063
us-GO
Subject 07 visit1 t0	us-GO	nd	nd	nd	0.1587	nd	0.4002	0.2632	nd	nd	nd	0.4881	0.5562	0.8316	6.5156	3.1615	nd	nd	nd	nd	0.1294	nd	0.5414	nd	0.0682	2.9648	nd	nd	nd	nd	nd	nd	nd	nd	nd	nd	nd	nd	nd	3.0678	1.2366	1.4145	0.9743	1.5085	0.7065	0.8912	0.3388	0.3867	9.5834
Subject 07 visit1 t2		nd	nd	0.169	0.2835	nd	1.2429	0.2274	nd	0.5834	nd	1.6043	1.5884	5.5302	16.281	8.1535	nd	nd	nd	nd	0.202	nd	0.8184	nd	0.4289	3.4312	nd	nd	nd	nd	nd	nd	nd	nd	0.1737	nd	nd	nd	nd	2.4616	2.7555	2.472	1.8148	2.4566	1.9105	2.4461	1.2313	1.501	39.0895
Subject 07 visit1 t4		nd	nd	0.1151	0.3498	nd	1.2217	0.3335	nd	0.8073	nd	1.5303	0.6267	5.2409	16.7643	10.7505	nd	nd	nd	nd	0.1652	nd	0.8804	nd	0.3904	3.7321	nd	nd	nd	nd	nd	nd	nd	nd	0.1298	nd	nd	nd	nd	1.7776	0.6332	0.5594	0.4428	1.7271	1.9442	2.6905	1.131	1.5053	30.3141
Subject 07 visit1 t6		0.265	nd	0.1178	0.1685	nd	0.744	nd	nd	1.0565	nd	0.4801	1.2404	1.3721	28.5061	18.9527	nd	nd	nd	nd	0.2971	nd	0.6981	nd	0.4411	2.8605	nd	nd	nd	nd	nd	nd	nd	nd	nd	nd	nd	nd	nd	1.3923	3.7592	4.5686	2.9077	3.1871	0.9752	1.3285	0.5813	0.845	85.0356
Subject 24 visit1 t0	us-GO	nd	nd	nd	0.4001	nd	1.5639	0.4551	0.9796	nd	nd	nd	0.5593	3.2123	24.4471	31.8272	nd	nd	nd	nd	nd	nd	nd	nd	nd	nd	nd	nd	nd	nd	0.2369	nd	nd	nd	nd	0.2419	nd	nd	nd	1.1072	0.4386	0.627	0.6349	0.9338	0.9883	0.9893	0.5489	0.5882	26.7424
Subject 24 visit1 t2		nd	nd	nd	0.37	nd	2.1158	0.5267	nd	nd	nd	1.5806	1.221	5.3791	62.7189	79.8098	nd	nd	nd	nd	nd	nd	nd	nd	0.3375	nd	nd	nd	nd	nd	0.2503	nd	nd	nd	nd	0.2	nd	nd	nd	1.1981	0.8203	1.047	0.7878	1.0209	1.6891	1.8265	0.9641	0.8371	130.139
Subject 24 visit1 t4		nd	nd	nd	0.3297	nd	1.5554	0.3706	0.9476	nd	nd	1.0259	0.6664	3.1896	38.3246	56.6246	nd	nd	nd	nd	nd	nd	nd	nd	0.5369	nd	nd	nd	nd	nd	0.2847	nd	nd	nd	nd	0.2287	nd	nd	nd	1.018	0.4758	0.5499	0.5817	0.9318	1.1557	1.22	0.6831	0.7343	69.6649
Subject 24 visit1 t6		nd	nd	nd	0.3165	nd	1.5172	0.3644	0.947	nd	nd	0.9066	0.4419	2.2348	28.7687	24.9607	nd	nd	nd	nd	nd	nd	nd	nd	0.4276	nd	nd	nd	nd	nd	0.2168	nd	nd	nd	nd	0.2052	nd	nd	nd	1.0345	0.4418	0.5199	0.5662	nd	1.1461	0.9998	0.667	0.6918	26.7297
Subject 25 visit1 t0	us-GO	nd	nd	nd	0.2528	nd	1.2854	0.3783	0.9796	nd	nd	nd	0.5253	0.8665	13.0568	12.2307	nd	nd	nd	nd	nd	nd	nd	nd	0.2396	nd	nd	nd	nd	nd	0.2612	nd	nd	nd	nd	0.5253	nd	nd	nd	2.5346	1.3097	1.8866	1.4177	1.536	0.5689	0.8613	0.4157	0.5928	23.871
Subject 25 visit1 t2		nd	nd	nd	0.5222	nd	1.8186	0.5799	0.9637	nd	nd	1.6424	0.9613	4.2766	31.6947	25.3657	nd	nd	nd	nd	nd	nd	nd	0.566	0.2831	nd	nd	nd	nd	2.8085	nd	nd	nd	nd	nd	0.5892	nd	nd	nd	1.7745	0.4827	nd	0.5818	1.0299	1.6068	2.5702	1.3773	1.2728	64.662
Subject 25 visit1 t4		nd	nd	nd	0.3702	nd	1.3412	0.3919	nd	nd	nd	nd	0.5149	1.8764	20.5144	17.2579	nd	nd	nd	nd	nd	nd	nd	nd	0.328	nd	nd	nd	nd	nd	nd	nd	nd	nd	nd	0.6546	nd	nd	nd	1.4975	0.5357	0.6594	0.6069	0.8757	0.7222	1.2071	0.6442	0.7267	21.3842
Subject 25 visit1 t6		nd	nd	nd	0.3036	nd	1.1972	0.3218	0.9636	nd	nd	nd	0.3872	0.5454	19.5831	18.199	nd	nd	nd	nd	nd	nd	nd	nd	0.4398	nd	nd	nd	nd	nd	0.2512	nd	nd	nd	nd	0.588	nd	nd	nd	1.6061	0.5032	0.5821	0.5516	nd	0.6987	0.8424	0.536	0.5801	16.2845
[truncated: 7 more columns]
